# Supplementary material for: Comparative transcriptome analysis reveals differentially expressed genes associated with sex expression in garden asparagus (Asparagus officinalis)
Source: BMC Plant Biol. 2017 Aug 22;17:143. doi: 10.1186/s12870-017-1091-6 (PMC5567890; doi:10.1186/s12870-017-1091-6)
Supplement: Supplementary file 3 — All unigenes assembled based on transcripotome sequencing data of asparagus flower buds. (XLSX 13949 kb) [file 12870_2017_1091_MOESM3_ESM.xlsx]

## Sheet: Table S1
Table S1 All unigenes assembled based on transcripotome sequencing data of asparagus flower buds
GeneID	genelength	unique-mapped-reads(422721380)	RPKM	Nr-ID	Nr-Score	Nr-Evalue	Nr-annotation	Swissprot-ID	Swissprot-Score	Swissprot-Evalue	Swissprot-annotation	KOG-Protein-or-Domain	KOG-Score	KOG-Evalue	KOG-ID	KOG-Function-Description	KO-ID	KEGG-Evalue	KEGG-Score	KEGG-Gene	Pathway	GO-BiologicalProcess	GO-MolecularFunction	GO-CellularComponent
Unigene0000001	1602	1398	2.0644	gi|728837843|gb|KHG17286.1|	322	2e-101	DNA-3-methyladenine glycosylase 1 [Gossypium arboreum]	--	--	--	--	--	--	--	--	--	--	--	--	--	--	--	-	-	-
Unigene0000002	1121	5043	10.6421	gi|672117690|ref|XP_008782037.1|	310	4e-98	PREDICTED: thioredoxin reductase NTRC [Phoenix dactylifera]	sp|Q70G58|NTRC_ORYSJ	276	5e-86	Thioredoxin reductase NTRC OS=Oryza sativa subsp. japonica GN=Os07g0657900 PE=1 SV=2	At2g41680_1	268	6e-85	KOG0404	Thioredoxin reductase	K00384//thioredoxin reductase (NADPH) [EC:1.8.1.9]	2e-98	310	pda:103701664	ko00240//Pyrimidine metabolism//Nucleotide metabolism//Metabolism;ko00450//Selenocompound metabolism//Metabolism of other amino acids//Metabolism	GO:0044802//single-organism membrane organization;GO:0009668//plastid membrane organization;GO:0044710//single-organism metabolic process;GO:0019725//cellular homeostasis;GO:0031326//regulation of cellular biosynthetic process;GO:0009893//positive regulation of metabolic process;GO:0009987//cellular process;GO:0044281//small molecule metabolic process;GO:0009889//regulation of biosynthetic proces…	GO:0098772//molecular function regulator;GO:0030234//enzyme regulator activity;GO:0003824//catalytic activity;GO:0016491//oxidoreductase activity;GO:0016667//oxidoreductase activity, acting on a sulfur group of donors;GO:0000166//nucleotide binding;GO:0097159//organic cyclic compound binding;GO:0005488//binding;GO:1901363//heterocyclic compound binding;GO:1901265//nucleoside phosphate binding;GO:…	GO:0044464//cell part;GO:0009536//plastid;GO:0044435//plastid part;GO:0009532//plastid stroma;GO:0043227//membrane-bounded organelle;GO:0043231//intracellular membrane-bounded organelle;GO:0044446//intracellular organelle part;GO:0005623//cell;GO:0044424//intracellular part;GO:0005737//cytoplasm;GO:0005622//intracellular;GO:0044422//organelle part;GO:0043226//organelle;GO:0043229//intracellular o…
Unigene0000003	408	123	0.7132	--	--	--	--	--	--	--	--	--	--	--	--	--	--	--	--	--	--	--	-	-	-
Unigene0000004	2250	60175	63.2673	gi|743847609|ref|XP_010939142.1|	954	0	PREDICTED: UDP-glucose 6-dehydrogenase 5-like [Elaeis guineensis]	sp|Q2QS14|UGDH4_ORYSJ	931	0	UDP-glucose 6-dehydrogenase 4 OS=Oryza sativa subsp. japonica GN=UGD4 PE=2 SV=1	At5g15490	899	0	KOG2666	UDP-glucose/GDP-mannose dehydrogenase	K00012//UDPglucose 6-dehydrogenase [EC:1.1.1.22]	0	954	egu:105058063	ko00500//Starch and sucrose metabolism//Carbohydrate metabolism//Metabolism;ko00520//Amino sugar and nucleotide sugar metabolism//Carbohydrate metabolism//Metabolism;ko00040//Pentose and glucuronate interconversions//Carbohydrate metabolism//Metabolism;ko00053//Ascorbate and aldarate metabolism//Carbohydrate metabolism//Metabolism	GO:0044699//single-organism process;GO:0008152//metabolic process;GO:0044710//single-organism metabolic process	GO:0005488//binding;GO:0016616//oxidoreductase activity, acting on the CH-OH group of donors, NAD or NADP as acceptor;GO:0016491//oxidoreductase activity;GO:0036094//small molecule binding;GO:0000166//nucleotide binding;GO:0016614//oxidoreductase activity, acting on CH-OH group of donors;GO:1901265//nucleoside phosphate binding;GO:0003824//catalytic activity;GO:0097159//organic cyclic compound bi…	-
Unigene0000005	1949	62351	75.6793	gi|747081375|ref|XP_011087968.1|	222	3e-65	PREDICTED: methylmalonate-semialdehyde dehydrogenase [acylating], mitochondrial-like [Sesamum indicum]	sp|Q0WM29|MMSA_ARATH	203	2e-59	Methylmalonate-semialdehyde dehydrogenase [acylating], mitochondrial OS=Arabidopsis thaliana GN=ALDH6B2 PE=2 SV=2	At2g14170	203	3e-60	KOG2449	Methylmalonate semialdehyde dehydrogenase	K00140//malonate-semialdehyde dehydrogenase (acetylating) / methylmalonate-semialdehyde dehydrogenase [EC:1.2.1.18 1.2.1.27]	3e-65	221	egu:105053889	ko01200//Carbon metabolism//Global and Overview//Metabolism;ko00562//Inositol phosphate metabolism//Carbohydrate metabolism//Metabolism;ko00280//Valine, leucine and isoleucine degradation//Amino acid metabolism//Metabolism;ko00410//beta-Alanine metabolism//Metabolism of other amino acids//Metabolism;ko00640//Propanoate metabolism//Carbohydrate metabolism//Metabolism	GO:0071704//organic substance metabolic process;GO:0008152//metabolic process;GO:0034641//cellular nitrogen compound metabolic process;GO:0033015//tetrapyrrole catabolic process;GO:0051187//cofactor catabolic process;GO:0050896//response to stimulus;GO:1901575//organic substance catabolic process;GO:1901361//organic cyclic compound catabolic process;GO:0006807//nitrogen compound metabolic process…	GO:0043167//ion binding;GO:0043169//cation binding;GO:0046872//metal ion binding;GO:0005488//binding;GO:0046914//transition metal ion binding;GO:0016620//oxidoreductase activity, acting on the aldehyde or oxo group of donors, NAD or NADP as acceptor;GO:0016903//oxidoreductase activity, acting on the aldehyde or oxo group of donors;GO:0016491//oxidoreductase activity;GO:0003824//catalytic activity	GO:0044464//cell part;GO:0043231//intracellular membrane-bounded organelle;GO:0043227//membrane-bounded organelle;GO:0044424//intracellular part;GO:0005622//intracellular;GO:0043226//organelle;GO:0005623//cell;GO:0043229//intracellular organelle
Unigene0000006	3171	4046	3.0184	gi|15340827|gb|AAK94516.1|	272	2e-155	gag-pol polyprotein [Hordeum vulgare]	sp|Q99315|YG31B_YEAST	139	3e-73	Transposon Ty3-G Gag-Pol polyprotein OS=Saccharomyces cerevisiae (strain ATCC 204508 / S288c) GN=TY3B-G PE=1 SV=3	At1g35647	276	1e-154	KOG0017	FOG: Transposon-encoded proteins with TYA, reverse transcriptase, integrase domains in various combinations	--	--	--	--	--	--	GO:0090304//nucleic acid metabolic process;GO:0046483//heterocycle metabolic process;GO:0006139//nucleobase-containing compound metabolic process;GO:0044237//cellular metabolic process;GO:0043170//macromolecule metabolic process;GO:0006259//DNA metabolic process;GO:0009987//cellular process;GO:0006725//cellular aromatic compound metabolic process;GO:0044260//cellular macromolecule metabolic proce…	GO:0003676//nucleic acid binding;GO:0005488//binding;GO:0097159//organic cyclic compound binding;GO:1901363//heterocyclic compound binding	-
Unigene0000007	695	204	0.6944	gi|743764713|ref|XP_010912567.1|	263	7e-83	PREDICTED: scarecrow-like protein 21 [Elaeis guineensis]	sp|Q8GXW1|RGL2_ARATH	117	7e-29	DELLA protein RGL2 OS=Arabidopsis thaliana GN=RGL2 PE=1 SV=2	--	--	--	--	--	--	--	--	--	--	--	GO:0044249//cellular biosynthetic process;GO:0009059//macromolecule biosynthetic process;GO:0050789//regulation of biological process;GO:0044237//cellular metabolic process;GO:0065007//biological regulation;GO:0044260//cellular macromolecule metabolic process;GO:0043170//macromolecule metabolic process;GO:0071704//organic substance metabolic process;GO:0009058//biosynthetic process;GO:0010468//re…	-	-
Unigene0000008	273	85	0.7365	--	--	--	--	--	--	--	--	--	--	--	--	--	--	--	--	--	--	--	-	-	-
Unigene0000009	834	1306	3.7044	--	--	--	--	--	--	--	--	--	--	--	--	--	--	--	--	--	--	--	-	-	-
Unigene0000010	465	2322	11.8129	--	--	--	--	--	--	--	--	--	--	--	--	--	--	--	--	--	--	--	-	-	-
Unigene0000011	1298	1480	2.6973	--	--	--	--	--	--	--	--	--	--	--	--	--	--	--	--	--	--	--	-	-	-
Unigene0000012	212	735	8.2016	--	--	--	--	--	--	--	--	--	--	--	--	--	--	--	--	--	--	--	-	-	-
Unigene0000013	760	1477	4.5974	--	--	--	--	--	--	--	--	--	--	--	--	--	--	--	--	--	--	--	-	-	-
Unigene0000014	3176	28764	21.4247	gi|743818316|ref|XP_010931190.1|	1020	0	PREDICTED: delta-1-pyrroline-5-carboxylate synthase-like isoform X1 [Elaeis guineensis]	sp|O04226|P5CS_ORYSJ	956	0	Delta-1-pyrroline-5-carboxylate synthase OS=Oryza sativa subsp. japonica GN=P5CS PE=2 SV=2	At3g55610_2	657	0	KOG4165	Gamma-glutamyl phosphate reductase	K12657//delta-1-pyrroline-5-carboxylate synthetase [EC:2.7.2.11 1.2.1.41]	0	1020	egu:105052168	ko01230//Biosynthesis of amino acids//Global and Overview//Metabolism;ko00330//Arginine and proline metabolism//Amino acid metabolism//Metabolism	GO:0006807//nitrogen compound metabolic process;GO:0044281//small molecule metabolic process;GO:0008152//metabolic process;GO:0006560//proline metabolic process;GO:0044710//single-organism metabolic process;GO:0044699//single-organism process;GO:0071704//organic substance metabolic process;GO:0006793//phosphorus metabolic process;GO:0009987//cellular process;GO:0043436//oxoacid metabolic process;…	GO:0016491//oxidoreductase activity;GO:0016772//transferase activity, transferring phosphorus-containing groups;GO:0016620//oxidoreductase activity, acting on the aldehyde or oxo group of donors, NAD or NADP as acceptor;GO:0003824//catalytic activity;GO:0016774//phosphotransferase activity, carboxyl group as acceptor;GO:0016740//transferase activity;GO:0016903//oxidoreductase activity, acting on …	GO:0044464//cell part;GO:0005622//intracellular;GO:0044424//intracellular part;GO:0005623//cell
Unigene0000015	3280	20086	14.4866	gi|573919294|ref|XP_006647262.1|	235	5e-67	PREDICTED: glycerophosphodiester phosphodiesterase GDE1-like [Oryza brachyantha]	sp|Q9FLM1|GDPD2_ARATH	199	2e-54	Glycerophosphodiester phosphodiesterase GDPD2 OS=Arabidopsis thaliana GN=GDPD2 PE=2 SV=1	At5g41080	199	3e-55	KOG2421	Predicted starch-binding protein	--	--	--	--	--	--	GO:0008152//metabolic process;GO:0044238//primary metabolic process	GO:0016787//hydrolase activity;GO:0003824//catalytic activity;GO:0042578//phosphoric ester hydrolase activity;GO:0016788//hydrolase activity, acting on ester bonds	GO:0043229//intracellular organelle;GO:0044464//cell part;GO:0005622//intracellular;GO:0044424//intracellular part;GO:0043226//organelle;GO:0005623//cell;GO:0043227//membrane-bounded organelle;GO:0043231//intracellular membrane-bounded organelle
Unigene0000016	276	81	0.6943	gi|297611272|ref|NP_001065797.2|	60.8	1e-19	Os11g0157000 [Oryza sativa Japonica Group]	sp|P10978|POLX_TOBAC	50.8	5e-13	Retrovirus-related Pol polyprotein from transposon TNT 1-94 OS=Nicotiana tabacum PE=2 SV=1	At2g07550	53.1	4e-16	KOG0017	FOG: Transposon-encoded proteins with TYA, reverse transcriptase, integrase domains in various combinations	K12619//5'-3' exoribonuclease 2 [EC:3.1.13.-]	1e-20	63.2	obr:102707106	ko03018//RNA degradation//Folding, sorting and degradation//Genetic Information Processing;ko03008//Ribosome biogenesis in eukaryotes//Translation//Genetic Information Processing	GO:0008152//metabolic process;GO:0044281//small molecule metabolic process;GO:0044237//cellular metabolic process;GO:0009117//nucleotide metabolic process;GO:0043436//oxoacid metabolic process;GO:0019637//organophosphate metabolic process;GO:0046483//heterocycle metabolic process;GO:0006753//nucleoside phosphate metabolic process;GO:1901605//alpha-amino acid metabolic process;GO:0009987//cellular…	GO:0036094//small molecule binding;GO:0043167//ion binding;GO:0004518//nuclease activity;GO:0043169//cation binding;GO:0005488//binding;GO:0003824//catalytic activity;GO:0016788//hydrolase activity, acting on ester bonds;GO:1901363//heterocyclic compound binding;GO:0000166//nucleotide binding;GO:0016787//hydrolase activity;GO:0046872//metal ion binding;GO:0097159//organic cyclic compound binding;…	-
Unigene0000017	1605	19590	28.8739	gi|720024669|ref|XP_010263702.1|	76.3	5e-13	PREDICTED: uncharacterized protein LOC104601894 [Nelumbo nucifera]	--	--	--	--	--	--	--	--	--	--	--	--	--	--	--	-	-	-
Unigene0000018	683	375	1.2988	gi|743833773|ref|XP_010935347.1|	170	3e-50	PREDICTED: LOW QUALITY PROTEIN: RING-H2 finger protein ATL8-like [Elaeis guineensis]	sp|Q9LM69|ATL80_ARATH	139	4e-39	RING-H2 finger protein ATL80 OS=Arabidopsis thaliana GN=ATL80 PE=2 SV=1	At1g20823	139	6e-40	KOG0800	FOG: Predicted E3 ubiquitin ligase	--	--	--	--	--	--	-	GO:0046872//metal ion binding;GO:0043167//ion binding;GO:0005488//binding;GO:0043169//cation binding	-
Unigene0000019	429	118	0.6507	gi|674891387|emb|CDY41375.1|	52.8	8e-07	BnaC03g65200D [Brassica napus]	sp|Q9SUS1|WRK29_ARATH	49.7	1e-06	Probable WRKY transcription factor 29 OS=Arabidopsis thaliana GN=WRKY29 PE=2 SV=1	--	--	--	--	--	K13426//WRKY transcription factor 29	1e-06	51.2	eus:EUTSA_v10025799mg	ko04626//Plant-pathogen interaction//Environmental adaptation//Organismal Systems	GO:0009059//macromolecule biosynthetic process;GO:0009058//biosynthetic process;GO:0009987//cellular process;GO:1901576//organic substance biosynthetic process;GO:0043170//macromolecule metabolic process;GO:0071704//organic substance metabolic process;GO:0010467//gene expression;GO:0044237//cellular metabolic process;GO:0044260//cellular macromolecule metabolic process;GO:0044249//cellular biosyn…	GO:0005488//binding;GO:0003677//DNA binding;GO:1901363//heterocyclic compound binding;GO:0097159//organic cyclic compound binding;GO:0003676//nucleic acid binding	-
Unigene0000020	4787	4069	2.0108	gi|81051961|gb|ABB55315.1|	134	9e-30	dna-directed rna polymerase ii - related [Asparagus officinalis]	--	--	--	--	--	--	--	--	--	--	--	--	--	--	--	-	-	-
Unigene0000021	2107	137139	153.972	gi|702489016|ref|XP_010035276.1|	331	5e-106	PREDICTED: photosystem I reaction center subunit III, chloroplastic [Eucalyptus grandis]	sp|Q9SHE8|PSAF_ARATH	315	9e-101	Photosystem I reaction center subunit III, chloroplastic OS=Arabidopsis thaliana GN=PSAF PE=1 SV=1	--	--	--	--	--	K02694//photosystem I subunit III	2e-106	331	egr:104424516	ko00195//Photosynthesis//Energy metabolism//Metabolism	GO:0006807//nitrogen compound metabolic process;GO:0000097//sulfur amino acid biosynthetic process;GO:0046394//carboxylic acid biosynthetic process;GO:0019752//carboxylic acid metabolic process;GO:0044272//sulfur compound biosynthetic process;GO:0044283//small molecule biosynthetic process;GO:0009058//biosynthetic process;GO:0044710//single-organism metabolic process;GO:0008652//cellular amino ac…	-	GO:0044464//cell part;GO:0031975//envelope;GO:0009536//plastid;GO:0044446//intracellular organelle part;GO:0009579//thylakoid;GO:0044444//cytoplasmic part;GO:0043234//protein complex;GO:0044436//thylakoid part;GO:0034357//photosynthetic membrane;GO:0043231//intracellular membrane-bounded organelle;GO:0031224//intrinsic component of membrane;GO:0044425//membrane part;GO:0031976//plastid thylakoid;…
Unigene0000022	460	561	2.885	gi|81051950|gb|ABB55304.1|	71.6	1e-13	hypothetical protein 12.t00005 [Asparagus officinalis]	--	--	--	--	--	--	--	--	--	--	--	--	--	--	--	-	-	-
Unigene0000023	215	123	1.3534	gi|18378607|gb|AAL68641.1|AF458765_1	62.8	2e-10	polyprotein [Oryza sativa Japonica Group]	--	--	--	--	--	--	--	--	--	--	--	--	--	--	--	-	-	-
Unigene0000024	440	122	0.6559	--	--	--	--	--	--	--	--	--	--	--	--	--	--	--	--	--	--	--	-	-	-
Unigene0000025	475	238	1.1853	gi|672114027|ref|XP_008775049.1|	187	6e-56	PREDICTED: probable carboxylesterase 17 [Phoenix dactylifera]	sp|Q9LFR7|CXE17_ARATH	125	2e-33	Probable carboxylesterase 17 OS=Arabidopsis thaliana GN=CXE17 PE=2 SV=1	At5g16080	125	2e-34	KOG1515	Arylacetamide deacetylase	--	--	--	--	--	--	-	GO:0003824//catalytic activity	GO:0043231//intracellular membrane-bounded organelle;GO:0005623//cell;GO:0044464//cell part;GO:0005622//intracellular;GO:0043227//membrane-bounded organelle;GO:0043229//intracellular organelle;GO:0043226//organelle;GO:0044424//intracellular part
Unigene0000026	780	6226	18.8825	gi|672165011|ref|XP_008802399.1|	76.6	1e-13	PREDICTED: splicing factor U2af large subunit A [Phoenix dactylifera]	--	--	--	--	--	--	--	--	--	K12837//splicing factor U2AF 65 kDa subunit	1e-18	91.3	egu:105044207	ko03040//Spliceosome//Transcription//Genetic Information Processing	-	-	-
Unigene0000027	853	612	1.6973	gi|89179338|gb|ABD63076.1|	54.7	2e-06	hypothetical protein 17.t00003 [Asparagus officinalis]	--	--	--	--	--	--	--	--	--	--	--	--	--	--	--	-	-	-
Unigene0000028	557	385	1.6351	--	--	--	--	--	--	--	--	--	--	--	--	--	--	--	--	--	--	--	-	-	-
Unigene0000029	666	316	1.1224	--	--	--	--	--	--	--	--	--	--	--	--	--	--	--	--	--	--	--	-	-	-
Unigene0000030	441	3116	16.7149	--	--	--	--	--	--	--	--	--	--	--	--	--	--	--	--	--	--	--	-	-	-
Unigene0000031	643	26	0.0957	--	--	--	--	--	--	--	--	--	--	--	--	--	--	--	--	--	--	--	-	-	-
Unigene0000032	549	243	1.0471	--	--	--	--	--	--	--	--	--	--	--	--	--	--	--	--	--	--	--	-	-	-
Unigene0000033	6239	14132	5.3584	gi|672136962|ref|XP_008792188.1|	484	1e-138	PREDICTED: protein SCAR2-like [Phoenix dactylifera]	sp|Q84TX2|SCRL1_ORYSJ	353	7e-97	SCAR-like protein 1 OS=Oryza sativa subsp. japonica GN=Os03g0816900 PE=2 SV=2	Hs11386183	67.4	1e-10	KOG1830	Wiskott Aldrich syndrome proteins	--	--	--	--	--	--	-	-	-
Unigene0000034	840	261	0.735	--	--	--	--	--	--	--	--	--	--	--	--	--	--	--	--	--	--	--	-	-	-
Unigene0000035	2048	1855	2.1427	--	--	--	--	--	--	--	--	--	--	--	--	--	--	--	--	--	--	--	-	-	-
Unigene0000036	321	224	1.6508	--	--	--	--	--	--	--	--	--	--	--	--	--	--	--	--	--	--	--	-	-	-
Unigene0000037	1191	854	1.6963	--	--	--	--	--	--	--	--	--	--	--	--	--	--	--	--	--	--	--	-	-	-
Unigene0000038	296	109	0.8711	--	--	--	--	--	--	--	--	--	--	--	--	--	--	--	--	--	--	--	-	-	-
Unigene0000039	1463	6362	10.2872	gi|672117319|ref|XP_008781841.1|	729	0	PREDICTED: probable methyltransferase PMT2 [Phoenix dactylifera]	sp|B9DFI7|PMT2_ARATH	662	0	Probable methyltransferase PMT2 OS=Arabidopsis thaliana GN=At1g26850 PE=2 SV=2	--	--	--	--	--	--	--	--	--	--	--	GO:0008152//metabolic process	GO:0003824//catalytic activity;GO:0016740//transferase activity;GO:0016741//transferase activity, transferring one-carbon groups	GO:0043227//membrane-bounded organelle;GO:0031224//intrinsic component of membrane;GO:0031984//organelle subcompartment;GO:0031090//organelle membrane;GO:0043231//intracellular membrane-bounded organelle;GO:0044464//cell part;GO:0016020//membrane;GO:0043226//organelle;GO:0044425//membrane part;GO:0044446//intracellular organelle part;GO:0044422//organelle part;GO:0043229//intracellular organelle;…
Unigene0000040	2593	66002	60.2144	gi|743768474|ref|XP_010914512.1|	983	0	PREDICTED: importin subunit alpha-1b-like [Elaeis guineensis]	sp|F4JL11|IMPA2_ARATH	885	0	Importin subunit alpha-2 OS=Arabidopsis thaliana GN=IMPA2 PE=1 SV=1	At3g06720	879	0	KOG0166	Karyopherin (importin) alpha	--	--	--	--	--	--	GO:0008104//protein localization;GO:0071702//organic substance transport;GO:0051234//establishment of localization;GO:0051641//cellular localization;GO:0046907//intracellular transport;GO:0034613//cellular protein localization;GO:0070727//cellular macromolecule localization;GO:0051649//establishment of localization in cell;GO:0033036//macromolecule localization;GO:0051179//localization;GO:0006886…	GO:0005215//transporter activity;GO:0003824//catalytic activity;GO:0022892//substrate-specific transporter activity	GO:0043227//membrane-bounded organelle;GO:0043226//organelle;GO:0043231//intracellular membrane-bounded organelle;GO:0044424//intracellular part;GO:0043229//intracellular organelle;GO:0005622//intracellular;GO:0044464//cell part;GO:0005623//cell
Unigene0000041	1294	1253	2.2907	--	--	--	--	--	--	--	--	--	--	--	--	--	--	--	--	--	--	--	-	-	-
Unigene0000042	663	397	1.4165	--	--	--	--	--	--	--	--	--	--	--	--	--	--	--	--	--	--	--	-	-	-
Unigene0000043	256	43	0.3974	--	--	--	--	--	--	--	--	--	--	--	--	--	--	--	--	--	--	--	-	-	-
Unigene0000044	1184	5975	11.938	--	--	--	--	--	--	--	--	--	--	--	--	--	--	--	--	--	--	--	-	-	-
Unigene0000045	248	266	2.5373	--	--	--	--	--	--	--	--	--	--	--	--	--	--	--	--	--	--	--	-	-	-
Unigene0000046	261	1757	15.9249	--	--	--	--	--	--	--	--	--	--	--	--	--	--	--	--	--	--	--	-	-	-
Unigene0000047	2504	5883	5.5579	gi|743814519|ref|XP_010930061.1|	906	0	PREDICTED: DNA polymerase alpha subunit B [Elaeis guineensis]	sp|Q14181|DPOA2_HUMAN	231	5e-64	DNA polymerase alpha subunit B OS=Homo sapiens GN=POLA2 PE=1 SV=2	At1g67630	690	0	KOG1625	DNA polymerase alpha-primase complex, polymerase-associated subunit B	K02321//DNA polymerase alpha subunit B	0	906	egu:105051366	ko00230//Purine metabolism//Nucleotide metabolism//Metabolism;ko00240//Pyrimidine metabolism//Nucleotide metabolism//Metabolism;ko03030//DNA replication//Replication and repair//Genetic Information Processing	GO:0018205//peptidyl-lysine modification;GO:0000725//recombinational repair;GO:0051239//regulation of multicellular organismal process;GO:0060255//regulation of macromolecule metabolic process;GO:0016569//covalent chromatin modification;GO:0043414//macromolecule methylation;GO:0019538//protein metabolic process;GO:0006139//nucleobase-containing compound metabolic process;GO:0050793//regulation of…	GO:0005488//binding;GO:0016740//transferase activity;GO:0097159//organic cyclic compound binding;GO:0034061//DNA polymerase activity;GO:0003824//catalytic activity;GO:0003676//nucleic acid binding;GO:0016772//transferase activity, transferring phosphorus-containing groups;GO:1901363//heterocyclic compound binding;GO:0016779//nucleotidyltransferase activity	GO:0043227//membrane-bounded organelle;GO:0005622//intracellular;GO:0043226//organelle;GO:0044464//cell part;GO:0043229//intracellular organelle;GO:0043231//intracellular membrane-bounded organelle;GO:0005623//cell;GO:0044424//intracellular part
Unigene0000048	1927	1601	1.9654	gi|147834770|emb|CAN72707.1|	63.9	2e-08	hypothetical protein VITISV_043786 [Vitis vinifera]	--	--	--	--	--	--	--	--	--	--	--	--	--	--	--	-	-	-
Unigene0000049	497	137	0.6521	--	--	--	--	--	--	--	--	--	--	--	--	--	--	--	--	--	--	--	-	-	-
Unigene0000050	1171	16158	32.642	gi|297596545|ref|NP_001042737.2|	372	8e-126	Os01g0277700 [Oryza sativa Japonica Group]	--	--	--	--	--	--	--	--	--	--	--	--	--	--	--	-	-	-
Unigene0000051	566	11407	47.6761	gi|61191786|gb|AAX39389.1|	83.2	1e-18	metallothionein-like protein [Oryza officinalis]	sp|Q40256|MT3_MUSAC	83.2	2e-19	Metallothionein-like protein type 3 OS=Musa acuminata PE=3 SV=1	--	--	--	--	--	--	--	--	--	--	--	GO:0051179//localization;GO:0006810//transport;GO:0016043//cellular component organization;GO:0009987//cellular process;GO:0071840//cellular component organization or biogenesis;GO:0051234//establishment of localization;GO:0044763//single-organism cellular process;GO:0006970//response to osmotic stress;GO:0032501//multicellular organismal process;GO:0042221//response to chemical;GO:0006950//respo…	GO:0043169//cation binding;GO:0005488//binding;GO:0043167//ion binding;GO:0046872//metal ion binding	-
Unigene0000052	1388	14944	25.4697	gi|743861182|ref|XP_010943210.1|	610	0	PREDICTED: cinnamyl alcohol dehydrogenase 2-like [Elaeis guineensis]	sp|O64969|CADH_EUCGL	538	0	Probable cinnamyl alcohol dehydrogenase OS=Eucalyptus globulus GN=CAD PE=2 SV=1	At3g19450	507	8e-178	KOG0023	Alcohol dehydrogenase, class V	K00083//cinnamyl-alcohol dehydrogenase [EC:1.1.1.195]	0	610	egu:105061001	ko00940//Phenylpropanoid biosynthesis//Biosynthesis of other secondary metabolites//Metabolism	GO:0008152//metabolic process;GO:0044699//single-organism process;GO:0044710//single-organism metabolic process	GO:0043167//ion binding;GO:0003824//catalytic activity;GO:0005488//binding;GO:0016491//oxidoreductase activity;GO:0046914//transition metal ion binding;GO:0016614//oxidoreductase activity, acting on CH-OH group of donors;GO:0046872//metal ion binding;GO:0016616//oxidoreductase activity, acting on the CH-OH group of donors, NAD or NADP as acceptor;GO:0043169//cation binding	-
Unigene0000053	491	6919	33.3355	gi|674882862|emb|CDY49543.1|	73.9	2e-15	BnaC05g25270D [Brassica napus]	--	--	--	--	At1g31340	53.9	8e-09	KOG0001	Ubiquitin and ubiquitin-like proteins	--	--	--	--	--	--	-	-	-
Unigene0000054	259	13	0.1187	gi|731370555|ref|XP_010665755.1|	50.8	3e-06	PREDICTED: uncharacterized protein LOC104883015 [Beta vulgaris subsp. vulgaris]	--	--	--	--	--	--	--	--	--	--	--	--	--	--	--	-	-	-
Unigene0000055	5564	6809	2.895	gi|729326658|ref|XP_010535215.1|	431	6e-130	PREDICTED: protein NYNRIN-like [Tarenaya hassleriana]	sp|P26810|POL_MLVF5	58.9	2e-17	Pol polyprotein OS=Friend murine leukemia virus (isolate 57) GN=pol PE=3 SV=1	At1g37060	271	5e-133	KOG0017	FOG: Transposon-encoded proteins with TYA, reverse transcriptase, integrase domains in various combinations	--	--	--	--	--	--	-	GO:0005488//binding	-
Unigene0000056	1053	2925	6.5712	gi|743778439|ref|XP_010919681.1|	239	5e-94	PREDICTED: LOW QUALITY PROTEIN: peptidyl-prolyl cis-trans isomerase FKBP20-2, chloroplastic [Elaeis guineensis]	sp|Q0WRJ7|FK202_ARATH	186	8e-74	Peptidyl-prolyl cis-trans isomerase FKBP20-2, chloroplastic OS=Arabidopsis thaliana GN=FKBP20-2 PE=1 SV=1	At2g43560	46.2	3e-08	KOG0552	FKBP-type peptidyl-prolyl cis-trans isomerase	--	--	--	--	--	--	GO:0044763//single-organism cellular process;GO:0009987//cellular process;GO:0060255//regulation of macromolecule metabolic process;GO:0009058//biosynthetic process;GO:0006790//sulfur compound metabolic process;GO:0043623//cellular protein complex assembly;GO:0044711//single-organism biosynthetic process;GO:0043170//macromolecule metabolic process;GO:0034622//cellular macromolecular complex assem…	GO:0003824//catalytic activity;GO:0016859//cis-trans isomerase activity;GO:0016853//isomerase activity	GO:0044464//cell part;GO:0044424//intracellular part;GO:0043231//intracellular membrane-bounded organelle;GO:0031977//thylakoid lumen;GO:0009579//thylakoid;GO:0044435//plastid part;GO:0043229//intracellular organelle;GO:0031984//organelle subcompartment;GO:0009536//plastid;GO:0005737//cytoplasm;GO:0031976//plastid thylakoid;GO:0005623//cell;GO:0005622//intracellular;GO:0044444//cytoplasmic part;G…
Unigene0000057	312	1417	10.7439	gi|81051836|gb|ABB55279.1|	50.4	7e-07	hypothetical protein 10.t00013 [Asparagus officinalis]	--	--	--	--	--	--	--	--	--	--	--	--	--	--	--	-	-	-
Unigene0000058	807	732	2.1458	--	--	--	--	--	--	--	--	--	--	--	--	--	--	--	--	--	--	--	-	-	-
Unigene0000059	1974	1190	1.4261	gi|743814762|ref|XP_010930146.1|	290	3e-87	PREDICTED: protein ROOT INITIATION DEFECTIVE 3-like [Elaeis guineensis]	sp|Q9M3B4|RID3_ARATH	155	6e-40	Protein ROOT INITIATION DEFECTIVE 3 OS=Arabidopsis thaliana GN=RID3 PE=1 SV=1	At3g49180	155	9e-41	KOG0646	WD40 repeat protein	K14829//pre-rRNA-processing protein IPI3	1e-87	290	egu:105051403	--	-	-	-
Unigene0000060	801	311	0.9185	gi|449463130|ref|XP_004149287.1|	53.5	1e-13	PREDICTED: NAC transcription factor 25 [Cucumis sativus]	sp|A0SPJ4|NAMB1_TRIDC	56.2	1e-12	NAC transcription factor NAM-B1 OS=Triticum dicoccoides GN=NAM-B1 PE=3 SV=1	--	--	--	--	--	--	--	--	--	--	--	-	-	-
Unigene0000061	779	1315	3.9933	--	--	--	--	--	--	--	--	--	--	--	--	--	--	--	--	--	--	--	-	-	-
Unigene0000062	1535	10387	16.0076	gi|643737113|gb|KDP43306.1|	54.7	1e-06	hypothetical protein JCGZ_24227 [Jatropha curcas]	--	--	--	--	--	--	--	--	--	--	--	--	--	--	--	-	-	-
Unigene0000063	1396	7054	11.9535	gi|695053595|ref|XP_009414895.1|	534	0	PREDICTED: caffeoylshikimate esterase-like isoform X2 [Musa acuminata subsp. malaccensis]	sp|Q9C942|CSE_ARATH	196	3e-56	Caffeoylshikimate esterase OS=Arabidopsis thaliana GN=CSE PE=1 SV=1	At2g47630	405	3e-138	KOG1455	Lysophospholipase	--	--	--	--	--	--	-	-	-
Unigene0000064	2690	4411	3.8791	gi|743813524|ref|XP_010929746.1|	1068	0	PREDICTED: methyltransferase-like protein 13 isoform X1 [Elaeis guineensis]	sp|Q8N6R0|MET13_HUMAN	302	3e-88	Methyltransferase-like protein 13 OS=Homo sapiens GN=METTL13 PE=1 SV=1	At2g31740	656	0	KOG2352	Predicted spermine/spermidine synthase	--	--	--	--	--	--	GO:0008152//metabolic process	GO:0003824//catalytic activity;GO:0016740//transferase activity	-
Unigene0000065	484	1008	4.9268	gi|743911436|ref|XP_010999579.1|	105	4e-27	PREDICTED: protein LIM3-like [Populus euphratica]	--	--	--	--	--	--	--	--	--	--	--	--	--	--	--	-	-	-
Unigene0000066	363	205	1.336	--	--	--	--	--	--	--	--	--	--	--	--	--	--	--	--	--	--	--	-	-	-
Unigene0000067	549	596	2.5681	--	--	--	--	--	--	--	--	--	--	--	--	--	--	--	--	--	--	--	-	-	-
Unigene0000068	503	249	1.1711	--	--	--	--	--	--	--	--	--	--	--	--	--	--	--	--	--	--	--	-	-	-
Unigene0000069	703	1088	3.6612	--	--	--	--	--	--	--	--	--	--	--	--	--	--	--	--	--	--	--	-	-	-
Unigene0000070	600	4619	18.2114	gi|728835562|gb|KHG15005.1|	90.1	4e-21	Adenylosuccinate synthetase [Gossypium arboreum]	--	--	--	--	--	--	--	--	--	--	--	--	--	--	--	-	-	-
Unigene0000071	1120	9971	21.0604	gi|729445485|ref|XP_010522416.1|	406	4e-140	PREDICTED: vesicle-associated membrane protein 725 [Tarenaya hassleriana]	sp|O48850|VA725_ARATH	372	2e-126	Vesicle-associated membrane protein 725 OS=Arabidopsis thaliana GN=VAMP725 PE=2 SV=2	At1g04760	378	2e-130	KOG0859	Synaptobrevin/VAMP-like protein	K08511//vesicle-associated membrane protein 72	7e-138	400	eus:EUTSA_v10008729mg	--	GO:0006810//transport;GO:0051234//establishment of localization;GO:0051179//localization	-	GO:0044425//membrane part;GO:0016020//membrane;GO:0031224//intrinsic component of membrane
Unigene0000072	343	92	0.6345	--	--	--	--	--	--	--	--	--	--	--	--	--	--	--	--	--	--	--	-	-	-
Unigene0000073	2742	1851	1.5969	--	--	--	--	--	--	--	--	--	--	--	--	--	--	--	--	--	--	--	-	-	-
Unigene0000074	519	160	0.7293	--	--	--	--	--	--	--	--	--	--	--	--	--	--	--	--	--	--	--	-	-	-
Unigene0000075	1969	9934	11.935	gi|743776047|ref|XP_010918421.1|	105	2e-22	PREDICTED: microtubule-associated protein RP/EB family member 1C-like [Elaeis guineensis]	sp|Q9FGQ6|EB1C_ARATH	56.6	3e-07	Microtubule-associated protein RP/EB family member 1C OS=Arabidopsis thaliana GN=EB1C PE=1 SV=1	At5g67270	56.6	5e-08	KOG3000	Microtubule-binding protein involved in cell cycle control	K10436//microtubule-associated protein, RP/EB family	9e-23	105	egu:105042800	--	GO:0006996//organelle organization;GO:0016043//cellular component organization;GO:0071840//cellular component organization or biogenesis;GO:0044763//single-organism cellular process;GO:0007049//cell cycle;GO:0044699//single-organism process;GO:0009987//cellular process	-	GO:0005622//intracellular;GO:0043232//intracellular non-membrane-bounded organelle;GO:0005856//cytoskeleton;GO:0044464//cell part;GO:0043229//intracellular organelle;GO:0043228//non-membrane-bounded organelle;GO:0044424//intracellular part;GO:0043226//organelle;GO:0005623//cell
Unigene0000076	1686	11874	16.6604	gi|728824885|gb|KHG05995.1|	164	8e-45	Stromelysin-2 [Gossypium arboreum]	--	--	--	--	--	--	--	--	--	--	--	--	--	--	--	-	-	-
Unigene0000077	1067	773	1.7138	--	--	--	--	--	--	--	--	--	--	--	--	--	--	--	--	--	--	--	-	-	-
Unigene0000078	1104	1883	4.0348	gi|695072787|ref|XP_009383530.1|	254	2e-80	PREDICTED: psbP domain-containing protein 2, chloroplastic [Musa acuminata subsp. malaccensis]	sp|Q8VY52|PPD2_ARATH	226	2e-70	PsbP domain-containing protein 2, chloroplastic OS=Arabidopsis thaliana GN=PPD2 PE=1 SV=1	--	--	--	--	--	--	--	--	--	--	--	GO:0048856//anatomical structure development;GO:0010556//regulation of macromolecule biosynthetic process;GO:0051171//regulation of nitrogen compound metabolic process;GO:2000112//regulation of cellular macromolecule biosynthetic process;GO:0019219//regulation of nucleobase-containing compound metabolic process;GO:0009987//cellular process;GO:0044699//single-organism process;GO:0044767//single-or…	GO:0043167//ion binding;GO:0046872//metal ion binding;GO:0043169//cation binding;GO:0005488//binding	GO:0009579//thylakoid;GO:0043229//intracellular organelle;GO:0031977//thylakoid lumen;GO:0044436//thylakoid part;GO:0031978//plastid thylakoid lumen;GO:0043234//protein complex;GO:0043227//membrane-bounded organelle;GO:0044425//membrane part;GO:0044424//intracellular part;GO:0005737//cytoplasm;GO:0005623//cell;GO:0043226//organelle;GO:0009521//photosystem;GO:0031984//organelle subcompartment;GO:0…
Unigene0000079	585	278	1.1242	gi|593263228|ref|XP_007133793.1|	60.8	4e-09	hypothetical protein PHAVU_011G209600g [Phaseolus vulgaris]	--	--	--	--	--	--	--	--	--	--	--	--	--	--	--	-	-	-
Unigene0000080	230	136	1.3988	--	--	--	--	--	--	--	--	--	--	--	--	--	--	--	--	--	--	--	-	-	-
Unigene0000081	334	168	1.1899	--	--	--	--	--	--	--	--	--	--	--	--	--	--	--	--	--	--	--	-	-	-
Unigene0000082	502	837	3.9443	--	--	--	--	--	--	--	--	--	--	--	--	--	--	--	--	--	--	--	-	-	-
Unigene0000083	1714	1129	1.5582	--	--	--	--	--	--	--	--	--	--	--	--	--	--	--	--	--	--	--	-	-	-
Unigene0000084	533	160	0.7101	gi|657377099|gb|KEH22019.1|	60.8	7e-10	plant/MOJ10-14 protein [Medicago truncatula]	--	--	--	--	--	--	--	--	--	--	--	--	--	--	--	-	-	-
Unigene0000085	4473	11868	6.2766	gi|672166985|ref|XP_008803435.1|	1389	0	PREDICTED: myosin heavy chain, cardiac muscle isoform-like [Phoenix dactylifera]	sp|Q9BMQ6|MYSP_OPIFE	54.3	9e-06	Paramyosin (Fragment) OS=Opisthorchis felineus PE=2 SV=1	--	--	--	--	--	--	--	--	--	--	--	-	-	GO:0005623//cell;GO:0043229//intracellular organelle;GO:0043231//intracellular membrane-bounded organelle;GO:0043227//membrane-bounded organelle;GO:0043226//organelle;GO:0044424//intracellular part;GO:0044464//cell part;GO:0005622//intracellular
Unigene0000086	331	411	2.9374	--	--	--	--	--	--	--	--	--	--	--	--	--	--	--	--	--	--	--	-	-	-
Unigene0000087	3072	46353	35.6946	gi|743840498|ref|XP_010937277.1|	1508	0	PREDICTED: sucrose synthase 2-like [Elaeis guineensis]	sp|P31924|SUS1_ORYSJ	1441	0	Sucrose synthase 1 OS=Oryza sativa subsp. japonica GN=SUS1 PE=1 SV=1	At3g43190	1281	0	KOG0853	Glycosyltransferase	K00695//sucrose synthase [EC:2.4.1.13]	0	1508	egu:105056682	ko00500//Starch and sucrose metabolism//Carbohydrate metabolism//Metabolism	GO:0050896//response to stimulus;GO:0071704//organic substance metabolic process;GO:0044710//single-organism metabolic process;GO:0044763//single-organism cellular process;GO:0044699//single-organism process;GO:0042221//response to chemical;GO:0044238//primary metabolic process;GO:0010033//response to organic substance;GO:0044262//cellular carbohydrate metabolic process;GO:0005975//carbohydrate m…	GO:0046527//glucosyltransferase activity;GO:0016740//transferase activity;GO:0016758//transferase activity, transferring hexosyl groups;GO:0008194//UDP-glycosyltransferase activity;GO:0035251//UDP-glucosyltransferase activity;GO:0003824//catalytic activity;GO:0016757//transferase activity, transferring glycosyl groups	-
Unigene0000088	611	208	0.8053	--	--	--	--	--	--	--	--	--	--	--	--	--	--	--	--	--	--	--	-	-	-
Unigene0000089	320	410	3.031	--	--	--	--	--	--	--	--	--	--	--	--	--	--	--	--	--	--	--	-	-	-
Unigene0000090	614	324	1.2483	gi|672119792|ref|XP_008783144.1|	113	6e-32	PREDICTED: phosphoglycerate mutase 2-like [Phoenix dactylifera]	--	--	--	--	--	--	--	--	--	K15637//serine/threonine-protein phosphatase PGAM5 [EC:3.1.3.16]	3e-32	113	pda:103702476	--	-	GO:0016853//isomerase activity;GO:0003824//catalytic activity	-
Unigene0000091	1133	642	1.3405	--	--	--	--	--	--	--	--	--	--	--	--	--	--	--	--	--	--	--	-	-	-
Unigene0000092	236	63	0.6315	--	--	--	--	--	--	--	--	--	--	--	--	--	--	--	--	--	--	--	-	-	-
Unigene0000093	1927	3113	3.8216	--	--	--	--	--	--	--	--	--	--	--	--	--	--	--	--	--	--	--	-	-	-
Unigene0000094	224	11	0.1162	--	--	--	--	--	--	--	--	--	--	--	--	--	--	--	--	--	--	--	-	-	-
Unigene0000095	684	748	2.587	--	--	--	--	--	--	--	--	--	--	--	--	--	--	--	--	--	--	--	-	-	-
Unigene0000096	1896	4566	5.697	gi|514814901|ref|XP_004982216.1|	445	7e-149	PREDICTED: guanine nucleotide-binding protein subunit beta [Setaria italica]	sp|P49178|GBB_MAIZE	439	1e-147	Guanine nucleotide-binding protein subunit beta OS=Zea mays GN=GB1 PE=2 SV=1	At4g34460	402	9e-134	KOG0286	G-protein beta subunit	K04536//guanine nucleotide-binding protein G(I)/G(S)/G(T) subunit beta-1	3e-149	445	sita:101775384	--	GO:0010941//regulation of cell death;GO:0051707//response to other organism;GO:0048608//reproductive structure development;GO:0010243//response to organonitrogen compound;GO:0031323//regulation of cellular metabolic process;GO:0015031//protein transport;GO:0010468//regulation of gene expression;GO:0070727//cellular macromolecule localization;GO:1902578//single-organism localization;GO:0071446//ce…	GO:0016787//hydrolase activity;GO:0016817//hydrolase activity, acting on acid anhydrides;GO:0017111//nucleoside-triphosphatase activity;GO:0060089//molecular transducer activity;GO:0003824//catalytic activity;GO:0016462//pyrophosphatase activity;GO:0016818//hydrolase activity, acting on acid anhydrides, in phosphorus-containing anhydrides	GO:0031461//cullin-RING ubiquitin ligase complex;GO:0044464//cell part;GO:0043227//membrane-bounded organelle;GO:0032991//macromolecular complex;GO:1902494//catalytic complex;GO:0000151//ubiquitin ligase complex;GO:0043229//intracellular organelle;GO:0005622//intracellular;GO:0016020//membrane;GO:1990234//transferase complex;GO:0043226//organelle;GO:0005623//cell;GO:0044424//intracellular part;GO…
Unigene0000097	962	1154	2.8378	gi|674956969|emb|CDX76328.1|	140	4e-37	BnaA08g10720D [Brassica napus]	--	--	--	--	--	--	--	--	--	--	--	--	--	--	--	-	-	-
Unigene0000098	356	83	0.5515	--	--	--	--	--	--	--	--	--	--	--	--	--	--	--	--	--	--	--	-	-	-
Unigene0000099	463	184	0.9401	--	--	--	--	--	--	--	--	--	--	--	--	--	--	--	--	--	--	--	-	-	-
Unigene0000100	327	113	0.8175	gi|698576303|ref|XP_009776175.1|	50.4	4e-07	PREDICTED: polcalcin Syr v 3-like [Nicotiana sylvestris]	--	--	--	--	--	--	--	--	--	K02183//calmodulin	3e-07	49.7	egu:105048683	ko04626//Plant-pathogen interaction//Environmental adaptation//Organismal Systems;ko04070//Phosphatidylinositol signaling system//Signal transduction//Environmental Information Processing	-	-	-
Unigene0000101	556	331	1.4083	gi|743778802|ref|XP_010919865.1|	63.5	8e-10	PREDICTED: protein NRT1/ PTR FAMILY 7.3-like isoform X1 [Elaeis guineensis]	--	--	--	--	--	--	--	--	--	K14638//solute carrier family 15 (peptide/histidine transporter), member 3/4	2e-08	57.8	pda:103714069	--	GO:0051179//localization;GO:0051234//establishment of localization	-	-
Unigene0000102	5518	40001	17.1488	gi|719994121|ref|XP_010254083.1|	805	0	PREDICTED: aspartate aminotransferase, cytoplasmic-like [Nelumbo nucifera]	sp|P46644|AAT3_ARATH	771	0	Aspartate aminotransferase 3, chloroplastic OS=Arabidopsis thaliana GN=ASP3 PE=1 SV=1	At5g11520	771	0	KOG1411	Aspartate aminotransferase/Glutamic oxaloacetic transaminase AAT1/GOT2	K14454//aspartate aminotransferase, cytoplasmic [EC:2.6.1.1]	0	804	egu:105044252	ko01200//Carbon metabolism//Global and Overview//Metabolism;ko01230//Biosynthesis of amino acids//Global and Overview//Metabolism;ko00270//Cysteine and methionine metabolism//Amino acid metabolism//Metabolism;ko00710//Carbon fixation in photosynthetic organisms//Energy metabolism//Metabolism;ko01210//2-Oxocarboxylic acid metabolism//Global and Overview//Metabolism;ko00330//Arginine and proline me…	GO:0044281//small molecule metabolic process;GO:0009987//cellular process;GO:0044710//single-organism metabolic process;GO:0006082//organic acid metabolic process;GO:0071704//organic substance metabolic process;GO:0044763//single-organism cellular process;GO:0044699//single-organism process;GO:0044237//cellular metabolic process;GO:0043436//oxoacid metabolic process;GO:0008152//metabolic process;…	GO:0008483//transaminase activity;GO:0005488//binding;GO:0003824//catalytic activity;GO:0043167//ion binding;GO:0016769//transferase activity, transferring nitrogenous groups;GO:0070546//L-phenylalanine aminotransferase activity;GO:0016740//transferase activity;GO:0043168//anion binding	-
Unigene0000103	2411	840	0.8242	gi|672133414|ref|XP_008790326.1|	981	0	PREDICTED: pentatricopeptide repeat-containing protein At4g16390, chloroplastic-like [Phoenix dactylifera]	sp|Q8GWE0|PP314_ARATH	811	0	Pentatricopeptide repeat-containing protein At4g16390, chloroplastic OS=Arabidopsis thaliana GN=P67 PE=1 SV=3	At4g16390	809	0	KOG4197	FOG: PPR repeat	--	--	--	--	--	--	GO:0009987//cellular process;GO:0043170//macromolecule metabolic process;GO:0008152//metabolic process;GO:0044238//primary metabolic process;GO:0044237//cellular metabolic process;GO:0044260//cellular macromolecule metabolic process;GO:0010467//gene expression;GO:0071704//organic substance metabolic process	GO:0097159//organic cyclic compound binding;GO:0005488//binding;GO:1901363//heterocyclic compound binding	GO:0005622//intracellular;GO:0043231//intracellular membrane-bounded organelle;GO:0044444//cytoplasmic part;GO:0009536//plastid;GO:0043226//organelle;GO:0043229//intracellular organelle;GO:0044424//intracellular part;GO:0043227//membrane-bounded organelle;GO:0005737//cytoplasm;GO:0005623//cell;GO:0044464//cell part
Unigene0000104	1753	1998	2.6962	gi|695026065|ref|XP_009400307.1|	731	0	PREDICTED: cytokinin dehydrogenase 3-like [Musa acuminata subsp. malaccensis]	sp|Q8LNV6|CKX3_ORYSJ	668	0	Cytokinin dehydrogenase 3 OS=Oryza sativa subsp. japonica GN=CKX3 PE=2 SV=1	At2g41510	421	3e-139	KOG1231	Proteins containing the FAD binding domain	K00279//cytokinin dehydrogenase [EC:1.5.99.12]	0	731	mus:103984521	ko00908//Zeatin biosynthesis//Metabolism of terpenoids and polyketides//Metabolism	GO:0044237//cellular metabolic process;GO:0006725//cellular aromatic compound metabolic process;GO:0009987//cellular process;GO:0008152//metabolic process;GO:0006091//generation of precursor metabolites and energy;GO:0044699//single-organism process;GO:0044710//single-organism metabolic process	GO:0097159//organic cyclic compound binding;GO:0016491//oxidoreductase activity;GO:0016614//oxidoreductase activity, acting on CH-OH group of donors;GO:0005488//binding;GO:0016616//oxidoreductase activity, acting on the CH-OH group of donors, NAD or NADP as acceptor;GO:0003824//catalytic activity;GO:0000166//nucleotide binding;GO:1901265//nucleoside phosphate binding;GO:0016645//oxidoreductase ac…	GO:0005576//extracellular region;GO:0044421//extracellular region part
Unigene0000105	905	1012	2.6453	--	--	--	--	--	--	--	--	--	--	--	--	--	--	--	--	--	--	--	-	-	-
Unigene0000106	1471	1268	2.0392	gi|702420077|ref|XP_010066551.1|	88.6	1e-17	PREDICTED: probable ascorbate-specific transmembrane electron transporter 1 [Eucalyptus grandis]	sp|F4JHH5|SC15B_ARATH	73.2	2e-12	Exocyst complex component SEC15B OS=Arabidopsis thaliana GN=SEC15B PE=1 SV=1	At4g02350	73.2	3e-13	KOG2176	Exocyst complex, subunit SEC15	K08360//cytochrome b-561	5e-18	88.6	egr:104453637	--	-	-	GO:0016020//membrane
Unigene0000107	618	3232	12.3717	gi|802688958|ref|XP_012082801.1|	110	3e-25	PREDICTED: exocyst complex component SEC15B [Jatropha curcas]	sp|F4JHH5|SC15B_ARATH	105	3e-24	Exocyst complex component SEC15B OS=Arabidopsis thaliana GN=SEC15B PE=1 SV=1	At4g02350	104	5e-25	KOG2176	Exocyst complex, subunit SEC15	--	--	--	--	--	--	GO:0044699//single-organism process;GO:0051179//localization;GO:0048278//vesicle docking;GO:0022406//membrane docking;GO:0006810//transport;GO:0044763//single-organism cellular process;GO:0051234//establishment of localization;GO:0009987//cellular process;GO:0016192//vesicle-mediated transport	-	GO:0032991//macromolecular complex;GO:0043234//protein complex
Unigene0000108	593	352	1.4042	--	--	--	--	--	--	--	--	--	--	--	--	--	--	--	--	--	--	--	-	-	-
Unigene0000109	1182	3174	6.3524	gi|743773836|ref|XP_010917272.1|	101	1e-29	PREDICTED: DNA polymerase epsilon subunit 2 isoform X1 [Elaeis guineensis]	--	--	--	--	--	--	--	--	--	K02325//DNA polymerase epsilon subunit 2 [EC:2.7.7.7]	4e-30	101	egu:105041903	ko00230//Purine metabolism//Nucleotide metabolism//Metabolism;ko00240//Pyrimidine metabolism//Nucleotide metabolism//Metabolism;ko03420//Nucleotide excision repair//Replication and repair//Genetic Information Processing;ko03030//DNA replication//Replication and repair//Genetic Information Processing;ko03410//Base excision repair//Replication and repair//Genetic Information Processing	GO:0034645//cellular macromolecule biosynthetic process;GO:0009059//macromolecule biosynthetic process;GO:0008152//metabolic process;GO:0090304//nucleic acid metabolic process;GO:1901576//organic substance biosynthetic process;GO:0006260//DNA replication;GO:0044260//cellular macromolecule metabolic process;GO:0009058//biosynthetic process;GO:0006139//nucleobase-containing compound metabolic proce…	GO:0016779//nucleotidyltransferase activity;GO:0016740//transferase activity;GO:0003676//nucleic acid binding;GO:0016772//transferase activity, transferring phosphorus-containing groups;GO:0097159//organic cyclic compound binding;GO:0034061//DNA polymerase activity;GO:0003824//catalytic activity;GO:0005488//binding;GO:1901363//heterocyclic compound binding	GO:0000109//nucleotide-excision repair complex;GO:1990391//DNA repair complex;GO:0044428//nuclear part;GO:0005634//nucleus;GO:0044464//cell part;GO:0044424//intracellular part;GO:0005623//cell;GO:0032991//macromolecular complex;GO:0044422//organelle part;GO:0005622//intracellular;GO:0043227//membrane-bounded organelle;GO:0043229//intracellular organelle;GO:0044446//intracellular organelle part;GO…
Unigene0000110	1812	113513	148.195	gi|238632211|gb|ACR50977.1|	173	2e-48	60s ribosomal protein L21 [Lycoris radiata]	sp|Q9FDZ9|RL212_ARATH	155	1e-42	60S ribosomal protein L21-2 OS=Arabidopsis thaliana GN=RPL21E PE=2 SV=1	At1g57860	155	2e-43	KOG1732	60S ribosomal protein L21	K02889//large subunit ribosomal protein L21e	4e-48	172	obr:102715515	ko03010//Ribosome//Translation//Genetic Information Processing	GO:0008152//metabolic process;GO:0043170//macromolecule metabolic process;GO:0010467//gene expression;GO:0071704//organic substance metabolic process	GO:0005198//structural molecule activity	GO:0043227//membrane-bounded organelle;GO:0044464//cell part;GO:0043226//organelle;GO:0030529//ribonucleoprotein complex;GO:0043231//intracellular membrane-bounded organelle;GO:0032991//macromolecular complex;GO:0043229//intracellular organelle;GO:0044424//intracellular part;GO:0005622//intracellular;GO:0005623//cell
Unigene0000111	1274	1542	2.8633	gi|728848953|gb|KHG28396.1|	176	2e-77	Lipoxygenase domain-containing 1 [Gossypium arboreum]	--	--	--	--	--	--	--	--	--	--	--	--	--	--	--	-	-	-
Unigene0000112	2244	23237	24.4964	gi|743757664|ref|XP_010923038.1|	839	0	PREDICTED: AP-1 complex subunit mu-2 [Elaeis guineensis]	sp|O22715|AP1M2_ARATH	806	0	AP-1 complex subunit mu-2 OS=Arabidopsis thaliana GN=AP1M2 PE=1 SV=1	At1g60780	806	0	KOG0937	Adaptor complexes medium subunit family	K12393//AP-1 complex subunit mu	0	839	egu:105046224	--	GO:0006810//transport;GO:0051179//localization;GO:0071702//organic substance transport;GO:0008104//protein localization;GO:0045184//establishment of protein localization;GO:0015031//protein transport;GO:0051234//establishment of localization;GO:0033036//macromolecule localization	-	GO:0016020//membrane;GO:0044425//membrane part;GO:0044424//intracellular part;GO:0032991//macromolecular complex;GO:0043234//protein complex;GO:0030117//membrane coat;GO:0005623//cell;GO:0044464//cell part;GO:0048475//coated membrane;GO:0005622//intracellular;GO:0044444//cytoplasmic part;GO:0030119//AP-type membrane coat adaptor complex;GO:0005737//cytoplasm
Unigene0000113	361	296	1.9397	--	--	--	--	--	--	--	--	--	--	--	--	--	--	--	--	--	--	--	-	-	-
Unigene0000114	487	625	3.036	--	--	--	--	--	--	--	--	--	--	--	--	--	--	--	--	--	--	--	-	-	-
Unigene0000115	963	23330	57.3105	gi|743828357|ref|XP_010933840.1|	293	3e-97	PREDICTED: ORM1-like protein 3 [Elaeis guineensis]	sp|Q53FV1|ORML2_HUMAN	117	3e-30	ORM1-like protein 2 OS=Homo sapiens GN=ORMDL2 PE=2 SV=2	At1g01230	267	7e-89	KOG3319	Predicted membrane protein	--	--	--	--	--	--	GO:0009266//response to temperature stimulus;GO:1901576//organic substance biosynthetic process;GO:0009408//response to heat;GO:0044699//single-organism process;GO:0044249//cellular biosynthetic process;GO:0046486//glycerolipid metabolic process;GO:0050896//response to stimulus;GO:0044255//cellular lipid metabolic process;GO:0006650//glycerophospholipid metabolic process;GO:0009058//biosynthetic …	-	GO:0031224//intrinsic component of membrane;GO:0043226//organelle;GO:0016020//membrane;GO:0044425//membrane part;GO:0043227//membrane-bounded organelle;GO:0044422//organelle part;GO:0031090//organelle membrane
Unigene0000116	2216	13935	14.8759	gi|720039235|ref|XP_010268240.1|	243	2e-73	PREDICTED: DNA-directed RNA polymerases II and V subunit 8A-like [Nelumbo nucifera]	sp|O81097|RPB8A_ARATH	210	4e-62	DNA-directed RNA polymerases II and V subunit 8A OS=Arabidopsis thaliana GN=NRPB8A PE=1 SV=1	At1g54250	210	6e-63	KOG3400	RNA polymerase subunit 8	K03016//DNA-directed RNA polymerases I, II, and III subunit RPABC3	1e-73	242	egu:105060651	ko00230//Purine metabolism//Nucleotide metabolism//Metabolism;ko00240//Pyrimidine metabolism//Nucleotide metabolism//Metabolism;ko03020//RNA polymerase//Transcription//Genetic Information Processing	GO:0043170//macromolecule metabolic process;GO:0009059//macromolecule biosynthetic process;GO:0008152//metabolic process;GO:1901576//organic substance biosynthetic process;GO:0044237//cellular metabolic process;GO:0044249//cellular biosynthetic process;GO:0009058//biosynthetic process;GO:0034645//cellular macromolecule biosynthetic process;GO:0044260//cellular macromolecule metabolic process;GO:0…	GO:0016772//transferase activity, transferring phosphorus-containing groups;GO:0003824//catalytic activity;GO:0016740//transferase activity;GO:0034062//RNA polymerase activity;GO:0016779//nucleotidyltransferase activity	GO:0043231//intracellular membrane-bounded organelle;GO:0043226//organelle;GO:0043227//membrane-bounded organelle;GO:0005623//cell;GO:0044464//cell part;GO:0044424//intracellular part;GO:0043229//intracellular organelle;GO:0005622//intracellular
Unigene0000117	775	1046	3.1928	gi|703146616|ref|XP_010108845.1|	96.7	4e-28	Golgin candidate 6 [Morus notabilis]	sp|B0F9L4|GOGC6_ARATH	84	9e-17	Golgin candidate 6 OS=Arabidopsis thaliana GN=GC6 PE=1 SV=2	At3g27530	84	2e-17	KOG0946	ER-Golgi vesicle-tethering protein p115	--	--	--	--	--	--	GO:0051641//cellular localization;GO:0015031//protein transport;GO:0044238//primary metabolic process;GO:0046907//intracellular transport;GO:0006886//intracellular protein transport;GO:0071702//organic substance transport;GO:0071840//cellular component organization or biogenesis;GO:0090174//organelle membrane fusion;GO:0016071//mRNA metabolic process;GO:0009987//cellular process;GO:0032501//multi…	GO:0022892//substrate-specific transporter activity;GO:0005215//transporter activity	GO:0005623//cell;GO:0005794//Golgi apparatus;GO:0044464//cell part;GO:0043226//organelle;GO:0044422//organelle part;GO:0044424//intracellular part;GO:0005622//intracellular;GO:0005737//cytoplasm;GO:0044444//cytoplasmic part;GO:0043229//intracellular organelle;GO:0012505//endomembrane system;GO:0031090//organelle membrane;GO:0016020//membrane;GO:0043227//membrane-bounded organelle;GO:0043231//intr…
Unigene0000118	238	543	5.3972	--	--	--	--	--	--	--	--	--	--	--	--	--	--	--	--	--	--	--	-	-	-
Unigene0000119	688	5050	17.364	--	--	--	--	--	--	--	--	--	--	--	--	--	--	--	--	--	--	--	-	-	-
Unigene0000120	319	1782	13.2149	--	--	--	--	--	--	--	--	--	--	--	--	--	--	--	--	--	--	--	-	-	-
Unigene0000121	843	258	0.724	--	--	--	--	--	--	--	--	--	--	--	--	--	--	--	--	--	--	--	-	-	-
Unigene0000122	908	1482	3.8611	--	--	--	--	--	--	--	--	--	--	--	--	--	--	--	--	--	--	--	-	-	-
Unigene0000123	1754	7773	10.4835	gi|102139920|gb|ABF70066.1|	187	3e-54	mitochondrial inner membrane preprotein translocase (TIM23) component-related [Musa acuminata]	sp|Q8VYE2|TIM50_ARATH	156	7e-41	Mitochondrial import inner membrane translocase subunit TIM50 OS=Arabidopsis thaliana GN=TIM50 PE=1 SV=1	At1g55900	143	4e-37	KOG2832	TFIIF-interacting CTD phosphatase, including NLI-interacting factor (involved in RNA polymerase II regulation)	K17496//mitochondrial import inner membrane translocase subunit TIM50	5e-53	191	mus:103999131	--	GO:0008104//protein localization;GO:0051179//localization;GO:0033036//macromolecule localization	-	GO:0043227//membrane-bounded organelle;GO:0043226//organelle;GO:0032991//macromolecular complex;GO:0016020//membrane;GO:0043229//intracellular organelle;GO:0043234//protein complex;GO:0044446//intracellular organelle part;GO:0044464//cell part;GO:0005623//cell;GO:0019866//organelle inner membrane;GO:0044424//intracellular part;GO:0031967//organelle envelope;GO:0044422//organelle part;GO:0005622//…
Unigene0000124	431	345	1.8936	--	--	--	--	--	--	--	--	--	--	--	--	--	--	--	--	--	--	--	-	-	-
Unigene0000125	1036	2969	6.7795	--	--	--	--	--	--	--	--	--	--	--	--	--	--	--	--	--	--	--	-	-	-
Unigene0000126	644	1010	3.7101	--	--	--	--	--	--	--	--	--	--	--	--	--	--	--	--	--	--	--	-	-	-
Unigene0000127	461	1773	9.0982	--	--	--	--	--	--	--	--	--	--	--	--	--	--	--	--	--	--	--	-	-	-
Unigene0000128	960	1999	4.9259	--	--	--	--	--	--	--	--	--	--	--	--	--	--	--	--	--	--	--	-	-	-
Unigene0000129	2367	7832	7.8274	--	--	--	--	--	--	--	--	--	--	--	--	--	--	--	--	--	--	--	-	-	-
Unigene0000130	421	819	4.602	--	--	--	--	--	--	--	--	--	--	--	--	--	--	--	--	--	--	--	-	-	-
Unigene0000131	580	1252	5.1065	--	--	--	--	--	--	--	--	--	--	--	--	--	--	--	--	--	--	--	-	-	-
Unigene0000132	464	109	0.5557	gi|702515318|ref|XP_010041715.1|	56.2	7e-08	PREDICTED: putative nuclease HARBI1 [Eucalyptus grandis]	--	--	--	--	--	--	--	--	--	--	--	--	--	--	--	-	-	-
Unigene0000133	219	10	0.108	gi|390430421|gb|AFL91052.1|	57	5e-09	NBS-LRR-like protein, partial [Panicum virgatum]	--	--	--	--	--	--	--	--	--	--	--	--	--	--	--	-	-	GO:0043227//membrane-bounded organelle;GO:0043226//organelle;GO:0044424//intracellular part;GO:0044464//cell part;GO:0005622//intracellular;GO:0043229//intracellular organelle;GO:0043231//intracellular membrane-bounded organelle;GO:0005623//cell
Unigene0000134	1189	7205	14.335	gi|695074720|ref|XP_009384576.1|	469	3e-163	PREDICTED: methylsterol monooxygenase 1-1-like [Musa acuminata subsp. malaccensis]	sp|Q8L7W5|SMO11_ARATH	413	7e-142	Methylsterol monooxygenase 1-1 OS=Arabidopsis thaliana GN=SMO1-1 PE=1 SV=1	At4g12110	413	1e-142	KOG0873	C-4 sterol methyl oxidase	K14423//4,4-dimethyl-9beta,19-cyclopropylsterol-4alpha-methyl oxidase [EC:1.14.13.72]	1e-163	469	mus:103972099	ko00100//Steroid biosynthesis//Lipid metabolism//Metabolism	GO:0006082//organic acid metabolic process;GO:0006629//lipid metabolic process;GO:0044237//cellular metabolic process;GO:0032787//monocarboxylic acid metabolic process;GO:0044238//primary metabolic process;GO:0071704//organic substance metabolic process;GO:0043436//oxoacid metabolic process;GO:0008152//metabolic process;GO:0044255//cellular lipid metabolic process;GO:0044699//single-organism proc…	GO:0043167//ion binding;GO:0016491//oxidoreductase activity;GO:0046872//metal ion binding;GO:0043169//cation binding;GO:0003824//catalytic activity;GO:0005488//binding;GO:0046914//transition metal ion binding	GO:0031224//intrinsic component of membrane;GO:0044425//membrane part;GO:0016020//membrane
Unigene0000135	1199	915	1.8053	gi|828297882|ref|XP_012568925.1|	117	2e-27	PREDICTED: zinc finger BED domain-containing protein RICESLEEPER 2-like [Cicer arietinum]	sp|Q6AVI0|RSLE2_ORYSJ	82.4	1e-15	Zinc finger BED domain-containing protein RICESLEEPER 2 OS=Oryza sativa subsp. japonica GN=Os03g0733400 PE=2 SV=1	At3g62520	91.3	3e-19	KOG1121	Tam3-transposase (Ac family)	--	--	--	--	--	--	-	GO:0005515//protein binding;GO:0097159//organic cyclic compound binding;GO:1901363//heterocyclic compound binding;GO:0003676//nucleic acid binding;GO:0005488//binding	-
Unigene0000136	220	24	0.2581	--	--	--	--	--	--	--	--	--	--	--	--	--	--	--	--	--	--	--	-	-	-
Unigene0000137	383	188	1.1612	gi|89179457|gb|ABD63192.1|	182	4e-62	Reverse transcriptase family protein [Asparagus officinalis]	sp|Q7LHG5|YI31B_YEAST	70.9	2e-13	Transposon Ty3-I Gag-Pol polyprotein OS=Saccharomyces cerevisiae (strain ATCC 204508 / S288c) GN=TY3B-I PE=3 SV=2	At1g37200	118	5e-37	KOG0017	FOG: Transposon-encoded proteins with TYA, reverse transcriptase, integrase domains in various combinations	--	--	--	--	--	--	GO:0046483//heterocycle metabolic process;GO:0034645//cellular macromolecule biosynthetic process;GO:0008152//metabolic process;GO:0009059//macromolecule biosynthetic process;GO:0090304//nucleic acid metabolic process;GO:0044238//primary metabolic process;GO:0044260//cellular macromolecule metabolic process;GO:0090305//nucleic acid phosphodiester bond hydrolysis;GO:0006139//nucleobase-containing …	GO:0004540//ribonuclease activity;GO:0005488//binding;GO:0004519//endonuclease activity;GO:0016779//nucleotidyltransferase activity;GO:0016740//transferase activity;GO:0004521//endoribonuclease activity;GO:0016787//hydrolase activity;GO:0097159//organic cyclic compound binding;GO:0003824//catalytic activity;GO:0016891//endoribonuclease activity, producing 5'-phosphomonoesters;GO:0016893//endonucl…	-
Unigene0000138	4695	87151	43.9119	gi|743771739|ref|XP_010916159.1|	956	0	PREDICTED: serine/threonine-protein kinase prpf4B-like [Elaeis guineensis]	sp|Q5RKH1|PRP4B_RAT	419	9e-124	Serine/threonine-protein kinase PRP4 homolog OS=Rattus norvegicus GN=Prpf4b PE=1 SV=1	At3g25840	712	0	KOG0670	U4/U6-associated splicing factor PRP4	K08827//serine/threonine-protein kinase PRP4 [EC:2.7.11.1]	0	956	egu:105041066	--	GO:0043412//macromolecule modification;GO:0043170//macromolecule metabolic process;GO:0006464//cellular protein modification process;GO:0019538//protein metabolic process;GO:0044260//cellular macromolecule metabolic process;GO:0044267//cellular protein metabolic process;GO:0009987//cellular process;GO:0044238//primary metabolic process;GO:0044237//cellular metabolic process;GO:0071704//organic su…	GO:0001883//purine nucleoside binding;GO:1901363//heterocyclic compound binding;GO:0016773//phosphotransferase activity, alcohol group as acceptor;GO:0097159//organic cyclic compound binding;GO:0004672//protein kinase activity;GO:0036094//small molecule binding;GO:0016301//kinase activity;GO:0032550//purine ribonucleoside binding;GO:0097367//carbohydrate derivative binding;GO:0016740//transferase…	GO:0043227//membrane-bounded organelle;GO:0043229//intracellular organelle;GO:0044424//intracellular part;GO:0005623//cell;GO:0044464//cell part;GO:0043231//intracellular membrane-bounded organelle;GO:0005622//intracellular;GO:0043226//organelle
Unigene0000139	2305	11751	12.0601	gi|743866237|ref|XP_010905017.1|	1077	0	PREDICTED: ABC transporter B family member 4-like isoform X3 [Elaeis guineensis]	sp|Q9FWX7|AB11B_ARATH	1005	0	ABC transporter B family member 11 OS=Arabidopsis thaliana GN=ABCB11 PE=2 SV=1	At1g02520	1005	0	KOG0055	Multidrug/pheromone exporter, ABC superfamily	K05658//ATP-binding cassette, subfamily B (MDR/TAP), member 1 [EC:3.6.3.44]	0	1075	egu:105032304	ko02010//ABC transporters//Membrane transport//Environmental Information Processing	GO:0044699//single-organism process;GO:0051234//establishment of localization;GO:0051179//localization;GO:0009987//cellular process;GO:0044765//single-organism transport;GO:1902578//single-organism localization;GO:0006810//transport;GO:0044763//single-organism cellular process	GO:0016818//hydrolase activity, acting on acid anhydrides, in phosphorus-containing anhydrides;GO:0016787//hydrolase activity;GO:0097159//organic cyclic compound binding;GO:0015399//primary active transmembrane transporter activity;GO:0042626//ATPase activity, coupled to transmembrane movement of substances;GO:0016820//hydrolase activity, acting on acid anhydrides, catalyzing transmembrane moveme…	-
Unigene0000140	2888	6113	5.0073	gi|743761685|ref|XP_010943516.1|	735	0	PREDICTED: CSC1-like protein RXW8 isoform X1 [Elaeis guineensis]	sp|F4IBD7|CSCLA_ARATH	588	0	CSC1-like protein RXW8 OS=Arabidopsis thaliana GN=RXW8 PE=2 SV=1	At1g69450	315	3e-132	KOG1134	Uncharacterized conserved protein	--	--	--	--	--	--	-	-	GO:0043229//intracellular organelle;GO:0043231//intracellular membrane-bounded organelle;GO:0044464//cell part;GO:0005623//cell;GO:0043226//organelle;GO:0005622//intracellular;GO:0044424//intracellular part;GO:0043227//membrane-bounded organelle
Unigene0000141	5238	22747	10.2732	gi|672152550|ref|XP_008797508.1|	259	1e-75	PREDICTED: cold-regulated 413 inner membrane protein 1, chloroplastic-like [Phoenix dactylifera]	sp|F4I1G5|CRIM2_ARATH	198	5e-55	Cold-regulated 413 inner membrane protein 2, chloroplastic OS=Arabidopsis thaliana GN=COR413IM2 PE=1 SV=1	--	--	--	--	--	--	--	--	--	--	--	-	-	-
Unigene0000142	475	613	3.0529	gi|731378708|ref|XP_010668249.1|	54.3	4e-07	PREDICTED: replication protein A 70 kDa DNA-binding subunit B-like, partial [Beta vulgaris subsp. vulgaris]	--	--	--	--	--	--	--	--	--	K07466//replication factor A1	2e-07	54.3	bvg:104885244	ko03420//Nucleotide excision repair//Replication and repair//Genetic Information Processing;ko03440//Homologous recombination//Replication and repair//Genetic Information Processing;ko03030//DNA replication//Replication and repair//Genetic Information Processing;ko03430//Mismatch repair//Replication and repair//Genetic Information Processing	GO:0008152//metabolic process;GO:0006139//nucleobase-containing compound metabolic process;GO:0043170//macromolecule metabolic process;GO:0051276//chromosome organization;GO:0071840//cellular component organization or biogenesis;GO:0006807//nitrogen compound metabolic process;GO:0071704//organic substance metabolic process;GO:0046483//heterocycle metabolic process;GO:0044237//cellular metabolic p…	GO:0016787//hydrolase activity;GO:0003824//catalytic activity;GO:0004386//helicase activity;GO:0017111//nucleoside-triphosphatase activity;GO:0016462//pyrophosphatase activity;GO:0016817//hydrolase activity, acting on acid anhydrides;GO:0016818//hydrolase activity, acting on acid anhydrides, in phosphorus-containing anhydrides	-
Unigene0000143	615	8164	31.4032	gi|731911312|gb|AIZ68193.1|	86.7	1e-17	eukaryotic translation initiation factor 3 subunit E-like protein [Ornithogalum longebracteatum]	sp|A7RWP6|EIF3E_NEMVE	61.2	7e-10	Eukaryotic translation initiation factor 3 subunit E OS=Nematostella vectensis GN=v1g163572 PE=3 SV=1	At3g57290	78.2	2e-16	KOG2758	Translation initiation factor 3, subunit e (eIF-3e)	K03250//translation initiation factor 3 subunit E	9e-18	84.3	rcu:RCOM_0142860	ko03013//RNA transport//Translation//Genetic Information Processing	GO:0008152//metabolic process;GO:0060255//regulation of macromolecule metabolic process;GO:0000377//RNA splicing, via transesterification reactions with bulged adenosine as nucleophile;GO:0034641//cellular nitrogen compound metabolic process;GO:0050657//nucleic acid transport;GO:0019222//regulation of metabolic process;GO:0008104//protein localization;GO:0034622//cellular macromolecular complex a…	GO:0005488//binding;GO:1901363//heterocyclic compound binding;GO:0003676//nucleic acid binding;GO:0008135//translation factor activity, RNA binding;GO:0097159//organic cyclic compound binding;GO:0003723//RNA binding	GO:0016020//membrane;GO:0043234//protein complex;GO:0005623//cell;GO:0032991//macromolecular complex;GO:0030529//ribonucleoprotein complex;GO:0005737//cytoplasm;GO:0044444//cytoplasmic part;GO:0043227//membrane-bounded organelle;GO:0005622//intracellular;GO:0044424//intracellular part;GO:0043229//intracellular organelle;GO:0043226//organelle;GO:0070993//translation preinitiation complex;GO:004323…
Unigene0000144	4427	25840	13.8079	gi|731911312|gb|AIZ68193.1|	178	2e-56	eukaryotic translation initiation factor 3 subunit E-like protein [Ornithogalum longebracteatum]	sp|A7RWP6|EIF3E_NEMVE	86.3	7e-25	Eukaryotic translation initiation factor 3 subunit E OS=Nematostella vectensis GN=v1g163572 PE=3 SV=1	At3g57290	160	6e-51	KOG2758	Translation initiation factor 3, subunit e (eIF-3e)	K03250//translation initiation factor 3 subunit E	6e-54	173	cmo:103502443	ko03013//RNA transport//Translation//Genetic Information Processing	GO:0009314//response to radiation;GO:0022607//cellular component assembly;GO:0044710//single-organism metabolic process;GO:0010467//gene expression;GO:0006355//regulation of transcription, DNA-templated;GO:0070918//production of small RNA involved in gene silencing by RNA;GO:0070271//protein complex biogenesis;GO:0006464//cellular protein modification process;GO:0051234//establishment of localiza…	GO:0005488//binding;GO:0003723//RNA binding;GO:1901363//heterocyclic compound binding;GO:0097159//organic cyclic compound binding;GO:0003676//nucleic acid binding;GO:0008135//translation factor activity, RNA binding	GO:0032991//macromolecular complex;GO:0043231//intracellular membrane-bounded organelle;GO:0043226//organelle;GO:0044464//cell part;GO:0044444//cytoplasmic part;GO:0005622//intracellular;GO:0030529//ribonucleoprotein complex;GO:0005623//cell;GO:0070993//translation preinitiation complex;GO:0016020//membrane;GO:0044424//intracellular part;GO:0005737//cytoplasm;GO:0043227//membrane-bounded organell…
Unigene0000145	334	131	0.9278	--	--	--	--	--	--	--	--	--	--	--	--	--	--	--	--	--	--	--	-	-	-
Unigene0000146	415	295	1.6816	--	--	--	--	--	--	--	--	--	--	--	--	--	--	--	--	--	--	--	-	-	-
Unigene0000147	312	3931	29.8054	gi|672115318|ref|XP_008780440.1|	62.4	7e-11	PREDICTED: thioredoxin-like 1-2, chloroplastic [Phoenix dactylifera]	--	--	--	--	--	--	--	--	--	--	--	--	--	--	--	-	-	-
Unigene0000148	1071	749	1.6544	--	--	--	--	--	--	--	--	--	--	--	--	--	--	--	--	--	--	--	-	-	-
Unigene0000149	1872	3438	4.3446	--	--	--	--	--	--	--	--	--	--	--	--	--	--	--	--	--	--	--	-	-	-
Unigene0000150	449	2265	11.9335	--	--	--	--	--	--	--	--	--	--	--	--	--	--	--	--	--	--	--	-	-	-
Unigene0000151	4712	53215	26.7162	gi|115444175|ref|NP_001045867.1|	721	0	Os02g0143200 [Oryza sativa Japonica Group]	--	--	--	--	At5g21080	554	4e-174	KOG1877	Putative transmembrane protein cmp44E	--	--	--	--	--	--	-	-	-
Unigene0000152	1371	339	0.5849	gi|743856370|ref|XP_010941839.1|	283	3e-89	PREDICTED: LOB domain-containing protein 36-like [Elaeis guineensis]	sp|Q9FKZ3|LBD36_ARATH	204	1e-59	LOB domain-containing protein 36 OS=Arabidopsis thaliana GN=LBD36 PE=2 SV=1	--	--	--	--	--	--	--	--	--	--	--	-	-	-
Unigene0000153	2617	2568	2.3213	gi|695015991|ref|XP_009394889.1|	276	9e-78	PREDICTED: protein VERNALIZATION INSENSITIVE 3-like isoform X1 [Musa acuminata subsp. malaccensis]	sp|Q9FIE3|VIN3_ARATH	182	5e-47	Protein VERNALIZATION INSENSITIVE 3 OS=Arabidopsis thaliana GN=VIN3 PE=1 SV=2	--	--	--	--	--	--	--	--	--	--	--	-	-	-
Unigene0000154	4941	46636	22.3281	gi|728813120|gb|KHG01086.1|	1412	0	Sacsin [Gossypium arboreum]	--	--	--	--	--	--	--	--	--	--	--	--	--	--	--	-	-	-
Unigene0000155	1989	2557	3.0412	gi|728813120|gb|KHG01086.1|	569	5e-178	Sacsin [Gossypium arboreum]	--	--	--	--	--	--	--	--	--	--	--	--	--	--	--	-	-	-
Unigene0000156	1020	56589	131.243	gi|697184957|ref|XP_009601498.1|	203	2e-62	PREDICTED: cytochrome b-c1 complex subunit 7 [Nicotiana tomentosiformis]	sp|P48502|QCR7_SOLTU	194	1e-59	Cytochrome b-c1 complex subunit 7 OS=Solanum tuberosum PE=1 SV=1	At5g25450	193	3e-60	KOG3440	Ubiquinol cytochrome c reductase, subunit QCR7	K00417//ubiquinol-cytochrome c reductase subunit 7	5e-62	201	sita:101753044	ko00190//Oxidative phosphorylation//Energy metabolism//Metabolism	GO:0055114//oxidation-reduction process;GO:0006091//generation of precursor metabolites and energy;GO:0008152//metabolic process;GO:0009987//cellular process;GO:0044699//single-organism process;GO:0022904//respiratory electron transport chain;GO:0044763//single-organism cellular process;GO:0044237//cellular metabolic process;GO:0044710//single-organism metabolic process;GO:0015980//energy derivat…	-	GO:0043227//membrane-bounded organelle;GO:0044444//cytoplasmic part;GO:0031090//organelle membrane;GO:0044464//cell part;GO:0044422//organelle part;GO:0043231//intracellular membrane-bounded organelle;GO:0031966//mitochondrial membrane;GO:0005737//cytoplasm;GO:0005740//mitochondrial envelope;GO:0019866//organelle inner membrane;GO:0005622//intracellular;GO:0031967//organelle envelope;GO:0044425//…
Unigene0000157	814	20124	58.4838	gi|695073972|ref|XP_009384171.1|	125	2e-33	PREDICTED: protein RALF-like 33 [Musa acuminata subsp. malaccensis]	sp|Q8L9P8|RLF33_ARATH	107	2e-27	Protein RALF-like 33 OS=Arabidopsis thaliana GN=RALFL33 PE=2 SV=1	--	--	--	--	--	--	--	--	--	--	--	GO:0044763//single-organism cellular process;GO:0071704//organic substance metabolic process;GO:0044237//cellular metabolic process;GO:0044699//single-organism process;GO:0009987//cellular process;GO:0008152//metabolic process	-	-
Unigene0000158	1025	2372	5.4744	--	--	--	--	--	--	--	--	--	--	--	--	--	--	--	--	--	--	--	-	-	-
Unigene0000159	6359	49551	18.4336	gi|743882654|ref|XP_010909209.1|	3295	0	PREDICTED: callose synthase 9 [Elaeis guineensis]	sp|Q9SFU6|CALS9_ARATH	2907	0	Callose synthase 9 OS=Arabidopsis thaliana GN=CALS9 PE=2 SV=2	At3g07160	2878	0	KOG0916	1,3-beta-glucan synthase/callose synthase catalytic subunit	K11000//callose synthase [EC:2.4.1.-]	0	3295	egu:105035361	--	GO:0044260//cellular macromolecule metabolic process;GO:0022603//regulation of anatomical structure morphogenesis;GO:0050793//regulation of developmental process;GO:0005975//carbohydrate metabolic process;GO:0008152//metabolic process;GO:0005976//polysaccharide metabolic process;GO:0050789//regulation of biological process;GO:0043170//macromolecule metabolic process;GO:0022604//regulation of cell…	GO:0016740//transferase activity;GO:0035251//UDP-glucosyltransferase activity;GO:0016758//transferase activity, transferring hexosyl groups;GO:0008194//UDP-glycosyltransferase activity;GO:0003824//catalytic activity;GO:0016757//transferase activity, transferring glycosyl groups;GO:0046527//glucosyltransferase activity	GO:0005623//cell;GO:0031224//intrinsic component of membrane;GO:0044464//cell part;GO:0044459//plasma membrane part;GO:0071944//cell periphery;GO:0044425//membrane part;GO:0005886//plasma membrane;GO:0016020//membrane
Unigene0000160	1271	2687	5.0011	--	--	--	--	--	--	--	--	--	--	--	--	--	--	--	--	--	--	--	-	-	-
Unigene0000161	797	1297	3.8497	--	--	--	--	--	--	--	--	--	--	--	--	--	--	--	--	--	--	--	-	-	-
Unigene0000162	440	155	0.8333	--	--	--	--	--	--	--	--	--	--	--	--	--	--	--	--	--	--	--	-	-	-
Unigene0000163	255	230	2.1337	--	--	--	--	--	--	--	--	--	--	--	--	--	--	--	--	--	--	--	-	-	-
Unigene0000164	271	3	0.0262	gi|502094506|ref|XP_004490233.1|	95.5	2e-22	PREDICTED: protein FAR1-RELATED SEQUENCE 5-like [Cicer arietinum]	sp|Q9SZL8|FRS5_ARATH	66.2	3e-12	Protein FAR1-RELATED SEQUENCE 5 OS=Arabidopsis thaliana GN=FRS5 PE=2 SV=1	--	--	--	--	--	--	--	--	--	--	--	-	-	-
Unigene0000165	1283	4250	7.8362	gi|645230297|ref|XP_008221872.1|	123	2e-52	PREDICTED: protein FAR-RED IMPAIRED RESPONSE 1-like [Prunus mume]	sp|Q9SZL8|FRS5_ARATH	87.4	2e-34	Protein FAR1-RELATED SEQUENCE 5 OS=Arabidopsis thaliana GN=FRS5 PE=2 SV=1	--	--	--	--	--	--	--	--	--	--	--	-	-	-
Unigene0000166	2087	4603	5.2175	gi|470123969|ref|XP_004297991.1|	287	4e-87	PREDICTED: protein FAR1-RELATED SEQUENCE 5-like [Fragaria vesca subsp. vesca]	sp|Q9SZL8|FRS5_ARATH	239	8e-71	Protein FAR1-RELATED SEQUENCE 5 OS=Arabidopsis thaliana GN=FRS5 PE=2 SV=1	--	--	--	--	--	--	--	--	--	--	--	-	-	-
Unigene0000167	622	636	2.4189	--	--	--	--	--	--	--	--	--	--	--	--	--	--	--	--	--	--	--	-	-	-
Unigene0000168	1950	78860	95.6683	gi|719968278|ref|XP_010264271.1|	353	9e-116	PREDICTED: 40S ribosomal protein S7 [Nelumbo nucifera]	sp|Q9XET4|RS7_SECCE	337	1e-110	40S ribosomal protein S7 OS=Secale cereale GN=RPS7 PE=2 SV=1	At1g48830	315	6e-103	KOG3320	40S ribosomal protein S7	K02993//small subunit ribosomal protein S7e	1e-115	352	pda:103717488	ko03010//Ribosome//Translation//Genetic Information Processing	GO:0008152//metabolic process;GO:0010467//gene expression;GO:0071704//organic substance metabolic process;GO:0043170//macromolecule metabolic process	GO:0005198//structural molecule activity	GO:0005622//intracellular;GO:0044464//cell part;GO:0005623//cell;GO:0030529//ribonucleoprotein complex;GO:0032991//macromolecular complex;GO:0044424//intracellular part
Unigene0000169	665	371	1.3198	--	--	--	--	--	--	--	--	--	--	--	--	--	--	--	--	--	--	--	-	-	-
Unigene0000170	235	1460	14.6971	gi|743772248|ref|XP_010916428.1|	147	3e-40	PREDICTED: ribonucleoside-diphosphate reductase large subunit [Elaeis guineensis]	sp|Q9SJ20|RIR1_ARATH	135	5e-37	Ribonucleoside-diphosphate reductase large subunit OS=Arabidopsis thaliana GN=RNR1 PE=1 SV=1	At2g21790	135	8e-38	KOG1112	Ribonucleotide reductase, alpha subunit	K10807//ribonucleoside-diphosphate reductase subunit M1 [EC:1.17.4.1]	1e-40	147	egu:105041246	ko00230//Purine metabolism//Nucleotide metabolism//Metabolism;ko00240//Pyrimidine metabolism//Nucleotide metabolism//Metabolism;ko00480//Glutathione metabolism//Metabolism of other amino acids//Metabolism	GO:0006259//DNA metabolic process;GO:0008152//metabolic process;GO:0044260//cellular macromolecule metabolic process;GO:0006807//nitrogen compound metabolic process;GO:0006725//cellular aromatic compound metabolic process;GO:0044237//cellular metabolic process;GO:1901360//organic cyclic compound metabolic process;GO:0071704//organic substance metabolic process;GO:0043170//macromolecule metabolic …	GO:0001883//purine nucleoside binding;GO:0036094//small molecule binding;GO:0097159//organic cyclic compound binding;GO:0016728//oxidoreductase activity, acting on CH or CH2 groups, disulfide as acceptor;GO:0016491//oxidoreductase activity;GO:0003824//catalytic activity;GO:0016725//oxidoreductase activity, acting on CH or CH2 groups;GO:0097367//carbohydrate derivative binding;GO:1901363//heterocy…	-
Unigene0000171	944	1424	3.5685	--	--	--	--	--	--	--	--	--	--	--	--	--	--	--	--	--	--	--	-	-	-
Unigene0000172	207	122	1.3942	--	--	--	--	--	--	--	--	--	--	--	--	--	--	--	--	--	--	--	-	-	-
Unigene0000173	990	781	1.8662	gi|695042743|ref|XP_009409038.1|	178	6e-52	PREDICTED: RING-H2 finger protein ATL67 [Musa acuminata subsp. malaccensis]	sp|Q9M313|ATL68_ARATH	146	3e-40	RING-H2 finger protein ATL68 OS=Arabidopsis thaliana GN=ATL68 PE=2 SV=1	At3g61550	146	5e-41	KOG0800	FOG: Predicted E3 ubiquitin ligase	--	--	--	--	--	--	-	GO:0043169//cation binding;GO:0043167//ion binding;GO:0046872//metal ion binding;GO:0005488//binding	-
Unigene0000174	1638	536	0.7741	gi|695014880|ref|XP_009394285.1|	768	0	PREDICTED: serine/threonine-protein kinase SMG1-like isoform X3 [Musa acuminata subsp. malaccensis]	sp|Q553E9|SMG1_DICDI	90.9	1e-17	Probable serine/threonine-protein kinase smg1 OS=Dictyostelium discoideum GN=smg1 PE=3 SV=1	7290761	85.1	1e-16	KOG0891	DNA-dependent protein kinase	K08873//PI-3-kinase-related kinase SMG-1	0	790	pda:103707474	ko03015//mRNA surveillance pathway//Translation//Genetic Information Processing	-	GO:0016740//transferase activity;GO:0036094//small molecule binding;GO:0016772//transferase activity, transferring phosphorus-containing groups;GO:0005488//binding;GO:1901363//heterocyclic compound binding;GO:0097159//organic cyclic compound binding;GO:0003824//catalytic activity	-
Unigene0000175	1322	1955	3.4983	--	--	--	--	--	--	--	--	--	--	--	--	--	--	--	--	--	--	--	-	-	-
Unigene0000176	243	160	1.5576	--	--	--	--	--	--	--	--	--	--	--	--	--	--	--	--	--	--	--	-	-	-
Unigene0000177	1370	786	1.3572	gi|731355303|ref|XP_010689069.1|	68.6	2e-10	PREDICTED: uncharacterized protein LOC104902848 [Beta vulgaris subsp. vulgaris]	--	--	--	--	--	--	--	--	--	--	--	--	--	--	--	-	-	-
Unigene0000178	2144	45473	50.1735	gi|743803410|ref|XP_010926911.1|	835	0	PREDICTED: SART-1 family protein DOT2 [Elaeis guineensis]	sp|Q9LFE0|DOT2_ARATH	660	0	SART-1 family protein DOT2 OS=Arabidopsis thaliana GN=DOT2 PE=1 SV=1	At5g16780	660	0	KOG2217	U4/U6.U5 snRNP associated protein	K11984//U4/U6.U5 tri-snRNP-associated protein 1	0	835	egu:105049071	ko03040//Spliceosome//Transcription//Genetic Information Processing	GO:1903507//negative regulation of nucleic acid-templated transcription;GO:0031327//negative regulation of cellular biosynthetic process;GO:0031324//negative regulation of cellular metabolic process;GO:0009314//response to radiation;GO:0065008//regulation of biological quality;GO:0048608//reproductive structure development;GO:0048856//anatomical structure development;GO:0090567//reproductive shoo…	-	GO:0044464//cell part;GO:0043231//intracellular membrane-bounded organelle;GO:0005623//cell;GO:0005622//intracellular;GO:0043227//membrane-bounded organelle;GO:0043232//intracellular non-membrane-bounded organelle;GO:0043229//intracellular organelle;GO:0043226//organelle;GO:0043228//non-membrane-bounded organelle;GO:0044424//intracellular part
Unigene0000179	273	75	0.6499	--	--	--	--	--	--	--	--	--	--	--	--	--	--	--	--	--	--	--	-	-	-
Unigene0000180	1066	2850	6.3246	gi|590720737|ref|XP_007051412.1|	191	5e-51	DNA/RNA polymerases superfamily protein [Theobroma cacao]	sp|Q7LHG5|YI31B_YEAST	88.6	8e-18	Transposon Ty3-I Gag-Pol polyprotein OS=Saccharomyces cerevisiae (strain ATCC 204508 / S288c) GN=TY3B-I PE=3 SV=2	At1g35647	144	2e-36	KOG0017	FOG: Transposon-encoded proteins with TYA, reverse transcriptase, integrase domains in various combinations	--	--	--	--	--	--	-	-	GO:0044424//intracellular part;GO:0043227//membrane-bounded organelle;GO:0044464//cell part;GO:0005623//cell;GO:0005622//intracellular;GO:0043231//intracellular membrane-bounded organelle;GO:0043229//intracellular organelle;GO:0043226//organelle
Unigene0000181	478	44	0.2178	--	--	--	--	--	--	--	--	--	--	--	--	--	--	--	--	--	--	--	-	-	-
Unigene0000182	3008	29785	23.4242	gi|359476423|ref|XP_003631836.1|	288	5e-88	PREDICTED: transmembrane protein 208 homolog [Vitis vinifera]	sp|Q3SZZ5|TM208_BOVIN	99	1e-21	Transmembrane protein 208 OS=Bos taurus GN=TMEM208 PE=2 SV=1	At2g23940	277	1e-85	KOG3269	Predicted membrane protein	--	--	--	--	--	--	GO:0016043//cellular component organization;GO:0071822//protein complex subunit organization;GO:0044248//cellular catabolic process;GO:0006508//proteolysis;GO:0035966//response to topologically incorrect protein;GO:1901575//organic substance catabolic process;GO:0019538//protein metabolic process;GO:0043623//cellular protein complex assembly;GO:0043094//cellular metabolic compound salvage;GO:0044…	-	GO:0043231//intracellular membrane-bounded organelle;GO:0044425//membrane part;GO:0043226//organelle;GO:0043227//membrane-bounded organelle;GO:0044424//intracellular part;GO:0031224//intrinsic component of membrane;GO:0044464//cell part;GO:0005622//intracellular;GO:0005623//cell;GO:0043229//intracellular organelle;GO:0016020//membrane
Unigene0000183	584	737	2.9854	--	--	--	--	--	--	--	--	--	--	--	--	--	--	--	--	--	--	--	-	-	-
Unigene0000184	2160	29614	32.4331	gi|743758054|ref|XP_010924832.1|	855	0	PREDICTED: mitogen-activated protein kinase 9-like isoform X2 [Elaeis guineensis]	sp|Q5VP69|MPK16_ORYSJ	796	0	Mitogen-activated protein kinase 16 OS=Oryza sativa subsp. japonica GN=MPK16 PE=2 SV=1	At1g73670	780	0	KOG0660	Mitogen-activated protein kinase	K04371//mitogen-activated protein kinase 1/3 [EC:2.7.11.24]	0	855	egu:105047553	--	GO:0065007//biological regulation;GO:0044260//cellular macromolecule metabolic process;GO:0036211//protein modification process;GO:0050789//regulation of biological process;GO:0050896//response to stimulus;GO:0071310//cellular response to organic substance;GO:0010033//response to organic substance;GO:0044699//single-organism process;GO:0006793//phosphorus metabolic process;GO:0071704//organic sub…	GO:0001883//purine nucleoside binding;GO:0004871//signal transducer activity;GO:0097159//organic cyclic compound binding;GO:0016301//kinase activity;GO:0005488//binding;GO:0036094//small molecule binding;GO:0005057//receptor signaling protein activity;GO:0004702//receptor signaling protein serine/threonine kinase activity;GO:0004674//protein serine/threonine kinase activity;GO:0097367//carbohydra…	GO:0005623//cell;GO:0044464//cell part;GO:0005737//cytoplasm;GO:0043226//organelle;GO:0044444//cytoplasmic part;GO:0043229//intracellular organelle;GO:0044424//intracellular part;GO:0005622//intracellular;GO:0043227//membrane-bounded organelle;GO:0043231//intracellular membrane-bounded organelle
Unigene0000185	1035	1734	3.9633	gi|743811331|ref|XP_010929133.1|	233	7e-121	PREDICTED: protein transport protein SEC13 homolog B-like [Elaeis guineensis]	sp|O64740|SC13B_ARATH	216	4e-103	Protein transport protein SEC13 homolog B OS=Arabidopsis thaliana GN=SEC13B PE=1 SV=1	At2g30050	216	7e-104	KOG1332	Vesicle coat complex COPII, subunit SEC13	K14004//protein transport protein SEC13	3e-121	233	egu:105050713	ko04141//Protein processing in endoplasmic reticulum//Folding, sorting and degradation//Genetic Information Processing;ko03013//RNA transport//Translation//Genetic Information Processing	-	-	-
Unigene0000186	731	209	0.6764	--	--	--	--	--	--	--	--	--	--	--	--	--	--	--	--	--	--	--	-	-	-
Unigene0000187	3573	24931	16.5064	gi|720061803|ref|XP_010275290.1|	470	1e-150	PREDICTED: probable serine/threonine-protein kinase At4g35230 [Nelumbo nucifera]	sp|Q944A7|Y4523_ARATH	351	2e-106	Probable serine/threonine-protein kinase At4g35230 OS=Arabidopsis thaliana GN=At4g35230 PE=1 SV=1	At1g69790	152	6e-39	KOG1187	Serine/threonine protein kinase	K14500//BR-signaling kinase [EC:2.7.11.1]	2e-150	469	pda:103714028	ko04075//Plant hormone signal transduction//Signal transduction//Environmental Information Processing	GO:0009719//response to endogenous stimulus;GO:0044763//single-organism cellular process;GO:0006464//cellular protein modification process;GO:0070887//cellular response to chemical stimulus;GO:0044699//single-organism process;GO:0014070//response to organic cyclic compound;GO:0009755//hormone-mediated signaling pathway;GO:0071495//cellular response to endogenous stimulus;GO:0044238//primary metab…	GO:0016740//transferase activity;GO:0036094//small molecule binding;GO:0001882//nucleoside binding;GO:0097159//organic cyclic compound binding;GO:1901363//heterocyclic compound binding;GO:0016772//transferase activity, transferring phosphorus-containing groups;GO:0097367//carbohydrate derivative binding;GO:0001883//purine nucleoside binding;GO:0032550//purine ribonucleoside binding;GO:0003824//ca…	GO:0016020//membrane
Unigene0000188	830	683	1.9467	--	--	--	--	--	--	--	--	--	--	--	--	--	--	--	--	--	--	--	-	-	-
Unigene0000189	5411	46114	20.1605	gi|672138991|ref|XP_008793268.1|	1416	0	PREDICTED: DEAD-box ATP-dependent RNA helicase 42-like [Phoenix dactylifera]	sp|Q8H0U8|RH42_ARATH	1278	0	DEAD-box ATP-dependent RNA helicase 42 OS=Arabidopsis thaliana GN=RH42 PE=1 SV=2	At1g20920	1278	0	KOG0334	RNA helicase	K12811//ATP-dependent RNA helicase DDX46/PRP5 [EC:3.6.4.13]	0	1416	pda:103709605	ko03040//Spliceosome//Transcription//Genetic Information Processing	-	GO:0001883//purine nucleoside binding;GO:0097159//organic cyclic compound binding;GO:0032550//purine ribonucleoside binding;GO:0017111//nucleoside-triphosphatase activity;GO:0097367//carbohydrate derivative binding;GO:0016462//pyrophosphatase activity;GO:0016817//hydrolase activity, acting on acid anhydrides;GO:0005488//binding;GO:0001882//nucleoside binding;GO:0003824//catalytic activity;GO:0032…	-
Unigene0000190	267	96	0.8506	--	--	--	--	--	--	--	--	--	--	--	--	--	--	--	--	--	--	--	-	-	-
Unigene0000191	1558	5488	8.3328	gi|115482392|ref|NP_001064789.1|	389	1e-128	Os10g0463800 [Oryza sativa Japonica Group]	--	--	--	--	--	--	--	--	--	--	--	--	--	--	--	-	-	-
Unigene0000192	748	412	1.303	--	--	--	--	--	--	--	--	--	--	--	--	--	--	--	--	--	--	--	-	-	-
Unigene0000193	698	247	0.8371	--	--	--	--	--	--	--	--	--	--	--	--	--	--	--	--	--	--	--	-	-	-
Unigene0000194	6120	40873	15.799	gi|743854676|ref|XP_010941007.1|	1694	0	PREDICTED: eukaryotic translation initiation factor 4G-like [Elaeis guineensis]	sp|B9FXV5|IF4G_ORYSJ	1180	0	Eukaryotic translation initiation factor 4G OS=Oryza sativa subsp. japonica GN=Os07g0555200 PE=2 SV=2	At3g60240_1	857	0	KOG0401	Translation initiation factor 4F, ribosome/mRNA-bridging subunit (eIF-4G)	K03260//translation initiation factor 4G	0	1694	egu:105059418	ko03013//RNA transport//Translation//Genetic Information Processing	GO:0071704//organic substance metabolic process;GO:0044238//primary metabolic process;GO:0043170//macromolecule metabolic process;GO:0044237//cellular metabolic process;GO:0044260//cellular macromolecule metabolic process;GO:0008152//metabolic process;GO:0009987//cellular process	-	-
Unigene0000195	1073	5512	12.1522	gi|674942193|emb|CDX91309.1|	68.6	2e-11	BnaC02g27200D [Brassica napus]	--	--	--	--	--	--	--	--	--	--	--	--	--	--	--	-	-	-
Unigene0000196	2731	21397	18.5343	gi|672110253|ref|XP_008794331.1|	758	0	PREDICTED: myosin-9 isoform X1 [Phoenix dactylifera]	--	--	--	--	--	--	--	--	--	--	--	--	--	--	--	-	-	-
Unigene0000197	1778	1322	1.7589	gi|38344889|emb|CAD41912.2|	84.3	9e-15	OSJNBa0033G05.13 [Oryza sativa Japonica Group]	sp|P10978|POLX_TOBAC	81.3	2e-14	Retrovirus-related Pol polyprotein from transposon TNT 1-94 OS=Nicotiana tabacum PE=2 SV=1	At1g37110	68.2	3e-11	KOG0017	FOG: Transposon-encoded proteins with TYA, reverse transcriptase, integrase domains in various combinations	K12619//5'-3' exoribonuclease 2 [EC:3.1.13.-]	2e-12	75.9	osa:4349826	ko02010//ABC transporters//Membrane transport//Environmental Information Processing	-	GO:0016787//hydrolase activity;GO:0003824//catalytic activity	-
Unigene0000198	3075	22251	17.1179	gi|743774401|ref|XP_010917552.1|	440	4e-143	PREDICTED: SUMO-activating enzyme subunit 1B-1-like [Elaeis guineensis]	sp|P0DI13|SA1B2_ARATH	382	8e-122	SUMO-activating enzyme subunit 1B-2 OS=Arabidopsis thaliana GN=SAE1B-2 PE=1 SV=1	At5g50680	382	1e-122	KOG2014	SMT3/SUMO-activating complex, AOS1/RAD31 component	K10684//ubiquitin-like 1-activating enzyme E1 A [EC:6.2.1.45]	2e-143	440	egu:105042142	ko04120//Ubiquitin mediated proteolysis//Folding, sorting and degradation//Genetic Information Processing	GO:0071704//organic substance metabolic process;GO:0043170//macromolecule metabolic process;GO:0043412//macromolecule modification;GO:0044238//primary metabolic process;GO:0019538//protein metabolic process;GO:0008152//metabolic process;GO:0036211//protein modification process	GO:0016877//ligase activity, forming carbon-sulfur bonds;GO:0016874//ligase activity;GO:0003824//catalytic activity	-
Unigene0000199	1467	8787	14.1696	--	--	--	--	--	--	--	--	--	--	--	--	--	--	--	--	--	--	--	-	-	-
Unigene0000200	6307	23222	8.7101	gi|297720367|ref|NP_001172545.1|	222	9e-89	Os01g0722550 [Oryza sativa Japonica Group]	--	--	--	--	--	--	--	--	--	--	--	--	--	--	--	-	-	-
Unigene0000201	3076	4591	3.5307	gi|743780439|ref|XP_010920509.1|	100	3e-27	PREDICTED: tropinone reductase homolog [Elaeis guineensis]	sp|P50162|TRN1_DATST	80.5	4e-21	Tropinone reductase 1 OS=Datura stramonium GN=TR1 PE=1 SV=1	At5g06060	79.7	1e-21	KOG0725	Reductases with broad range of substrate specificities	K08081//tropinone reductase I [EC:1.1.1.206]	1e-27	100	egu:105044348	ko00960//Tropane, piperidine and pyridine alkaloid biosynthesis//Biosynthesis of other secondary metabolites//Metabolism	-	-	-
Unigene0000202	793	1389	4.1436	gi|571477391|ref|XP_006587253.1|	138	3e-38	PREDICTED: preprotein translocase subunit SCY2, chloroplastic-like [Glycine max]	sp|F4IQV7|SCY2_ARATH	135	1e-34	Preprotein translocase subunit SCY2, chloroplastic OS=Arabidopsis thaliana GN=SCY2 PE=2 SV=1	--	--	--	--	--	--	--	--	--	--	--	GO:0008104//protein localization;GO:0009059//macromolecule biosynthetic process;GO:0051234//establishment of localization;GO:0044281//small molecule metabolic process;GO:1901362//organic cyclic compound biosynthetic process;GO:0044260//cellular macromolecule metabolic process;GO:0006139//nucleobase-containing compound metabolic process;GO:0090407//organophosphate biosynthetic process;GO:0044763//…	-	GO:0009507//chloroplast;GO:0042170//plastid membrane;GO:0031975//envelope;GO:0043231//intracellular membrane-bounded organelle;GO:0031967//organelle envelope;GO:0044422//organelle part;GO:0044446//intracellular organelle part;GO:0043226//organelle;GO:0009526//plastid envelope;GO:0044424//intracellular part;GO:0044444//cytoplasmic part;GO:0044435//plastid part;GO:0009536//plastid;GO:0044425//membr…
Unigene0000203	403	102	0.5987	--	--	--	--	--	--	--	--	--	--	--	--	--	--	--	--	--	--	--	-	-	-
Unigene0000204	1965	91031	109.59	gi|374922653|gb|AFA26482.1|	497	2e-167	polyprotein, partial [Bean yellow mosaic virus-[Canna]]	sp|P19723|POLG_PRSVP	758	0	Genome polyprotein (Fragment) OS=Papaya ringspot virus (strain P / mutant HA 5-1) PE=3 SV=1	--	--	--	--	--	--	--	--	--	--	--	GO:0009059//macromolecule biosynthetic process;GO:0006807//nitrogen compound metabolic process;GO:1901576//organic substance biosynthetic process;GO:0034654//nucleobase-containing compound biosynthetic process;GO:0006725//cellular aromatic compound metabolic process;GO:0009058//biosynthetic process;GO:0097659//nucleic acid-templated transcription;GO:0044249//cellular biosynthetic process;GO:00442…	GO:0003824//catalytic activity;GO:0016772//transferase activity, transferring phosphorus-containing groups;GO:0016740//transferase activity;GO:0016779//nucleotidyltransferase activity	GO:0019012//virion;GO:0044423//virion part
Unigene0000205	3079	7235	5.5587	gi|734401478|gb|KHN31665.1|	92.8	6e-17	Protein gar2 [Glycine soja]	--	--	--	--	At1g13190	83.6	6e-16	KOG0118	FOG: RRM domain	K14398//cleavage and polyadenylation specificity factor subunit 6/7	2e-17	92.8	pper:PRUPE_ppa002096mg	ko03015//mRNA surveillance pathway//Translation//Genetic Information Processing	-	GO:0097159//organic cyclic compound binding;GO:0005488//binding	-
Unigene0000206	280	91	0.7688	--	--	--	--	--	--	--	--	--	--	--	--	--	--	--	--	--	--	--	-	-	-
Unigene0000207	211	85	0.953	--	--	--	--	--	--	--	--	--	--	--	--	--	--	--	--	--	--	--	-	-	-
Unigene0000208	2033	3839	4.4671	gi|743778474|ref|XP_010919698.1|	740	0	PREDICTED: LOW QUALITY PROTEIN: pentatricopeptide repeat-containing protein At2g44880 [Elaeis guineensis]	sp|Q1PEU4|PP201_ARATH	578	0	Pentatricopeptide repeat-containing protein At2g44880 OS=Arabidopsis thaliana GN=PCMP-E9 PE=2 SV=2	At2g44880	578	0	KOG4197	FOG: PPR repeat	--	--	--	--	--	--	-	-	-
Unigene0000209	299	109	0.8624	--	--	--	--	--	--	--	--	--	--	--	--	--	--	--	--	--	--	--	-	-	-
Unigene0000210	1159	410	0.8368	gi|672169650|ref|XP_008804863.1|	357	4e-116	PREDICTED: pentatricopeptide repeat-containing protein At4g14820-like [Phoenix dactylifera]	sp|Q9SI53|PP147_ARATH	234	1e-68	Pentatricopeptide repeat-containing protein At2g03880, mitochondrial OS=Arabidopsis thaliana GN=PCMP-H44 PE=2 SV=1	At2g03880	234	2e-69	KOG4197	FOG: PPR repeat	--	--	--	--	--	--	-	-	-
Unigene0000211	2972	8072	6.4251	gi|672138024|ref|XP_008792754.1|	680	0	PREDICTED: DNA annealing helicase and endonuclease ZRANB3 [Phoenix dactylifera]	sp|Q6NZP1|ZRAB3_MOUSE	120	2e-26	DNA annealing helicase and endonuclease ZRANB3 OS=Mus musculus GN=Zranb3 PE=1 SV=1	At5g07810	424	7e-129	KOG1000	Chromatin remodeling protein HARP/SMARCAL1, DEAD-box superfamily	--	--	--	--	--	--	GO:0044237//cellular metabolic process;GO:0009987//cellular process;GO:0071704//organic substance metabolic process;GO:0043170//macromolecule metabolic process;GO:0044238//primary metabolic process;GO:0046483//heterocycle metabolic process;GO:0034641//cellular nitrogen compound metabolic process;GO:0006139//nucleobase-containing compound metabolic process;GO:0090304//nucleic acid metabolic proces…	-	-
Unigene0000212	532	248	1.1028	--	--	--	--	--	--	--	--	--	--	--	--	--	--	--	--	--	--	--	-	-	-
Unigene0000213	3631	16912	11.0183	gi|743800870|ref|XP_010926157.1|	548	7e-175	PREDICTED: enolase-phosphatase E1-like [Elaeis guineensis]	sp|Q9CAC4|MYOB2_ARATH	302	2e-86	Myosin-binding protein 2 OS=Arabidopsis thaliana GN=MYOB2 PE=1 SV=1	--	--	--	--	--	--	--	--	--	--	--	-	-	-
Unigene0000214	938	2317	5.8434	gi|731910953|gb|AIZ68166.1|	267	3e-86	NAC domain-containing protein 29 isoform 1 [Ornithogalum longebracteatum]	sp|Q9FY93|NAC83_ARATH	195	7e-59	NAC domain-containing protein 83 OS=Arabidopsis thaliana GN=NAC083 PE=1 SV=1	--	--	--	--	--	--	--	--	--	--	--	GO:0044238//primary metabolic process;GO:0006139//nucleobase-containing compound metabolic process;GO:0044271//cellular nitrogen compound biosynthetic process;GO:0016070//RNA metabolic process;GO:0019438//aromatic compound biosynthetic process;GO:0044237//cellular metabolic process;GO:0008152//metabolic process;GO:0006351//transcription, DNA-templated;GO:0044260//cellular macromolecule metabolic …	-	-
Unigene0000215	502	177	0.8341	--	--	--	--	--	--	--	--	--	--	--	--	--	--	--	--	--	--	--	-	-	-
Unigene0000216	1762	9306	12.494	gi|672107591|ref|XP_008778737.1|	605	0	PREDICTED: protein ASPARTIC PROTEASE IN GUARD CELL 2-like [Phoenix dactylifera]	sp|Q766C3|NEP1_NEPGR	251	6e-75	Aspartic proteinase nepenthesin-1 OS=Nepenthes gracilis GN=nep1 PE=1 SV=1	At3g59080	546	0	KOG1339	Aspartyl protease	--	--	--	--	--	--	-	GO:0008233//peptidase activity;GO:0003824//catalytic activity;GO:0016787//hydrolase activity	-
Unigene0000217	359	268	1.766	--	--	--	--	--	--	--	--	--	--	--	--	--	--	--	--	--	--	--	-	-	-
Unigene0000218	2291	9815	10.1347	gi|695008006|ref|XP_009390574.1|	736	0	PREDICTED: neurochondrin homolog [Musa acuminata subsp. malaccensis]	sp|Q640K1|NCDN_XENLA	97.1	2e-19	Neurochondrin OS=Xenopus laevis GN=ncdn PE=2 SV=1	At4g32050	536	0	KOG2611	Neurochondrin/leucine-rich protein (Neurochondrin)	--	--	--	--	--	--	-	-	-
Unigene0000219	3574	9634	6.3767	gi|115451987|ref|NP_001049594.1|	452	5e-141	Os03g0255400 [Oryza sativa Japonica Group]	sp|Q9M8J3|FRS7_ARATH	161	3e-39	Protein FAR1-RELATED SEQUENCE 7 OS=Arabidopsis thaliana GN=FRS7 PE=2 SV=1	--	--	--	--	--	--	--	--	--	--	--	-	-	-
Unigene0000220	1589	1299	1.9339	--	--	--	--	--	--	--	--	--	--	--	--	--	--	--	--	--	--	--	-	-	-
Unigene0000221	1641	6143	8.8556	gi|695000970|ref|XP_009413693.1|	369	5e-119	PREDICTED: BTB/POZ domain-containing protein At3g49900 [Musa acuminata subsp. malaccensis]	sp|Q9M2W8|Y3990_ARATH	266	7e-80	BTB/POZ domain-containing protein At3g49900 OS=Arabidopsis thaliana GN=At3g49900 PE=2 SV=1	--	--	--	--	--	--	--	--	--	--	--	-	-	-
Unigene0000222	826	494	1.4148	--	--	--	--	--	--	--	--	--	--	--	--	--	--	--	--	--	--	--	-	-	-
Unigene0000223	1564	1948	2.9464	gi|133711804|gb|ABO36622.1|	564	0	copia LTR rider [Solanum lycopersicum]	sp|P10978|POLX_TOBAC	443	5e-140	Retrovirus-related Pol polyprotein from transposon TNT 1-94 OS=Nicotiana tabacum PE=2 SV=1	At5g35820	498	2e-161	KOG0017	FOG: Transposon-encoded proteins with TYA, reverse transcriptase, integrase domains in various combinations	K05658//ATP-binding cassette, subfamily B (MDR/TAP), member 1 [EC:3.6.3.44]	6e-125	411	bvg:104905624	ko02010//ABC transporters//Membrane transport//Environmental Information Processing	GO:0006139//nucleobase-containing compound metabolic process;GO:0071704//organic substance metabolic process;GO:0043170//macromolecule metabolic process;GO:1901360//organic cyclic compound metabolic process;GO:0008152//metabolic process;GO:0034641//cellular nitrogen compound metabolic process;GO:0046483//heterocycle metabolic process;GO:0044710//single-organism metabolic process;GO:0044260//cellu…	GO:0003676//nucleic acid binding;GO:0097159//organic cyclic compound binding;GO:1901363//heterocyclic compound binding;GO:0005488//binding	-
Unigene0000224	428	92	0.5085	gi|108863081|gb|ABG22123.1|	189	8e-58	polyprotein [Prunus avium]	sp|P10978|POLX_TOBAC	146	3e-39	Retrovirus-related Pol polyprotein from transposon TNT 1-94 OS=Nicotiana tabacum PE=2 SV=1	At2g21310	136	5e-37	KOG0017	FOG: Transposon-encoded proteins with TYA, reverse transcriptase, integrase domains in various combinations	K05658//ATP-binding cassette, subfamily B (MDR/TAP), member 1 [EC:3.6.3.44]	2e-42	157	bvg:104905624	ko02010//ABC transporters//Membrane transport//Environmental Information Processing	-	GO:0043167//ion binding;GO:0046872//metal ion binding;GO:0005488//binding;GO:0043169//cation binding	-
Unigene0000225	1425	1029	1.7082	gi|14586968|gb|AAK70406.1|AF369930_1	331	6e-108	pol polyprotein [Citrus x paradisi]	sp|P10978|POLX_TOBAC	253	7e-72	Retrovirus-related Pol polyprotein from transposon TNT 1-94 OS=Nicotiana tabacum PE=2 SV=1	At5g35820	250	9e-72	KOG0017	FOG: Transposon-encoded proteins with TYA, reverse transcriptase, integrase domains in various combinations	K05658//ATP-binding cassette, subfamily B (MDR/TAP), member 1 [EC:3.6.3.44]	1e-69	249	bvg:104905624	ko02010//ABC transporters//Membrane transport//Environmental Information Processing	-	GO:0005488//binding	-
Unigene0000226	4341	6912	3.7667	gi|58533063|emb|CAD40121.3|	274	2e-76	OSJNBa0061C06.5 [Oryza sativa Japonica Group]	sp|P10978|POLX_TOBAC	247	5e-65	Retrovirus-related Pol polyprotein from transposon TNT 1-94 OS=Nicotiana tabacum PE=2 SV=1	At5g35820	263	7e-71	KOG0017	FOG: Transposon-encoded proteins with TYA, reverse transcriptase, integrase domains in various combinations	K05658//ATP-binding cassette, subfamily B (MDR/TAP), member 1 [EC:3.6.3.44]	1e-67	258	bvg:104905624	ko02010//ABC transporters//Membrane transport//Environmental Information Processing	GO:0044238//primary metabolic process;GO:0034641//cellular nitrogen compound metabolic process;GO:0009987//cellular process;GO:0006725//cellular aromatic compound metabolic process;GO:0008152//metabolic process;GO:1901360//organic cyclic compound metabolic process;GO:0043170//macromolecule metabolic process;GO:0046483//heterocycle metabolic process;GO:0006139//nucleobase-containing compound metab…	GO:0016787//hydrolase activity;GO:0004518//nuclease activity;GO:0097159//organic cyclic compound binding;GO:0003824//catalytic activity;GO:0046872//metal ion binding;GO:0016788//hydrolase activity, acting on ester bonds;GO:0043169//cation binding;GO:0005488//binding;GO:0046914//transition metal ion binding;GO:0043167//ion binding	GO:0044464//cell part;GO:0043229//intracellular organelle;GO:0005623//cell;GO:0043227//membrane-bounded organelle;GO:0043226//organelle;GO:0044424//intracellular part;GO:0043231//intracellular membrane-bounded organelle;GO:0005622//intracellular
Unigene0000227	686	299	1.0311	--	--	--	--	--	--	--	--	--	--	--	--	--	--	--	--	--	--	--	-	-	-
Unigene0000228	531	1669	7.4355	--	--	--	--	--	--	--	--	--	--	--	--	--	--	--	--	--	--	--	-	-	-
Unigene0000229	289	40	0.3274	--	--	--	--	--	--	--	--	--	--	--	--	--	--	--	--	--	--	--	-	-	-
Unigene0000230	329	556	3.9978	--	--	--	--	--	--	--	--	--	--	--	--	--	--	--	--	--	--	--	-	-	-
Unigene0000231	1022	4673	10.8166	gi|672166357|ref|XP_008803108.1|	383	7e-129	PREDICTED: transcription initiation factor IIA subunit 1-like isoform X2 [Phoenix dactylifera]	sp|Q5RCU0|TF2AA_PONAB	52	4e-06	Transcription initiation factor IIA subunit 1 OS=Pongo abelii GN=GTF2A1 PE=2 SV=1	At1g07480	189	2e-55	KOG2652	RNA polymerase II transcription initiation factor TFIIA, large chain	K03122//transcription initiation factor TFIIA large subunit	3e-129	383	pda:103716749	ko03022//Basal transcription factors//Transcription//Genetic Information Processing	GO:1901576//organic substance biosynthetic process;GO:0010467//gene expression;GO:0044238//primary metabolic process;GO:0019438//aromatic compound biosynthetic process;GO:0044237//cellular metabolic process;GO:1901362//organic cyclic compound biosynthetic process;GO:0009059//macromolecule biosynthetic process;GO:0018130//heterocycle biosynthetic process;GO:0006139//nucleobase-containing compound …	-	GO:0070013//intracellular organelle lumen;GO:0005654//nucleoplasm;GO:1990234//transferase complex;GO:0044464//cell part;GO:0005622//intracellular;GO:0043231//intracellular membrane-bounded organelle;GO:0000428//DNA-directed RNA polymerase complex;GO:0005634//nucleus;GO:0044451//nucleoplasm part;GO:0044422//organelle part;GO:1902494//catalytic complex;GO:0044428//nuclear part;GO:0043229//intracell…
Unigene0000232	2529	32593	30.4875	gi|695034797|ref|XP_009404863.1|	825	0	PREDICTED: serine hydroxymethyltransferase 7-like [Musa acuminata subsp. malaccensis]	sp|Q84WV0|GLYC7_ARATH	699	0	Serine hydroxymethyltransferase 7 OS=Arabidopsis thaliana GN=SHM7 PE=2 SV=1	At1g36370	698	0	KOG2467	Glycine/serine hydroxymethyltransferase	K00600//glycine hydroxymethyltransferase [EC:2.1.2.1]	0	825	mus:103988076	ko01200//Carbon metabolism//Global and Overview//Metabolism;ko01230//Biosynthesis of amino acids//Global and Overview//Metabolism;ko00630//Glyoxylate and dicarboxylate metabolism//Carbohydrate metabolism//Metabolism;ko00260//Glycine, serine and threonine metabolism//Amino acid metabolism//Metabolism;ko00460//Cyanoamino acid metabolism//Metabolism of other amino acids//Metabolism;ko00670//One carb…	GO:0009069//serine family amino acid metabolic process;GO:0044238//primary metabolic process;GO:0006082//organic acid metabolic process;GO:0043436//oxoacid metabolic process;GO:1901564//organonitrogen compound metabolic process;GO:0044281//small molecule metabolic process;GO:0044710//single-organism metabolic process;GO:0071704//organic substance metabolic process;GO:0006807//nitrogen compound me…	GO:0016741//transferase activity, transferring one-carbon groups;GO:0043168//anion binding;GO:1901363//heterocyclic compound binding;GO:0046906//tetrapyrrole binding;GO:0003824//catalytic activity;GO:0005488//binding;GO:0016742//hydroxymethyl-, formyl- and related transferase activity;GO:0016740//transferase activity;GO:0097159//organic cyclic compound binding;GO:0043167//ion binding	-
Unigene0000233	878	27577	74.3016	gi|99033697|gb|ABF61870.1|	223	3e-70	chaperone [Agave tequilana]	sp|Q08275|HSP23_MAIZE	187	3e-57	17.0 kDa class II heat shock protein OS=Zea mays GN=HSP18 PE=2 SV=1	At5g12020	173	2e-52	KOG0710	Molecular chaperone (small heat-shock protein Hsp26/Hsp42)	K13993//HSP20 family protein	4e-69	219	pda:103709606	ko04141//Protein processing in endoplasmic reticulum//Folding, sorting and degradation//Genetic Information Processing	-	-	-
Unigene0000234	865	1084	2.9646	--	--	--	--	--	--	--	--	--	--	--	--	--	--	--	--	--	--	--	-	-	-
Unigene0000235	1202	110639	217.746	--	--	--	--	--	--	--	--	--	--	--	--	--	--	--	--	--	--	--	-	-	-
Unigene0000236	1308	4141	7.4893	gi|672132446|ref|XP_008789806.1|	199	4e-56	PREDICTED: lactation elevated protein 1 isoform X3 [Phoenix dactylifera]	sp|P32317|AFG1_YEAST	55.1	7e-07	Protein AFG1 OS=Saccharomyces cerevisiae (strain ATCC 204508 / S288c) GN=AFG1 PE=1 SV=1	At4g30490	125	5e-31	KOG2383	Predicted ATPase	K18798//protein AFG1	2e-56	198	pda:103707182	--	-	GO:0032549//ribonucleoside binding;GO:0097367//carbohydrate derivative binding;GO:1901363//heterocyclic compound binding;GO:0097159//organic cyclic compound binding;GO:0005488//binding;GO:0001882//nucleoside binding;GO:0001883//purine nucleoside binding;GO:0036094//small molecule binding;GO:0032550//purine ribonucleoside binding	-
Unigene0000237	2099	14295	16.1108	gi|695016742|ref|XP_009395289.1|	231	6e-71	PREDICTED: reticulon-like protein B21 isoform X1 [Musa acuminata subsp. malaccensis]	sp|Q56X72|RTNLS_ARATH	184	5e-49	Reticulon-like protein B21 OS=Arabidopsis thaliana GN=RTNLB21 PE=2 SV=2	--	--	--	--	--	--	--	--	--	--	--	-	-	GO:0043227//membrane-bounded organelle;GO:0043226//organelle;GO:0005623//cell;GO:0044464//cell part;GO:0043229//intracellular organelle;GO:0016020//membrane;GO:0005622//intracellular;GO:0044424//intracellular part;GO:0043231//intracellular membrane-bounded organelle;GO:0044425//membrane part
Unigene0000238	780	5778	17.5238	gi|659114612|ref|XP_008457143.1|	91.7	1e-18	PREDICTED: stromal 70 kDa heat shock-related protein, chloroplastic [Cucumis melo]	sp|Q9LTX9|HSP7G_ARATH	85.1	3e-17	Heat shock 70 kDa protein 7, chloroplastic OS=Arabidopsis thaliana GN=HSP70-7 PE=2 SV=1	At5g49910	85.1	5e-18	KOG0102	Molecular chaperones mortalin/PBP74/GRP75, HSP70 superfamily	K03283//heat shock 70kDa protein 1/8	4e-17	86.3	aly:ARALYDRAFT_495046	ko04141//Protein processing in endoplasmic reticulum//Folding, sorting and degradation//Genetic Information Processing;ko03040//Spliceosome//Transcription//Genetic Information Processing;ko04144//Endocytosis//Transport and catabolism//Cellular Processes	GO:0008104//protein localization;GO:0045184//establishment of protein localization;GO:0009987//cellular process;GO:0071704//organic substance metabolic process;GO:0043170//macromolecule metabolic process;GO:0015031//protein transport;GO:0006810//transport;GO:0071702//organic substance transport;GO:0051234//establishment of localization;GO:0033036//macromolecule localization;GO:0019538//protein me…	GO:0036094//small molecule binding;GO:1901363//heterocyclic compound binding;GO:0001883//purine nucleoside binding;GO:0097159//organic cyclic compound binding;GO:0001882//nucleoside binding;GO:0097367//carbohydrate derivative binding;GO:0005488//binding;GO:0032549//ribonucleoside binding;GO:0005515//protein binding;GO:0032550//purine ribonucleoside binding	GO:0009536//plastid;GO:0005737//cytoplasm;GO:0043227//membrane-bounded organelle;GO:0044435//plastid part;GO:0044424//intracellular part;GO:0044464//cell part;GO:0043226//organelle;GO:0044444//cytoplasmic part;GO:0043229//intracellular organelle;GO:0044422//organelle part;GO:0005623//cell;GO:0005622//intracellular;GO:0009532//plastid stroma;GO:0043231//intracellular membrane-bounded organelle;GO:…
Unigene0000239	2442	31354	30.3734	gi|672180024|ref|XP_008810191.1|	991	0	PREDICTED: importin subunit alpha-1b-like [Phoenix dactylifera]	sp|Q71VM4|IMA1A_ORYSJ	910	0	Importin subunit alpha-1a OS=Oryza sativa subsp. japonica GN=Os01g0253300 PE=1 SV=2	At3g06720	898	0	KOG0166	Karyopherin (importin) alpha	--	--	--	--	--	--	GO:0006886//intracellular protein transport;GO:0046907//intracellular transport;GO:0006810//transport;GO:0071702//organic substance transport;GO:0034613//cellular protein localization;GO:0051641//cellular localization;GO:0051649//establishment of localization in cell;GO:0015031//protein transport;GO:0051234//establishment of localization;GO:0045184//establishment of protein localization;GO:007072…	GO:0022892//substrate-specific transporter activity;GO:0005215//transporter activity	GO:0043229//intracellular organelle;GO:0044424//intracellular part;GO:0043231//intracellular membrane-bounded organelle;GO:0043226//organelle;GO:0005623//cell;GO:0044464//cell part;GO:0043227//membrane-bounded organelle;GO:0005622//intracellular
Unigene0000240	3091	7523	5.7576	gi|672166891|ref|XP_008803384.1|	349	9e-103	PREDICTED: cation/H(+) antiporter 15-like [Phoenix dactylifera]	sp|Q9SIT5|CHX15_ARATH	265	1e-73	Cation/H(+) antiporter 15 OS=Arabidopsis thaliana GN=CHX15 PE=2 SV=1	At2g13620	265	2e-74	KOG1650	Predicted K+/H+-antiporter	--	--	--	--	--	--	GO:0009987//cellular process;GO:0006811//ion transport;GO:0044765//single-organism transport;GO:0051179//localization;GO:0044699//single-organism process;GO:0006812//cation transport;GO:1902578//single-organism localization;GO:0006810//transport;GO:0051234//establishment of localization	-	-
Unigene0000241	2396	10256	10.126	gi|672194577|ref|XP_008776328.1|	361	8e-115	PREDICTED: barley B recombinant-like protein D isoform X1 [Phoenix dactylifera]	sp|Q5VSA8|BBRD_ORYSJ	329	9e-104	Barley B recombinant-like protein D OS=Oryza sativa subsp. japonica GN=Os06g0130600 PE=2 SV=1	--	--	--	--	--	--	--	--	--	--	--	-	-	-
Unigene0000242	1034	14060	32.167	gi|719967386|ref|XP_010261698.1|	235	2e-71	PREDICTED: zinc finger protein CONSTANS-LIKE 2-like [Nelumbo nucifera]	sp|Q96502|COL2_ARATH	191	1e-55	Zinc finger protein CONSTANS-LIKE 2 OS=Arabidopsis thaliana GN=COL2 PE=1 SV=1	At3g02380	191	2e-56	KOG1601	GATA-4/5/6 transcription factors	--	--	--	--	--	--	-	-	-
Unigene0000243	622	256	0.9736	gi|764580140|ref|XP_011463792.1|	125	5e-33	PREDICTED: stellacyanin-like [Fragaria vesca subsp. vesca]	sp|P80728|MAVI_CUCPE	75.9	3e-16	Mavicyanin OS=Cucurbita pepo PE=1 SV=1	--	--	--	--	--	--	--	--	--	--	--	-	-	-
Unigene0000244	1440	3614	5.9371	gi|720069260|ref|XP_010277381.1|	144	3e-56	PREDICTED: protein FAR1-RELATED SEQUENCE 12-like isoform X2 [Nelumbo nucifera]	sp|Q9SZL8|FRS5_ARATH	118	6e-46	Protein FAR1-RELATED SEQUENCE 5 OS=Arabidopsis thaliana GN=FRS5 PE=2 SV=1	--	--	--	--	--	--	--	--	--	--	--	-	-	-
Unigene0000245	212	69	0.7699	--	--	--	--	--	--	--	--	--	--	--	--	--	--	--	--	--	--	--	-	-	-
Unigene0000246	819	303	0.8752	--	--	--	--	--	--	--	--	--	--	--	--	--	--	--	--	--	--	--	-	-	-
Unigene0000247	3130	7294	5.5127	gi|674949182|emb|CDX84178.1|	73.9	7e-12	BnaC04g09400D [Brassica napus]	--	--	--	--	At2g35680	73.9	3e-13	KOG1719	Dual specificity phosphatase	K14165//atypical dual specificity phosphatase [EC:3.1.3.16 3.1.3.48]	5e-14	77.8	pda:103711674	--	-	-	-
Unigene0000248	3117	27042	20.5233	gi|743759742|ref|XP_010933574.1|	1208	0	PREDICTED: probable 1-deoxy-D-xylulose-5-phosphate synthase 2, chloroplastic [Elaeis guineensis]	sp|Q6YU51|DXS2_ORYSJ	1146	0	Probable 1-deoxy-D-xylulose-5-phosphate synthase 2, chloroplastic OS=Oryza sativa subsp. japonica GN=Os07g0190000 PE=2 SV=1	At4g15560	981	0	KOG0523	Transketolase	K01662//1-deoxy-D-xylulose-5-phosphate synthase [EC:2.2.1.7]	0	1208	egu:105053930	ko00900//Terpenoid backbone biosynthesis//Metabolism of terpenoids and polyketides//Metabolism;ko00730//Thiamine metabolism//Metabolism of cofactors and vitamins//Metabolism	GO:0006629//lipid metabolic process;GO:0009987//cellular process;GO:0044763//single-organism cellular process;GO:0044710//single-organism metabolic process;GO:0044255//cellular lipid metabolic process;GO:0008152//metabolic process;GO:0006721//terpenoid metabolic process;GO:0071704//organic substance metabolic process;GO:0044237//cellular metabolic process;GO:0006720//isoprenoid metabolic process;…	GO:0016744//transferase activity, transferring aldehyde or ketonic groups;GO:0016740//transferase activity;GO:0003824//catalytic activity	-
Unigene0000249	894	31245	82.6778	gi|162458182|ref|NP_001105091.1|	293	1e-97	GP protein [Zea mays]	sp|O48646|GPX6_ARATH	281	7e-93	Probable phospholipid hydroperoxide glutathione peroxidase 6, mitochondrial OS=Arabidopsis thaliana GN=GPX6 PE=2 SV=2	At4g11600	279	1e-93	KOG1651	Glutathione peroxidase	K00432//glutathione peroxidase [EC:1.11.1.9]	6e-98	293	zma:541968	ko00480//Glutathione metabolism//Metabolism of other amino acids//Metabolism;ko00590//Arachidonic acid metabolism//Lipid metabolism//Metabolism	GO:0044710//single-organism metabolic process;GO:2000026//regulation of multicellular organismal development;GO:0043933//macromolecular complex subunit organization;GO:0009404//toxin metabolic process;GO:0071840//cellular component organization or biogenesis;GO:0044707//single-multicellular organism process;GO:0007275//multicellular organismal development;GO:0051276//chromosome organization;GO:00…	GO:0016209//antioxidant activity;GO:0016491//oxidoreductase activity;GO:0016684//oxidoreductase activity, acting on peroxide as acceptor;GO:0004601//peroxidase activity;GO:0003824//catalytic activity	GO:0043226//organelle;GO:0043229//intracellular organelle;GO:0005576//extracellular region;GO:0005622//intracellular;GO:0005737//cytoplasm;GO:0043227//membrane-bounded organelle;GO:0005623//cell;GO:0043231//intracellular membrane-bounded organelle;GO:0009536//plastid;GO:0044424//intracellular part;GO:0044444//cytoplasmic part;GO:0016020//membrane;GO:0044464//cell part
Unigene0000250	835	1805	5.1137	gi|258644648|dbj|BAI39897.1|	300	4e-93	hAT dimerisation domain-containing protein -like [Oryza sativa Indica Group]	--	--	--	--	--	--	--	--	--	--	--	--	--	--	--	-	GO:0097159//organic cyclic compound binding;GO:0005488//binding;GO:1901363//heterocyclic compound binding;GO:0003676//nucleic acid binding	-
Unigene0000251	362	19	0.1242	gi|297599295|ref|NP_001046945.2|	119	3e-35	Os02g0513700 [Oryza sativa Japonica Group]	--	--	--	--	--	--	--	--	--	--	--	--	--	--	--	-	GO:0003676//nucleic acid binding;GO:0097159//organic cyclic compound binding;GO:0005488//binding;GO:1901363//heterocyclic compound binding	GO:0005622//intracellular;GO:0005623//cell;GO:0043229//intracellular organelle;GO:0043226//organelle;GO:0043227//membrane-bounded organelle;GO:0044424//intracellular part;GO:0043231//intracellular membrane-bounded organelle;GO:0044464//cell part
Unigene0000252	364	88	0.5719	gi|674956077|emb|CDX77560.1|	143	5e-40	BnaA07g06980D [Brassica napus]	--	--	--	--	--	--	--	--	--	--	--	--	--	--	--	-	GO:0003676//nucleic acid binding;GO:1901363//heterocyclic compound binding;GO:0097159//organic cyclic compound binding;GO:0005488//binding	GO:0005622//intracellular;GO:0043227//membrane-bounded organelle;GO:0044464//cell part;GO:0043226//organelle;GO:0044424//intracellular part;GO:0005623//cell;GO:0043231//intracellular membrane-bounded organelle;GO:0043229//intracellular organelle
Unigene0000253	317	151	1.1268	gi|674961965|emb|CDX71390.1|	105	4e-25	BnaC04g16250D [Brassica napus]	--	--	--	--	--	--	--	--	--	--	--	--	--	--	--	-	GO:0005488//binding	-
Unigene0000254	1380	1428	2.4479	gi|674896246|emb|CDY36598.1|	121	6e-28	BnaC06g06510D [Brassica napus]	--	--	--	--	--	--	--	--	--	--	--	--	--	--	--	-	GO:1901363//heterocyclic compound binding;GO:0003676//nucleic acid binding;GO:0097159//organic cyclic compound binding;GO:0005488//binding	-
Unigene0000255	997	4030	9.5622	gi|674961965|emb|CDX71390.1|	222	8e-72	BnaC04g16250D [Brassica napus]	--	--	--	--	--	--	--	--	--	--	--	--	--	--	--	-	GO:1901363//heterocyclic compound binding;GO:0097159//organic cyclic compound binding;GO:0003676//nucleic acid binding;GO:0005488//binding	-
Unigene0000256	1482	3763	6.0066	gi|77551986|gb|ABA94783.1|	389	3e-142	hAT family dimerisation domain containing protein [Oryza sativa Japonica Group]	--	--	--	--	--	--	--	--	--	--	--	--	--	--	--	-	GO:0003676//nucleic acid binding;GO:0005488//binding;GO:0097159//organic cyclic compound binding;GO:1901363//heterocyclic compound binding	GO:0005622//intracellular;GO:0043229//intracellular organelle;GO:0044464//cell part;GO:0043226//organelle;GO:0043231//intracellular membrane-bounded organelle;GO:0043227//membrane-bounded organelle;GO:0044424//intracellular part;GO:0005623//cell
Unigene0000257	2798	4789	4.049	gi|258644648|dbj|BAI39897.1|	603	0	hAT dimerisation domain-containing protein -like [Oryza sativa Indica Group]	--	--	--	--	--	--	--	--	--	--	--	--	--	--	--	-	GO:0005488//binding	-
Unigene0000258	663	3479	12.4133	--	--	--	--	--	--	--	--	--	--	--	--	--	--	--	--	--	--	--	-	-	-
Unigene0000259	3111	5993	4.5571	gi|357166600|ref|XP_003580764.1|	160	3e-41	PREDICTED: nucleolar protein 58-like [Brachypodium distachyon]	--	--	--	--	--	--	--	--	--	--	--	--	--	--	--	-	-	-
Unigene0000260	216	59	0.6462	--	--	--	--	--	--	--	--	--	--	--	--	--	--	--	--	--	--	--	-	-	-
Unigene0000261	3284	8985	6.4723	gi|802716778|ref|XP_012085123.1|	237	9e-67	PREDICTED: uncharacterized transporter C405.03c isoform X2 [Jatropha curcas]	sp|Q8WV83|S35F5_HUMAN	77.4	3e-13	Solute carrier family 35 member F5 OS=Homo sapiens GN=SLC35F5 PE=2 SV=1	At3g07080	199	2e-54	KOG2765	Predicted membrane protein	K15289//solute carrier family 35, member F5	3e-66	236	jcu:105644403	--	GO:0044238//primary metabolic process;GO:0005975//carbohydrate metabolic process;GO:0071704//organic substance metabolic process;GO:0019318//hexose metabolic process;GO:0044710//single-organism metabolic process;GO:0044699//single-organism process;GO:0044723//single-organism carbohydrate metabolic process;GO:0005996//monosaccharide metabolic process;GO:0006006//glucose metabolic process;GO:000815…	-	GO:0016020//membrane
Unigene0000262	1207	2425	4.7528	--	--	--	--	--	--	--	--	--	--	--	--	--	--	--	--	--	--	--	-	-	-
Unigene0000263	1163	2515	5.1157	gi|743757020|ref|XP_010919848.1|	348	3e-115	PREDICTED: gibberellin 2-beta-dioxygenase-like [Elaeis guineensis]	sp|Q9XG83|G2OX_PHACN	286	4e-92	Gibberellin 2-beta-dioxygenase OS=Phaseolus coccineus GN=GA2OX1 PE=2 SV=1	At1g78440	257	2e-81	KOG0143	Iron/ascorbate family oxidoreductases	K04125//gibberellin 2-oxidase [EC:1.14.11.13]	1e-115	348	egu:105043827	ko00904//Diterpenoid biosynthesis//Metabolism of terpenoids and polyketides//Metabolism	GO:0044710//single-organism metabolic process;GO:0044699//single-organism process;GO:0008152//metabolic process	GO:0043167//ion binding;GO:0046914//transition metal ion binding;GO:0016491//oxidoreductase activity;GO:0043169//cation binding;GO:0016705//oxidoreductase activity, acting on paired donors, with incorporation or reduction of molecular oxygen;GO:0003824//catalytic activity;GO:0005488//binding;GO:0046872//metal ion binding	-
Unigene0000264	275	95	0.8172	--	--	--	--	--	--	--	--	--	--	--	--	--	--	--	--	--	--	--	-	-	-
Unigene0000265	244	87	0.8435	--	--	--	--	--	--	--	--	--	--	--	--	--	--	--	--	--	--	--	-	-	-
Unigene0000266	3483	7635	5.1856	gi|115486127|ref|NP_001068207.1|	206	8e-59	Os11g0594800 [Oryza sativa Japonica Group]	--	--	--	--	--	--	--	--	--	--	--	--	--	--	--	-	-	-
Unigene0000267	703	353	1.1879	--	--	--	--	--	--	--	--	--	--	--	--	--	--	--	--	--	--	--	-	-	-
Unigene0000268	1047	3797	8.5791	gi|828297180|ref|XP_012568789.1|	60.5	1e-08	PREDICTED: uncharacterized protein LOC101505739 [Cicer arietinum]	--	--	--	--	--	--	--	--	--	--	--	--	--	--	--	-	-	-
Unigene0000269	269	323	2.8405	--	--	--	--	--	--	--	--	--	--	--	--	--	--	--	--	--	--	--	-	-	-
Unigene0000270	1132	4004	8.3675	gi|870845924|gb|KMS98576.1|	131	6e-32	hypothetical protein BVRB_4g092630 [Beta vulgaris subsp. vulgaris]	--	--	--	--	At4g08050	55.8	7e-08	KOG0017	FOG: Transposon-encoded proteins with TYA, reverse transcriptase, integrase domains in various combinations	--	--	--	--	--	--	-	-	-
Unigene0000271	216	73	0.7995	gi|81051965|gb|ABB55319.1|	55.1	3e-08	conserved hypothetical protein [Asparagus officinalis]	--	--	--	--	--	--	--	--	--	--	--	--	--	--	--	GO:0006810//transport;GO:1902578//single-organism localization;GO:0051179//localization;GO:0044765//single-organism transport;GO:0051234//establishment of localization;GO:0044699//single-organism process	-	-
Unigene0000272	1610	2685	3.9452	gi|743858022|ref|XP_010942254.1|	758	0	PREDICTED: F-box/kelch-repeat protein At5g15710-like [Elaeis guineensis]	sp|Q9LFV5|FK111_ARATH	691	0	F-box/kelch-repeat protein At5g15710 OS=Arabidopsis thaliana GN=At5g15710 PE=2 SV=1	At4g39590	50.4	4e-06	KOG1072	FOG: Kelch repeat	--	--	--	--	--	--	-	GO:0003824//catalytic activity	-
Unigene0000273	1317	31936	57.3641	gi|475627478|gb|EMT33660.1|	207	2e-62	2-succinylbenzoate--CoA ligase [Aegilops tauschii]	sp|Q9FFE6|AAE5_ARATH	191	1e-52	Probable acyl-activating enzyme 5, peroxisomal OS=Arabidopsis thaliana GN=AAE5 PE=2 SV=1	At5g16370	191	2e-53	KOG1176	Acyl-CoA synthetase	--	--	--	--	--	--	-	GO:0003824//catalytic activity	-
Unigene0000274	2656	126587	112.748	gi|743772303|ref|XP_010916457.1|	627	0	PREDICTED: L-Ala-D/L-amino acid epimerase isoform X3 [Elaeis guineensis]	sp|B9I2J6|AXEP_POPTR	557	0	L-Ala-D/L-amino acid epimerase OS=Populus trichocarpa GN=POPTR_0012s05040g PE=3 SV=2	--	--	--	--	--	--	--	--	--	--	--	-	GO:0003824//catalytic activity	GO:0043229//intracellular organelle;GO:0043226//organelle;GO:0043231//intracellular membrane-bounded organelle;GO:0043227//membrane-bounded organelle;GO:0005622//intracellular;GO:0044424//intracellular part;GO:0044464//cell part;GO:0005623//cell
Unigene0000275	418	107	0.6056	--	--	--	--	--	--	--	--	--	--	--	--	--	--	--	--	--	--	--	-	-	-
Unigene0000276	3855	3847	2.3607	gi|743760934|ref|XP_010939679.1|	740	0	PREDICTED: metal transporter Nramp6-like [Elaeis guineensis]	sp|Q9C6B2|NRAM2_ARATH	684	0	Metal transporter Nramp2 OS=Arabidopsis thaliana GN=NRAMP2 PE=2 SV=1	At1g47240	684	0	KOG1291	Mn2+ and Fe2+ transporters of the NRAMP family	K12347//natural resistance-associated macrophage protein	0	740	egu:105058435	--	GO:0051179//localization;GO:0051234//establishment of localization	-	-
Unigene0000277	455	193	1.0034	--	--	--	--	--	--	--	--	--	--	--	--	--	--	--	--	--	--	--	-	-	-
Unigene0000278	673	3164	11.1216	gi|115464909|ref|NP_001056054.1|	94.4	2e-22	Os05g0517800 [Oryza sativa Japonica Group]	--	--	--	--	--	--	--	--	--	--	--	--	--	--	--	-	-	GO:0044422//organelle part;GO:0044425//membrane part;GO:0044424//intracellular part;GO:0031975//envelope;GO:0031967//organelle envelope;GO:0005623//cell;GO:0043229//intracellular organelle;GO:0044455//mitochondrial membrane part;GO:0044446//intracellular organelle part;GO:0043231//intracellular membrane-bounded organelle;GO:0005737//cytoplasm;GO:0005622//intracellular;GO:0031966//mitochondrial me…
Unigene0000279	1514	22977	35.9016	--	--	--	--	--	--	--	--	--	--	--	--	--	--	--	--	--	--	--	-	-	-
Unigene0000280	1115	3347	7.1011	gi|743813189|ref|XP_010929641.1|	458	1e-156	PREDICTED: long chain base biosynthesis protein 2a-like [Elaeis guineensis]	sp|Q8RYL0|LCB2C_ORYSJ	457	9e-157	Long chain base biosynthesis protein 2c OS=Oryza sativa subsp. japonica GN=Os01g0928700 PE=3 SV=1	At5g23670	439	2e-150	KOG1357	Serine palmitoyltransferase	K00654//serine palmitoyltransferase [EC:2.3.1.50]	6e-157	458	egu:105051063	ko00600//Sphingolipid metabolism//Lipid metabolism//Metabolism	GO:0071704//organic substance metabolic process;GO:0006643//membrane lipid metabolic process;GO:0008152//metabolic process;GO:0044237//cellular metabolic process;GO:0044699//single-organism process;GO:0006629//lipid metabolic process;GO:0044710//single-organism metabolic process;GO:0009987//cellular process;GO:0044238//primary metabolic process;GO:0044255//cellular lipid metabolic process;GO:0044…	GO:0016747//transferase activity, transferring acyl groups other than amino-acyl groups;GO:0016740//transferase activity;GO:0016769//transferase activity, transferring nitrogenous groups;GO:0005488//binding;GO:0016454//C-palmitoyltransferase activity;GO:0003824//catalytic activity;GO:0043167//ion binding;GO:0043168//anion binding;GO:0016409//palmitoyltransferase activity;GO:0016408//C-acyltransfe…	GO:0043229//intracellular organelle;GO:0044422//organelle part;GO:0044425//membrane part;GO:0043227//membrane-bounded organelle;GO:0016020//membrane;GO:0043231//intracellular membrane-bounded organelle;GO:0031090//organelle membrane;GO:0044464//cell part;GO:0005623//cell;GO:0005622//intracellular;GO:0043226//organelle;GO:0031224//intrinsic component of membrane;GO:0044424//intracellular part
Unigene0000281	2631	11081	9.9633	gi|359485666|ref|XP_002273999.2|	92	9e-18	PREDICTED: APO protein 4, mitochondrial [Vitis vinifera]	sp|Q9LSZ0|APO4_ARATH	56.2	6e-07	APO protein 4, mitochondrial OS=Arabidopsis thaliana GN=APO4 PE=2 SV=2	--	--	--	--	--	--	--	--	--	--	--	-	-	GO:0043231//intracellular membrane-bounded organelle;GO:0043227//membrane-bounded organelle;GO:0043229//intracellular organelle;GO:0005623//cell;GO:0043226//organelle;GO:0005622//intracellular;GO:0044424//intracellular part;GO:0044464//cell part
Unigene0000282	2223	17173	18.2748	gi|720098264|ref|XP_010247577.1|	95.5	3e-19	PREDICTED: polyubiquitin 9-like [Nelumbo nucifera]	sp|A4QND0|UBL4A_XENTR	52	2e-06	Ubiquitin-like protein 4A OS=Xenopus tropicalis GN=ubl4a PE=2 SV=1	At4g05230	72.4	1e-13	KOG0001	Ubiquitin and ubiquitin-like proteins	K08770//ubiquitin C	5e-18	90.5	mus:103991117	--	-	-	-
Unigene0000283	807	4229	12.3968	--	--	--	--	--	--	--	--	7298389	53.9	9e-08	KOG3627	Trypsin	--	--	--	--	--	--	-	-	-
Unigene0000284	1480	146932	234.855	gi|527199920|gb|EPS67539.1|	113	4e-28	gibberellin-regulated protein, partial [Genlisea aurea]	sp|Q6NMQ7|GASA6_ARATH	104	2e-25	Gibberellin-regulated protein 6 OS=Arabidopsis thaliana GN=GASA6 PE=3 SV=1	--	--	--	--	--	--	--	--	--	--	--	-	-	-
Unigene0000285	495	147	0.7025	--	--	--	--	--	--	--	--	--	--	--	--	--	--	--	--	--	--	--	-	-	-
Unigene0000286	1161	489	0.9964	--	--	--	--	--	--	--	--	--	--	--	--	--	--	--	--	--	--	--	-	-	-
Unigene0000287	233	17	0.1726	gi|514813765|ref|XP_004981664.1|	97.4	1e-22	PREDICTED: serine/threonine-protein phosphatase 7 long form homolog [Setaria italica]	sp|Q9LNG5|PPP7L_ARATH	81.6	9e-18	Serine/threonine-protein phosphatase 7 long form homolog OS=Arabidopsis thaliana GN=At1g48120 PE=2 SV=1	--	--	--	--	--	--	--	--	--	--	--	-	-	-
Unigene0000288	2744	43365	37.3853	gi|672191908|ref|XP_008775626.1|	147	1e-38	PREDICTED: small ubiquitin-related modifier 2-like [Phoenix dactylifera]	sp|P55857|SUMO1_ORYSJ	141	2e-37	Small ubiquitin-related modifier 1 OS=Oryza sativa subsp. japonica GN=SUMO1 PE=1 SV=1	At5g55160	141	4e-38	KOG1769	Ubiquitin-like proteins	K12160//small ubiquitin-related modifier	5e-39	147	pda:103695948	ko03013//RNA transport//Translation//Genetic Information Processing	GO:0044238//primary metabolic process;GO:0019538//protein metabolic process;GO:0009057//macromolecule catabolic process;GO:0071840//cellular component organization or biogenesis;GO:0030163//protein catabolic process;GO:0044257//cellular protein catabolic process;GO:0044710//single-organism metabolic process;GO:0019318//hexose metabolic process;GO:0044265//cellular macromolecule catabolic process;…	-	GO:0044444//cytoplasmic part;GO:0005737//cytoplasm;GO:0005622//intracellular;GO:0043226//organelle;GO:0043229//intracellular organelle;GO:0005623//cell;GO:0044424//intracellular part;GO:0043231//intracellular membrane-bounded organelle;GO:0044464//cell part;GO:0043227//membrane-bounded organelle
Unigene0000289	457	2815	14.5716	--	--	--	--	--	--	--	--	--	--	--	--	--	--	--	--	--	--	--	-	-	-
Unigene0000290	1809	4139	5.4126	gi|672175476|ref|XP_008807792.1|	514	2e-176	PREDICTED: two-pore potassium channel 5-like [Phoenix dactylifera]	sp|Q9S6Z8|KCO5_ARATH	396	9e-131	Two-pore potassium channel 5 OS=Arabidopsis thaliana GN=TPK5 PE=1 SV=1	At4g01840	396	1e-131	KOG1418	Tandem pore domain K+ channel	K05389//potassium channel subfamily K, other eukaryote	7e-177	514	pda:103720046	--	GO:0034220//ion transmembrane transport;GO:1902578//single-organism localization;GO:0030001//metal ion transport;GO:0055085//transmembrane transport;GO:0006810//transport;GO:0006812//cation transport;GO:0051179//localization;GO:0009987//cellular process;GO:0006811//ion transport;GO:0044765//single-organism transport;GO:0044763//single-organism cellular process;GO:0051234//establishment of localiz…	GO:0008324//cation transmembrane transporter activity;GO:0022892//substrate-specific transporter activity;GO:0043169//cation binding;GO:0043167//ion binding;GO:0022838//substrate-specific channel activity;GO:0022891//substrate-specific transmembrane transporter activity;GO:0022857//transmembrane transporter activity;GO:0005215//transporter activity;GO:0005261//cation channel activity;GO:0022803//…	GO:0005737//cytoplasm;GO:0044446//intracellular organelle part;GO:0044464//cell part;GO:0043229//intracellular organelle;GO:0005622//intracellular;GO:0005774//vacuolar membrane;GO:0005623//cell;GO:0044437//vacuolar part;GO:0031224//intrinsic component of membrane;GO:0016020//membrane;GO:0031090//organelle membrane;GO:0043226//organelle;GO:0044444//cytoplasmic part;GO:0044424//intracellular part;G…
Unigene0000291	2075	2883	3.2868	--	--	--	--	--	--	--	--	--	--	--	--	--	--	--	--	--	--	--	-	-	-
Unigene0000292	1163	708	1.4401	--	--	--	--	--	--	--	--	--	--	--	--	--	--	--	--	--	--	--	-	-	-
Unigene0000293	380	531	3.3056	gi|81051845|gb|ABB55288.1|	105	9e-25	sucrose transporter [Asparagus officinalis]	--	--	--	--	--	--	--	--	--	--	--	--	--	--	--	-	-	-
Unigene0000294	2104	33569	37.7432	--	--	--	--	sp|P10978|POLX_TOBAC	86.7	4e-16	Retrovirus-related Pol polyprotein from transposon TNT 1-94 OS=Nicotiana tabacum PE=2 SV=1	At3g29510	96.3	7e-20	KOG0017	FOG: Transposon-encoded proteins with TYA, reverse transcriptase, integrase domains in various combinations	--	--	--	--	--	--	-	-	-
Unigene0000295	525	6	0.027	--	--	--	--	--	--	--	--	--	--	--	--	--	--	--	--	--	--	--	-	-	-
Unigene0000296	255	16	0.1484	--	--	--	--	--	--	--	--	--	--	--	--	--	--	--	--	--	--	--	-	-	-
Unigene0000297	2221	2255	2.4018	gi|672164234|ref|XP_008801987.1|	748	0	PREDICTED: pentatricopeptide repeat-containing protein At3g24000, mitochondrial-like [Phoenix dactylifera]	sp|Q9LIQ7|PP252_ARATH	403	1e-128	Pentatricopeptide repeat-containing protein At3g24000, mitochondrial OS=Arabidopsis thaliana GN=PCMP-H87 PE=3 SV=1	At3g24000	403	2e-129	KOG4197	FOG: PPR repeat	--	--	--	--	--	--	-	-	-
Unigene0000298	382	198	1.2262	--	--	--	--	--	--	--	--	--	--	--	--	--	--	--	--	--	--	--	-	-	-
Unigene0000299	290	123	1.0034	--	--	--	--	--	--	--	--	--	--	--	--	--	--	--	--	--	--	--	-	-	-
Unigene0000300	1624	326343	475.373	gi|474093556|gb|EMS54972.1|	905	0	Polyubiquitin-A [Triticum urartu]	sp|Q8H159|UBQ10_ARATH	899	0	Polyubiquitin 10 OS=Arabidopsis thaliana GN=UBQ10 PE=1 SV=2	CE01921	876	0	KOG0001	Ubiquitin and ubiquitin-like proteins	K08770//ubiquitin C	0	907	dosa:Os06t0681400-01	--	GO:0009987//cellular process;GO:0043170//macromolecule metabolic process;GO:0044257//cellular protein catabolic process;GO:0044260//cellular macromolecule metabolic process;GO:0044267//cellular protein metabolic process;GO:0030163//protein catabolic process;GO:0019538//protein metabolic process;GO:0071704//organic substance metabolic process;GO:0044265//cellular macromolecule catabolic process;GO…	-	GO:0005622//intracellular;GO:0005623//cell;GO:0043231//intracellular membrane-bounded organelle;GO:0043229//intracellular organelle;GO:0044424//intracellular part;GO:0043226//organelle;GO:0043227//membrane-bounded organelle;GO:0044464//cell part
Unigene0000301	537	362	1.5947	--	--	--	--	--	--	--	--	--	--	--	--	--	--	--	--	--	--	--	-	-	-
Unigene0000302	6403	90211	33.329	gi|743775858|ref|XP_010918321.1|	1696	0	PREDICTED: protein argonaute 1A-like isoform X1 [Elaeis guineensis]	sp|Q6EU14|AGO1A_ORYSJ	1607	0	Protein argonaute 1A OS=Oryza sativa subsp. japonica GN=AGO1A PE=2 SV=1	At1g48410	1530	0	KOG1041	Translation initiation factor 2C (eIF-2C) and related proteins	K11593//eukaryotic translation initiation factor 2C	0	1696	egu:105042722	--	GO:0016458//gene silencing;GO:0010468//regulation of gene expression;GO:0010605//negative regulation of macromolecule metabolic process;GO:0060255//regulation of macromolecule metabolic process;GO:0044763//single-organism cellular process;GO:0009892//negative regulation of metabolic process;GO:0019222//regulation of metabolic process;GO:0050789//regulation of biological process;GO:0048519//negati…	GO:0005488//binding;GO:0097159//organic cyclic compound binding	-
Unigene0000303	308	126	0.9678	--	--	--	--	--	--	--	--	--	--	--	--	--	--	--	--	--	--	--	-	-	-
Unigene0000304	295	337	2.7024	--	--	--	--	--	--	--	--	--	--	--	--	--	--	--	--	--	--	--	-	-	-
Unigene0000305	1819	2937	3.8196	gi|743785457|ref|XP_010921910.1|	783	0	PREDICTED: hexokinase-3-like isoform X1 [Elaeis guineensis]	sp|Q2KNB4|HXK3_ORYSJ	684	0	Hexokinase-3 OS=Oryza sativa subsp. japonica GN=HXK3 PE=2 SV=1	At1g50460	653	0	KOG1369	Hexokinase	K00844//hexokinase [EC:2.7.1.1]	0	783	egu:105045358	ko01200//Carbon metabolism//Global and Overview//Metabolism;ko00500//Starch and sucrose metabolism//Carbohydrate metabolism//Metabolism;ko00520//Amino sugar and nucleotide sugar metabolism//Carbohydrate metabolism//Metabolism;ko00010//Glycolysis / Gluconeogenesis//Carbohydrate metabolism//Metabolism;ko00052//Galactose metabolism//Carbohydrate metabolism//Metabolism;ko00051//Fructose and mannose m…	GO:0044710//single-organism metabolic process;GO:0006793//phosphorus metabolic process;GO:0044763//single-organism cellular process;GO:0019752//carboxylic acid metabolic process;GO:0008152//metabolic process;GO:0044699//single-organism process;GO:0044281//small molecule metabolic process;GO:0006796//phosphate-containing compound metabolic process;GO:0032787//monocarboxylic acid metabolic process;…	GO:1901363//heterocyclic compound binding;GO:0016773//phosphotransferase activity, alcohol group as acceptor;GO:0003824//catalytic activity;GO:0005488//binding;GO:0097159//organic cyclic compound binding;GO:0016772//transferase activity, transferring phosphorus-containing groups;GO:0001883//purine nucleoside binding;GO:0016740//transferase activity;GO:0001882//nucleoside binding;GO:0032550//purin…	GO:0044444//cytoplasmic part;GO:0043229//intracellular organelle;GO:0043227//membrane-bounded organelle;GO:0009536//plastid;GO:0043226//organelle;GO:0005622//intracellular;GO:0044424//intracellular part;GO:0005623//cell;GO:0044464//cell part;GO:0005737//cytoplasm;GO:0043231//intracellular membrane-bounded organelle
Unigene0000306	232	200	2.0393	--	--	--	--	--	--	--	--	--	--	--	--	--	--	--	--	--	--	--	-	-	-
Unigene0000307	533	125	0.5548	gi|672169692|ref|XP_008804885.1|	101	2e-24	PREDICTED: cell wall / vacuolar inhibitor of fructosidase 2-like [Phoenix dactylifera]	--	--	--	--	--	--	--	--	--	--	--	--	--	--	--	-	-	-
Unigene0000308	868	282	0.7686	--	--	--	--	--	--	--	--	--	--	--	--	--	--	--	--	--	--	--	-	-	-
Unigene0000309	700	385	1.3011	--	--	--	--	--	--	--	--	--	--	--	--	--	--	--	--	--	--	--	-	-	-
Unigene0000310	263	53	0.4767	gi|336283376|gb|AEI29163.1|	75.1	1e-16	EF1a-like protein [Phragmipedium longifolium]	sp|O24534|EF1A_VICFA	73.2	5e-15	Elongation factor 1-alpha OS=Vicia faba PE=2 SV=1	Hs20539489	69.3	4e-15	KOG0052	Translation elongation factor EF-1 alpha/Tu	K03231//elongation factor 1-alpha	3e-16	74.7	jcu:105642183	ko03013//RNA transport//Translation//Genetic Information Processing	GO:0009058//biosynthetic process;GO:0044260//cellular macromolecule metabolic process;GO:0071704//organic substance metabolic process;GO:1901576//organic substance biosynthetic process;GO:0043170//macromolecule metabolic process;GO:0034645//cellular macromolecule biosynthetic process;GO:0009987//cellular process;GO:0009059//macromolecule biosynthetic process;GO:0044237//cellular metabolic process…	GO:0032549//ribonucleoside binding;GO:0001882//nucleoside binding;GO:0003723//RNA binding;GO:0036094//small molecule binding;GO:1901363//heterocyclic compound binding;GO:0005488//binding;GO:0008135//translation factor activity, RNA binding;GO:0001883//purine nucleoside binding;GO:0097367//carbohydrate derivative binding;GO:0097159//organic cyclic compound binding;GO:0016462//pyrophosphatase activ…	-
Unigene0000311	348	1281	8.7079	--	--	--	--	--	--	--	--	--	--	--	--	--	--	--	--	--	--	--	-	-	-
Unigene0000312	4597	6359	3.2724	gi|672169978|ref|XP_008805037.1|	1351	0	PREDICTED: E3 ubiquitin-protein ligase UPL4-like isoform X2 [Phoenix dactylifera]	sp|Q9LYZ7|UPL4_ARATH	976	0	E3 ubiquitin-protein ligase UPL4 OS=Arabidopsis thaliana GN=UPL4 PE=3 SV=1	At5g02880_2	580	0	KOG0170	E3 ubiquitin protein ligase	K10590//E3 ubiquitin-protein ligase TRIP12 [EC:2.3.2.26]	0	1349	pda:103718136	ko04120//Ubiquitin mediated proteolysis//Folding, sorting and degradation//Genetic Information Processing	-	-	-
Unigene0000313	228	41	0.4254	--	--	--	--	--	--	--	--	--	--	--	--	--	--	--	--	--	--	--	-	-	-
Unigene0000314	1890	4474	5.5999	gi|115466312|ref|NP_001056755.1|	52	5e-06	Os06g0140900 [Oryza sativa Japonica Group]	--	--	--	--	--	--	--	--	--	--	--	--	--	--	--	-	-	-
Unigene0000315	701	246	0.8302	--	--	--	--	--	--	--	--	--	--	--	--	--	--	--	--	--	--	--	-	-	-
Unigene0000316	332	147	1.0474	--	--	--	--	--	--	--	--	--	--	--	--	--	--	--	--	--	--	--	-	-	-
Unigene0000317	2061	8999	10.3291	gi|672202053|ref|XP_008778288.1|	778	0	PREDICTED: calnexin homolog, partial [Phoenix dactylifera]	sp|P29402|CALX1_ARATH	734	0	Calnexin homolog 1 OS=Arabidopsis thaliana GN=CNX1 PE=1 SV=1	At5g61790	734	0	KOG0675	Calnexin	K08054//calnexin	0	778	pda:103698092	ko04141//Protein processing in endoplasmic reticulum//Folding, sorting and degradation//Genetic Information Processing;ko04145//Phagosome//Transport and catabolism//Cellular Processes	GO:0009642//response to light intensity;GO:0002376//immune system process;GO:0033554//cellular response to stress;GO:0044237//cellular metabolic process;GO:0006979//response to oxidative stress;GO:0044260//cellular macromolecule metabolic process;GO:0009987//cellular process;GO:0009416//response to light stimulus;GO:0044267//cellular protein metabolic process;GO:0051704//multi-organism process;GO…	GO:0005488//binding;GO:0043169//cation binding;GO:0046872//metal ion binding;GO:0005515//protein binding;GO:0043167//ion binding	GO:0044444//cytoplasmic part;GO:0005623//cell;GO:0044464//cell part;GO:0009536//plastid;GO:0016020//membrane;GO:0044422//organelle part;GO:0030312//external encapsulating structure;GO:0043226//organelle;GO:0030054//cell junction;GO:0043229//intracellular organelle;GO:0031090//organelle membrane;GO:0044424//intracellular part;GO:0044425//membrane part;GO:0071944//cell periphery;GO:0005911//cell-ce…
Unigene0000318	2638	6345	5.6899	gi|823261749|ref|XP_012463610.1|	107	1e-23	PREDICTED: protein FMP32, mitochondrial-like [Gossypium raimondii]	--	--	--	--	At3g51090	98.6	8e-22	KOG3156	Uncharacterized membrane protein	--	--	--	--	--	--	-	-	GO:0005623//cell;GO:0044424//intracellular part;GO:0043226//organelle;GO:0043227//membrane-bounded organelle;GO:0044464//cell part;GO:0043231//intracellular membrane-bounded organelle;GO:0005622//intracellular;GO:0043229//intracellular organelle
Unigene0000319	522	301	1.3641	gi|674941081|emb|CDX92595.1|	63.5	8e-10	BnaA10g16340D [Brassica napus]	--	--	--	--	--	--	--	--	--	K11654//SWI/SNF-related matrix-associated actin-dependent regulator of chromatin subfamily A member 5 [EC:3.6.4.-]	7e-08	56.2	ppp:PHYPADRAFT_216086	--	GO:0016043//cellular component organization;GO:0043933//macromolecular complex subunit organization;GO:0009987//cellular process;GO:0006996//organelle organization;GO:0071840//cellular component organization or biogenesis;GO:0016568//chromatin modification;GO:0051276//chromosome organization;GO:0006325//chromatin organization;GO:0006338//chromatin remodeling	GO:0016462//pyrophosphatase activity;GO:0003824//catalytic activity;GO:0017111//nucleoside-triphosphatase activity;GO:0016817//hydrolase activity, acting on acid anhydrides;GO:0001882//nucleoside binding;GO:0097159//organic cyclic compound binding;GO:0005488//binding;GO:0016818//hydrolase activity, acting on acid anhydrides, in phosphorus-containing anhydrides;GO:0003682//chromatin binding;GO:003…	GO:0005623//cell;GO:0044428//nuclear part;GO:0032991//macromolecular complex;GO:0070603//SWI/SNF superfamily-type complex;GO:0044464//cell part;GO:0043229//intracellular organelle;GO:0043226//organelle;GO:0043231//intracellular membrane-bounded organelle;GO:0044422//organelle part;GO:0044424//intracellular part;GO:0005622//intracellular;GO:0043227//membrane-bounded organelle;GO:0005634//nucleus;G…
Unigene0000320	380	107	0.6661	--	--	--	--	--	--	--	--	--	--	--	--	--	--	--	--	--	--	--	-	-	-
Unigene0000321	1013	9457	22.0846	gi|720028620|ref|XP_010264964.1|	293	2e-96	PREDICTED: pleckstrin homology domain-containing family A member 8-like [Nelumbo nucifera]	sp|O22797|GLTP1_ARATH	271	1e-88	Glycolipid transfer protein 1 OS=Arabidopsis thaliana GN=GLTP1 PE=2 SV=1	At2g33470	271	2e-89	KOG3221	Glycolipid transfer protein	--	--	--	--	--	--	GO:0006812//cation transport;GO:0071840//cellular component organization or biogenesis;GO:0051234//establishment of localization;GO:0006996//organelle organization;GO:0016043//cellular component organization;GO:0030001//metal ion transport;GO:0009987//cellular process;GO:0006970//response to osmotic stress;GO:0006869//lipid transport;GO:0044765//single-organism transport;GO:0070838//divalent meta…	GO:0005319//lipid transporter activity;GO:0005215//transporter activity;GO:0022892//substrate-specific transporter activity;GO:0008289//lipid binding;GO:0005488//binding	GO:0044424//intracellular part;GO:0044464//cell part;GO:0016020//membrane;GO:0005623//cell;GO:0005737//cytoplasm;GO:0005622//intracellular;GO:0044444//cytoplasmic part
Unigene0000322	1067	2203	4.8842	--	--	--	--	--	--	--	--	--	--	--	--	--	--	--	--	--	--	--	-	-	-
Unigene0000323	2141	16282	17.9902	--	--	--	--	sp|P13529|POLG_PPVD	615	0	Genome polyprotein OS=Plum pox potyvirus (strain D) PE=1 SV=2	--	--	--	--	--	--	--	--	--	--	--	-	-	-
Unigene0000324	1349	7832	13.7343	--	--	--	--	sp|P0CK12|MVP_TUMVQ	308	7e-93	P3N-PIPO polyprotein OS=Turnip mosaic virus (strain Quebec) PE=3 SV=2	--	--	--	--	--	--	--	--	--	--	--	-	-	-
Unigene0000325	229	288	2.9751	--	--	--	--	--	--	--	--	--	--	--	--	--	--	--	--	--	--	--	-	-	-
Unigene0000326	248	77	0.7345	--	--	--	--	--	--	--	--	--	--	--	--	--	--	--	--	--	--	--	-	-	-
Unigene0000327	1246	452	0.8582	--	--	--	--	--	--	--	--	--	--	--	--	--	--	--	--	--	--	--	-	-	-
Unigene0000328	3193	19061	14.1219	gi|586644568|ref|XP_006827333.1|	254	1e-144	PREDICTED: dual specificity protein kinase shkB [Amborella trichopoda]	sp|P18160|SPLA_DICDI	72.4	1e-30	Dual specificity protein kinase splA OS=Dictyostelium discoideum GN=splA PE=1 SV=3	At1g14000	229	6e-105	KOG0192	Tyrosine kinase specific for activated (GTP-bound) p21cdc42Hs	--	--	--	--	--	--	GO:0050789//regulation of biological process;GO:0032502//developmental process;GO:0008152//metabolic process;GO:0006886//intracellular protein transport;GO:0051707//response to other organism;GO:1902578//single-organism localization;GO:0006810//transport;GO:0010646//regulation of cell communication;GO:0010941//regulation of cell death;GO:0003002//regionalization;GO:0006464//cellular protein modif…	GO:1901363//heterocyclic compound binding;GO:0032550//purine ribonucleoside binding;GO:0003824//catalytic activity;GO:0005488//binding;GO:0016740//transferase activity;GO:0032549//ribonucleoside binding;GO:0036094//small molecule binding;GO:0004672//protein kinase activity;GO:0097159//organic cyclic compound binding;GO:0016773//phosphotransferase activity, alcohol group as acceptor;GO:0097367//ca…	-
Unigene0000329	3217	22867	16.8153	gi|743790063|ref|XP_010923073.1|	970	0	PREDICTED: RNA polymerase II C-terminal domain phosphatase-like 2 isoform X1 [Elaeis guineensis]	sp|Q5YDB5|CPL2_ARATH	568	0	RNA polymerase II C-terminal domain phosphatase-like 2 OS=Arabidopsis thaliana GN=CPL2 PE=1 SV=3	At5g01270	563	0	KOG0323	TFIIF-interacting CTD phosphatases, including NLI-interacting factor	K18998//RNA polymerase II C-terminal domain phosphatase-like 1/2 [EC:3.1.3.16]	0	970	egu:105046242	--	GO:0060255//regulation of macromolecule metabolic process;GO:0080090//regulation of primary metabolic process;GO:0019219//regulation of nucleobase-containing compound metabolic process;GO:0006355//regulation of transcription, DNA-templated;GO:0051252//regulation of RNA metabolic process;GO:0019222//regulation of metabolic process;GO:0051171//regulation of nitrogen compound metabolic process;GO:00…	GO:0003824//catalytic activity;GO:0042578//phosphoric ester hydrolase activity;GO:0005488//binding;GO:0016788//hydrolase activity, acting on ester bonds;GO:0016787//hydrolase activity;GO:0016791//phosphatase activity	GO:0005622//intracellular;GO:0044424//intracellular part;GO:0005623//cell;GO:0044464//cell part
Unigene0000330	266	92	0.8182	--	--	--	--	--	--	--	--	--	--	--	--	--	--	--	--	--	--	--	-	-	-
Unigene0000331	1950	7843	9.5147	gi|743761076|ref|XP_010940425.1|	310	1e-98	PREDICTED: RING-H2 finger protein ATL68-like isoform X1 [Elaeis guineensis]	sp|Q9SLC3|ATL41_ARATH	82.4	5e-16	E3 ubiquitin-protein ligase ATL41 OS=Arabidopsis thaliana GN=ATL41 PE=1 SV=1	At2g42360	82.4	8e-17	KOG0800	FOG: Predicted E3 ubiquitin ligase	--	--	--	--	--	--	-	GO:0046872//metal ion binding;GO:0043167//ion binding;GO:0005488//binding;GO:0043169//cation binding	-
Unigene0000332	529	211	0.9436	--	--	--	--	--	--	--	--	--	--	--	--	--	--	--	--	--	--	--	-	-	-
Unigene0000333	226	215	2.2505	--	--	--	--	--	--	--	--	--	--	--	--	--	--	--	--	--	--	--	-	-	-
Unigene0000334	3546	4798	3.2009	gi|720069260|ref|XP_010277381.1|	335	8e-106	PREDICTED: protein FAR1-RELATED SEQUENCE 12-like isoform X2 [Nelumbo nucifera]	sp|Q9SZL8|FRS5_ARATH	291	2e-82	Protein FAR1-RELATED SEQUENCE 5 OS=Arabidopsis thaliana GN=FRS5 PE=2 SV=1	--	--	--	--	--	--	--	--	--	--	--	-	-	-
Unigene0000335	882	27	0.0724	--	--	--	--	--	--	--	--	--	--	--	--	--	--	--	--	--	--	--	-	-	-
Unigene0000336	1389	557	0.9486	gi|50251623|dbj|BAD29486.1|	100	1e-20	Epstein-Barr virus EBNA-1-like protein [Oryza sativa Japonica Group]	sp|Q94F30|ESD4_ARATH	73.9	7e-13	Ubiquitin-like-specific protease ESD4 OS=Arabidopsis thaliana GN=ESD4 PE=1 SV=1	At3g06910	58.2	1e-08	KOG0778	Protease, Ulp1 family	--	--	--	--	--	--	-	-	-
Unigene0000337	237	507	5.0606	--	--	--	--	--	--	--	--	--	--	--	--	--	--	--	--	--	--	--	-	-	-
Unigene0000338	266	113	1.0049	--	--	--	--	--	--	--	--	--	--	--	--	--	--	--	--	--	--	--	-	-	-
Unigene0000339	418	100	0.5659	--	--	--	--	--	--	--	--	--	--	--	--	--	--	--	--	--	--	--	-	-	-
Unigene0000340	504	221	1.0373	gi|1769897|emb|CAA69271.1|	223	9e-68	lectin receptor kinase [Arabidopsis thaliana]	--	--	--	--	At1g58140	225	3e-67	KOG0017	FOG: Transposon-encoded proteins with TYA, reverse transcriptase, integrase domains in various combinations	--	--	--	--	--	--	-	-	-
Unigene0000341	543	148	0.6448	--	--	--	--	--	--	--	--	--	--	--	--	--	--	--	--	--	--	--	-	-	-
Unigene0000342	367	662	4.2671	--	--	--	--	--	--	--	--	--	--	--	--	--	--	--	--	--	--	--	-	-	-
Unigene0000343	695	240	0.8169	--	--	--	--	--	--	--	--	--	--	--	--	--	--	--	--	--	--	--	-	-	-
Unigene0000344	452	1539	8.0546	gi|590573072|ref|XP_007012018.1|	92.8	2e-22	Polyamine-modulated factor 1-binding protein 1 [Theobroma cacao]	--	--	--	--	--	--	--	--	--	--	--	--	--	--	--	-	-	-
Unigene0000345	769	307	0.9444	--	--	--	--	--	--	--	--	--	--	--	--	--	--	--	--	--	--	--	-	-	-
Unigene0000346	881	2028	5.4455	gi|470123971|ref|XP_004297992.1|	195	4e-57	PREDICTED: protein FAR1-RELATED SEQUENCE 12-like [Fragaria vesca subsp. vesca]	sp|Q5UBY2|FRS1_ARATH	60.1	8e-09	Protein FAR1-RELATED SEQUENCE 1 OS=Arabidopsis thaliana GN=FRS1 PE=1 SV=1	--	--	--	--	--	--	--	--	--	--	--	-	-	-
Unigene0000347	1273	5982	11.1164	gi|764574597|ref|XP_011462987.1|	337	6e-108	PREDICTED: protein FAR1-RELATED SEQUENCE 5-like isoform X2 [Fragaria vesca subsp. vesca]	sp|Q9SWG3|FAR1_ARATH	132	1e-31	Protein FAR-RED IMPAIRED RESPONSE 1 OS=Arabidopsis thaliana GN=FAR1 PE=1 SV=1	--	--	--	--	--	--	--	--	--	--	--	-	-	-
Unigene0000348	2609	4878	4.423	gi|673576653|gb|AIK35195.1|	81.6	1e-13	LINE-type retrotransposon LIb DNA [Ipomoea batatas]	--	--	--	--	At2g01050	79.7	6e-15	KOG1075	FOG: Reverse transcriptase	--	--	--	--	--	--	-	-	-
Unigene0000349	1719	10187	14.019	gi|720036180|ref|XP_010267267.1|	367	4e-122	PREDICTED: ras-related protein RABC2a-like [Nelumbo nucifera]	sp|O49841|RAC2A_ARATH	342	4e-113	Ras-related protein RABC2a OS=Arabidopsis thaliana GN=RABC2A PE=1 SV=1	At5g03530	329	4e-108	KOG0080	GTPase Rab18, small G protein superfamily	K07910//Ras-related protein Rab-18	6e-121	363	egu:105043174	--	GO:0023052//signaling;GO:0071702//organic substance transport;GO:0050794//regulation of cellular process;GO:0009987//cellular process;GO:0015031//protein transport;GO:0007154//cell communication;GO:0065007//biological regulation;GO:0044699//single-organism process;GO:0035556//intracellular signal transduction;GO:0006810//transport;GO:0045184//establishment of protein localization;GO:0016482//cyto…	GO:0001883//purine nucleoside binding;GO:0036094//small molecule binding;GO:0001882//nucleoside binding;GO:0005488//binding;GO:0097367//carbohydrate derivative binding;GO:0017111//nucleoside-triphosphatase activity;GO:1901363//heterocyclic compound binding;GO:0032029//myosin tail binding;GO:0016462//pyrophosphatase activity;GO:0008092//cytoskeletal protein binding;GO:0016818//hydrolase activity, …	GO:0043226//organelle;GO:0044424//intracellular part;GO:0044444//cytoplasmic part;GO:0043229//intracellular organelle;GO:0044464//cell part;GO:0042579//microbody;GO:0043231//intracellular membrane-bounded organelle;GO:0005623//cell;GO:0005622//intracellular;GO:0043227//membrane-bounded organelle;GO:0005737//cytoplasm;GO:0016020//membrane
Unigene0000350	214	355	3.9243	gi|734352785|gb|KHN13198.1|	48.5	5e-06	Retrovirus-related Pol polyprotein from transposon TNT 1-94, partial [Glycine soja]	--	--	--	--	--	--	--	--	--	--	--	--	--	--	--	-	-	-
Unigene0000351	642	1351	4.9781	--	--	--	--	--	--	--	--	--	--	--	--	--	--	--	--	--	--	--	-	-	-
Unigene0000352	564	233	0.9773	gi|89179399|gb|ABD63135.1|	54.7	7e-07	Retrotransposon gag protein [Asparagus officinalis]	--	--	--	--	--	--	--	--	--	--	--	--	--	--	--	-	-	-
Unigene0000353	376	24	0.151	--	--	--	--	--	--	--	--	--	--	--	--	--	--	--	--	--	--	--	-	-	-
Unigene0000354	721	1052	3.4516	gi|728844193|gb|KHG23636.1|	150	3e-40	Dystrobrevin alpha [Gossypium arboreum]	--	--	--	--	--	--	--	--	--	--	--	--	--	--	--	-	-	-
Unigene0000355	233	97	0.9848	--	--	--	--	--	--	--	--	--	--	--	--	--	--	--	--	--	--	--	-	-	-
Unigene0000356	346	90	0.6153	--	--	--	--	sp|P19351|TNNT_DROME	130	2e-35	Troponin T, skeletal muscle OS=Drosophila melanogaster GN=up PE=1 SV=3	7292899	130	3e-36	KOG3634	Troponin	--	--	--	--	--	--	-	-	-
Unigene0000357	363	124	0.8081	--	--	--	--	--	--	--	--	--	--	--	--	--	--	--	--	--	--	--	-	-	-
Unigene0000358	2307	17945	18.401	gi|743861896|ref|XP_010943403.1|	1135	0	PREDICTED: glycerol-3-phosphate dehydrogenase SDP6, mitochondrial [Elaeis guineensis]	sp|Q9SS48|SDP6_ARATH	1016	0	Glycerol-3-phosphate dehydrogenase SDP6, mitochondrial OS=Arabidopsis thaliana GN=SDP6 PE=1 SV=1	At3g10370	1016	0	KOG0042	Glycerol-3-phosphate dehydrogenase	K00111//glycerol-3-phosphate dehydrogenase [EC:1.1.5.3]	0	1135	egu:105061136	ko00564//Glycerophospholipid metabolism//Lipid metabolism//Metabolism	GO:0019757//glycosinolate metabolic process;GO:0051641//cellular localization;GO:0006796//phosphate-containing compound metabolic process;GO:0019318//hexose metabolic process;GO:0044763//single-organism cellular process;GO:0051179//localization;GO:0019400//alditol metabolic process;GO:0044711//single-organism biosynthetic process;GO:0046907//intracellular transport;GO:0044262//cellular carbohydra…	GO:0016901//oxidoreductase activity, acting on the CH-OH group of donors, quinone or similar compound as acceptor;GO:0003824//catalytic activity;GO:0004368//glycerol-3-phosphate dehydrogenase activity;GO:0052590//sn-glycerol-3-phosphate:ubiquinone oxidoreductase activity;GO:0016614//oxidoreductase activity, acting on CH-OH group of donors;GO:0016491//oxidoreductase activity	GO:0043226//organelle;GO:0005737//cytoplasm;GO:0005622//intracellular;GO:0005623//cell;GO:0044424//intracellular part;GO:0043227//membrane-bounded organelle;GO:0044444//cytoplasmic part;GO:0043229//intracellular organelle;GO:0019866//organelle inner membrane;GO:0044446//intracellular organelle part;GO:0031090//organelle membrane;GO:0043231//intracellular membrane-bounded organelle;GO:0031967//org…
Unigene0000359	584	556	2.2522	--	--	--	--	--	--	--	--	--	--	--	--	--	--	--	--	--	--	--	-	-	-
Unigene0000360	1078	2493	5.4708	gi|586708653|ref|XP_006846396.1|	358	1e-121	PREDICTED: PRA1 family protein A1 [Amborella trichopoda]	sp|Q8GWC3|PR1A2_ARATH	298	1e-98	PRA1 family protein A2 OS=Arabidopsis thaliana GN=PRA1A2 PE=2 SV=1	Hs5453704	47.4	7e-06	KOG4050	Glutamate transporter EAAC1-interacting protein GTRAP3-18	--	--	--	--	--	--	GO:0070727//cellular macromolecule localization;GO:0006625//protein targeting to peroxisome;GO:1902580//single-organism cellular localization;GO:1902589//single-organism organelle organization;GO:0051179//localization;GO:0033365//protein localization to organelle;GO:0048193//Golgi vesicle transport;GO:0033036//macromolecule localization;GO:0009987//cellular process;GO:0006811//ion transport;GO:00…	-	GO:0005622//intracellular;GO:0031090//organelle membrane;GO:0044424//intracellular part;GO:0043227//membrane-bounded organelle;GO:0043229//intracellular organelle;GO:0044464//cell part;GO:0044422//organelle part;GO:0016020//membrane;GO:0031224//intrinsic component of membrane;GO:0044425//membrane part;GO:0043226//organelle;GO:0043231//intracellular membrane-bounded organelle;GO:0005623//cell
Unigene0000361	488	168	0.8144	--	--	--	--	--	--	--	--	--	--	--	--	--	--	--	--	--	--	--	-	-	-
Unigene0000362	1041	1927	4.379	gi|658014852|ref|XP_008342754.1|	181	7e-86	PREDICTED: LOW QUALITY PROTEIN: zinc finger MYM-type protein 1-like [Malus domestica]	sp|Q5SVZ6|ZMYM1_HUMAN	51.2	8e-12	Zinc finger MYM-type protein 1 OS=Homo sapiens GN=ZMYM1 PE=2 SV=1	--	--	--	--	--	--	--	--	--	--	--	-	GO:0005488//binding;GO:0005515//protein binding;GO:0097159//organic cyclic compound binding	-
Unigene0000363	1928	3042	3.7325	gi|672108961|ref|XP_008787821.1|	584	0	PREDICTED: glucan endo-1,3-beta-glucosidase 14-like isoform X1 [Phoenix dactylifera]	sp|Q9ZQG9|E1314_ARATH	481	2e-163	Glucan endo-1,3-beta-glucosidase 14 OS=Arabidopsis thaliana GN=At2g27500 PE=1 SV=2	--	--	--	--	--	--	--	--	--	--	--	GO:0044238//primary metabolic process;GO:0008152//metabolic process	GO:0003824//catalytic activity;GO:0016798//hydrolase activity, acting on glycosyl bonds;GO:0016787//hydrolase activity	-
Unigene0000364	323	110	0.8056	--	--	--	--	--	--	--	--	--	--	--	--	--	--	--	--	--	--	--	-	-	-
Unigene0000365	4653	13633	6.9311	gi|743879047|ref|XP_010908331.1|	1787	0	PREDICTED: leucine-rich repeat receptor protein kinase EXS [Elaeis guineensis]	sp|Q8RZV7|MSP1_ORYSJ	1494	0	Leucine-rich repeat receptor protein kinase MSP1 OS=Oryza sativa subsp. japonica GN=MSP1 PE=1 SV=1	At1g73070	288	7e-83	KOG0619	FOG: Leucine rich repeat	--	--	--	--	--	--	GO:0036211//protein modification process;GO:0009987//cellular process;GO:0006464//cellular protein modification process;GO:0044267//cellular protein metabolic process;GO:0044260//cellular macromolecule metabolic process;GO:0044763//single-organism cellular process;GO:0044767//single-organism developmental process;GO:0003006//developmental process involved in reproduction;GO:0044699//single-organi…	GO:0005488//binding;GO:0016773//phosphotransferase activity, alcohol group as acceptor;GO:0016301//kinase activity;GO:0004672//protein kinase activity;GO:0032549//ribonucleoside binding;GO:0001883//purine nucleoside binding;GO:0001882//nucleoside binding;GO:0097159//organic cyclic compound binding;GO:0032550//purine ribonucleoside binding;GO:0003824//catalytic activity;GO:1901363//heterocyclic co…	GO:0044424//intracellular part;GO:0005622//intracellular;GO:0043231//intracellular membrane-bounded organelle;GO:0005623//cell;GO:0044464//cell part;GO:0016020//membrane;GO:0043226//organelle;GO:0043227//membrane-bounded organelle;GO:0043229//intracellular organelle
Unigene0000366	212	12	0.1339	--	--	--	--	--	--	--	--	--	--	--	--	--	--	--	--	--	--	--	-	-	-
Unigene0000367	2598	6274	5.7128	gi|823223339|ref|XP_012444407.1|	62	5e-09	PREDICTED: small nuclear ribonucleoprotein Sm D3 isoform X2 [Gossypium raimondii]	sp|Q9LM92|SMD3B_ARATH	58.9	1e-08	Small nuclear ribonucleoprotein SmD3b OS=Arabidopsis thaliana GN=SMD3B PE=2 SV=1	At1g20580	58.9	2e-09	KOG3172	Small nuclear ribonucleoprotein Sm D3	K11088//small nuclear ribonucleoprotein D3	4e-09	60.1	pda:103700114	ko03040//Spliceosome//Transcription//Genetic Information Processing	-	-	GO:0044423//virion part;GO:0032991//macromolecular complex;GO:0019012//virion
Unigene0000368	578	298	1.2196	--	--	--	--	--	--	--	--	--	--	--	--	--	--	--	--	--	--	--	-	-	-
Unigene0000369	1252	583	1.1016	gi|769809125|ref|XP_011624299.1|	313	1e-96	PREDICTED: retrovirus-related Pol polyprotein from transposon TNT 1-94, partial [Amborella trichopoda]	--	--	--	--	--	--	--	--	--	--	--	--	--	--	--	-	GO:0005488//binding	GO:0044424//intracellular part;GO:0043227//membrane-bounded organelle;GO:0005623//cell;GO:0044464//cell part;GO:0043226//organelle;GO:0043229//intracellular organelle;GO:0043231//intracellular membrane-bounded organelle;GO:0005622//intracellular
Unigene0000370	220	52	0.5591	--	--	--	--	--	--	--	--	--	--	--	--	--	--	--	--	--	--	--	-	-	-
Unigene0000371	1514	2402	3.7531	gi|695008346|ref|XP_009390763.1|	166	1e-42	PREDICTED: transmembrane 9 superfamily member 3-like [Musa acuminata subsp. malaccensis]	sp|Q940G0|TMN1_ARATH	127	3e-30	Transmembrane 9 superfamily member 1 OS=Arabidopsis thaliana GN=TMN1 PE=1 SV=1	At1g10950	127	6e-31	KOG1277	Endosomal membrane proteins, EMP70	K17087//transmembrane 9 superfamily member 3	3e-45	161	pop:POPTR_0003s011002	--	-	-	GO:0005795//Golgi stack;GO:0012505//endomembrane system;GO:0044422//organelle part;GO:0044446//intracellular organelle part;GO:0031224//intrinsic component of membrane;GO:0044425//membrane part;GO:0005622//intracellular;GO:0043229//intracellular organelle;GO:0016020//membrane;GO:0043231//intracellular membrane-bounded organelle;GO:0005794//Golgi apparatus;GO:0043227//membrane-bounded organelle;GO…
Unigene0000372	323	619	4.5335	--	--	--	--	--	--	--	--	--	--	--	--	--	--	--	--	--	--	--	-	-	-
Unigene0000373	367	13	0.0838	--	--	--	--	--	--	--	--	--	--	--	--	--	--	--	--	--	--	--	-	-	-
Unigene0000374	2703	9830	8.6031	--	--	--	--	--	--	--	--	--	--	--	--	--	--	--	--	--	--	--	-	-	-
Unigene0000375	467	1027	5.2023	--	--	--	--	--	--	--	--	--	--	--	--	--	--	--	--	--	--	--	-	-	-
Unigene0000376	4511	16366	8.5825	gi|566553127|emb|CDF77009.1|	1365	0	hypothetical transposable element-related protein, partial [Boechera divaricarpa]	sp|P10978|POLX_TOBAC	374	2e-106	Retrovirus-related Pol polyprotein from transposon TNT 1-94 OS=Nicotiana tabacum PE=2 SV=1	At3g45520	315	6e-172	KOG0017	FOG: Transposon-encoded proteins with TYA, reverse transcriptase, integrase domains in various combinations	K00654//serine palmitoyltransferase [EC:2.3.1.50]	2e-153	503	mdm:103417009	ko00600//Sphingolipid metabolism//Lipid metabolism//Metabolism	GO:0071704//organic substance metabolic process;GO:0044237//cellular metabolic process;GO:1901360//organic cyclic compound metabolic process;GO:0044700//single organism signaling;GO:0006725//cellular aromatic compound metabolic process;GO:0050896//response to stimulus;GO:0007154//cell communication;GO:0007215//glutamate receptor signaling pathway;GO:0044699//single-organism process;GO:0044763//si…	GO:0015276//ligand-gated ion channel activity;GO:0015267//channel activity;GO:0022891//substrate-specific transmembrane transporter activity;GO:0005488//binding;GO:0022803//passive transmembrane transporter activity;GO:0046914//transition metal ion binding;GO:0005230//extracellular ligand-gated ion channel activity;GO:0022857//transmembrane transporter activity;GO:0043169//cation binding;GO:00228…	GO:0043231//intracellular membrane-bounded organelle;GO:0043227//membrane-bounded organelle;GO:0005623//cell;GO:0044424//intracellular part;GO:0043226//organelle;GO:0043229//intracellular organelle;GO:0044464//cell part;GO:0005622//intracellular
Unigene0000377	289	661	5.4106	--	--	--	--	--	--	--	--	--	--	--	--	--	--	--	--	--	--	--	-	-	-
Unigene0000378	831	395	1.1245	--	--	--	--	--	--	--	--	--	--	--	--	--	--	--	--	--	--	--	-	-	-
Unigene0000379	759	582	1.814	--	--	--	--	--	--	--	--	--	--	--	--	--	--	--	--	--	--	--	-	-	-
Unigene0000380	749	275	0.8686	gi|695021740|ref|XP_009397969.1|	252	1e-79	PREDICTED: GDSL esterase/lipase At5g55050-like [Musa acuminata subsp. malaccensis]	sp|Q9FIA1|GDL87_ARATH	141	1e-37	GDSL esterase/lipase At5g55050 OS=Arabidopsis thaliana GN=At5g55050 PE=2 SV=1	--	--	--	--	--	--	--	--	--	--	--	-	-	GO:0043227//membrane-bounded organelle;GO:0043229//intracellular organelle;GO:0044424//intracellular part;GO:0043226//organelle;GO:0043231//intracellular membrane-bounded organelle;GO:0005623//cell;GO:0005622//intracellular;GO:0044464//cell part
Unigene0000381	757	646	2.0187	--	--	--	--	--	--	--	--	--	--	--	--	--	--	--	--	--	--	--	-	-	-
Unigene0000382	1931	46575	57.058	gi|672192434|ref|XP_008775764.1|	708	0	PREDICTED: protein GPR107-like [Phoenix dactylifera]	sp|Q8BUV8|GP107_MOUSE	265	3e-78	Protein GPR107 OS=Mus musculus GN=Gpr107 PE=2 SV=2	At5g42090	646	0	KOG2569	G protein-coupled seven transmembrane receptor	--	--	--	--	--	--	-	-	GO:0031984//organelle subcompartment;GO:0044464//cell part;GO:0043229//intracellular organelle;GO:0043226//organelle;GO:0031224//intrinsic component of membrane;GO:0005623//cell;GO:0044425//membrane part;GO:0005622//intracellular;GO:0044422//organelle part;GO:0044446//intracellular organelle part;GO:0043227//membrane-bounded organelle;GO:0043231//intracellular membrane-bounded organelle;GO:004442…
Unigene0000383	1678	7192	10.1392	--	--	--	--	--	--	--	--	--	--	--	--	--	--	--	--	--	--	--	-	-	-
Unigene0000384	2184	18639	20.189	gi|743820549|ref|XP_010931810.1|	475	3e-159	PREDICTED: FHA domain-containing protein DDL [Elaeis guineensis]	sp|Q8W4D8|DDL_ARATH	310	3e-97	FHA domain-containing protein DDL OS=Arabidopsis thaliana GN=DDL PE=1 SV=1	At3g20550	310	4e-98	KOG1882	Transcriptional regulator SNIP1, contains FHA domain	K13108//smad nuclear-interacting protein 1	1e-159	475	egu:105052635	--	-	-	-
Unigene0000385	373	213	1.3509	--	--	--	--	--	--	--	--	--	--	--	--	--	--	--	--	--	--	--	-	-	-
Unigene0000386	240	129	1.2715	--	--	--	--	--	--	--	--	--	--	--	--	--	--	--	--	--	--	--	-	-	-
Unigene0000387	936	425	1.0741	--	--	--	--	--	--	--	--	--	--	--	--	--	--	--	--	--	--	--	-	-	-
Unigene0000388	518	187	0.854	--	--	--	--	--	--	--	--	--	--	--	--	--	--	--	--	--	--	--	-	-	-
Unigene0000389	1945	1660	2.019	--	--	--	--	--	--	--	--	--	--	--	--	--	--	--	--	--	--	--	-	-	-
Unigene0000390	3281	4329	3.1212	--	--	--	--	--	--	--	--	--	--	--	--	--	--	--	--	--	--	--	-	-	-
Unigene0000391	2231	86206	91.4079	gi|695055145|ref|XP_009415735.1|	838	0	PREDICTED: mitochondrial-processing peptidase subunit alpha-like [Musa acuminata subsp. malaccensis]	sp|P29677|MPPA_SOLTU	686	0	Mitochondrial-processing peptidase subunit alpha OS=Solanum tuberosum GN=MPP PE=1 SV=1	At1g51980	650	0	KOG2067	Mitochondrial processing peptidase, alpha subunit	K01412//mitochondrial-processing peptidase subunit alpha [EC:3.4.24.64]	0	838	mus:103996550	--	GO:0008152//metabolic process;GO:0071704//organic substance metabolic process;GO:0043170//macromolecule metabolic process;GO:0019538//protein metabolic process;GO:0044238//primary metabolic process	GO:0004175//endopeptidase activity;GO:0043167//ion binding;GO:0005488//binding;GO:0043169//cation binding;GO:0003824//catalytic activity;GO:0070011//peptidase activity, acting on L-amino acid peptides;GO:0008233//peptidase activity;GO:0016787//hydrolase activity	GO:0044424//intracellular part;GO:0044464//cell part;GO:0005623//cell;GO:0043226//organelle;GO:0043227//membrane-bounded organelle;GO:0005622//intracellular;GO:0043229//intracellular organelle;GO:0043231//intracellular membrane-bounded organelle
Unigene0000392	2345	88	0.0888	gi|695046523|ref|XP_009411095.1|	126	4e-28	PREDICTED: muscle M-line assembly protein unc-89-like [Musa acuminata subsp. malaccensis]	--	--	--	--	--	--	--	--	--	--	--	--	--	--	--	-	-	-
Unigene0000393	2122	1304	1.4537	--	--	--	--	--	--	--	--	--	--	--	--	--	--	--	--	--	--	--	-	-	-
Unigene0000394	287	80	0.6594	--	--	--	--	--	--	--	--	--	--	--	--	--	--	--	--	--	--	--	-	-	-
Unigene0000395	662	441	1.5759	--	--	--	--	--	--	--	--	--	--	--	--	--	--	--	--	--	--	--	-	-	-
Unigene0000396	295	28	0.2245	--	--	--	--	--	--	--	--	--	--	--	--	--	--	--	--	--	--	--	-	-	-
Unigene0000397	2076	7850	8.9452	gi|657987804|ref|XP_008386065.1|	627	0	PREDICTED: zinc finger MYM-type protein 1-like [Malus domestica]	sp|Q5SVZ6|ZMYM1_HUMAN	107	1e-22	Zinc finger MYM-type protein 1 OS=Homo sapiens GN=ZMYM1 PE=2 SV=1	--	--	--	--	--	--	--	--	--	--	--	-	GO:0097159//organic cyclic compound binding;GO:0005515//protein binding;GO:0005488//binding	-
Unigene0000398	447	219	1.159	--	--	--	--	--	--	--	--	--	--	--	--	--	--	--	--	--	--	--	-	-	-
Unigene0000399	532	336	1.4941	--	--	--	--	--	--	--	--	--	--	--	--	--	--	--	--	--	--	--	-	-	-
Unigene0000400	2800	476	0.4022	gi|672169150|ref|XP_008804599.1|	1201	0	PREDICTED: pleiotropic drug resistance protein 12-like [Phoenix dactylifera]	sp|Q7FMW4|AB38G_ORYSJ	1140	0	ABC transporter G family member 38 OS=Oryza sativa subsp. japonica GN=ABCG38 PE=3 SV=1	At3g16340	1055	0	KOG0065	Pleiotropic drug resistance proteins (PDR1-15), ABC superfamily	--	--	--	--	--	--	-	-	-
Unigene0000401	2645	40676	36.3796	gi|672184029|ref|XP_008812314.1|	545	0	PREDICTED: LOW QUALITY PROTEIN: zinc finger CCCH domain-containing protein ZFN-like [Phoenix dactylifera]	sp|Q2R4J4|C3H63_ORYSJ	468	2e-154	Zinc finger CCCH domain-containing protein 63 OS=Oryza sativa subsp. japonica GN=Os11g0472000 PE=2 SV=2	At3g02830	387	3e-125	KOG1677	CCCH-type Zn-finger protein	--	--	--	--	--	--	-	-	-
Unigene0000402	2715	1965	1.7121	--	--	--	--	--	--	--	--	--	--	--	--	--	--	--	--	--	--	--	-	-	-
Unigene0000403	712	1437	4.7744	--	--	--	--	--	--	--	--	--	--	--	--	--	--	--	--	--	--	--	-	-	-
Unigene0000404	397	3462	20.6292	--	--	--	--	--	--	--	--	--	--	--	--	--	--	--	--	--	--	--	-	-	-
Unigene0000405	693	190950	651.827	gi|584481470|gb|AHJ09608.1|	139	3e-38	abscisic stress-ripening protein ASR [Camellia sinensis]	sp|P37219|ASR2_SOLLC	83.2	1e-18	Abscisic stress-ripening protein 2 OS=Solanum lycopersicum GN=ASR2 PE=4 SV=1	--	--	--	--	--	--	--	--	--	--	--	GO:0050896//response to stimulus	-	-
Unigene0000406	3176	8697	6.4779	gi|590642392|ref|XP_007030505.1|	284	6e-80	Mutator-like transposase isoform 1 [Theobroma cacao]	sp|Q9LNG5|PPP7L_ARATH	188	4e-47	Serine/threonine-protein phosphatase 7 long form homolog OS=Arabidopsis thaliana GN=At1g48120 PE=2 SV=1	--	--	--	--	--	--	--	--	--	--	--	-	-	-
Unigene0000407	770	2077	6.381	gi|778707867|ref|XP_011656076.1|	154	1e-41	PREDICTED: serine/threonine-protein phosphatase 7 long form homolog [Cucumis sativus]	sp|Q9LNG5|PPP7L_ARATH	131	2e-32	Serine/threonine-protein phosphatase 7 long form homolog OS=Arabidopsis thaliana GN=At1g48120 PE=2 SV=1	--	--	--	--	--	--	--	--	--	--	--	-	-	-
Unigene0000408	785	223	0.672	gi|565372136|ref|XP_006352653.1|	105	1e-23	PREDICTED: NAC domain-containing protein 43-like [Solanum tuberosum]	--	--	--	--	--	--	--	--	--	--	--	--	--	--	--	-	-	-
Unigene0000409	1521	890	1.3842	gi|568872138|ref|XP_006489229.1|	117	8e-28	PREDICTED: BI1-like protein-like [Citrus sinensis]	sp|Q94A20|BI1L_ARATH	97.4	2e-21	BI1-like protein OS=Arabidopsis thaliana GN=At4g15470 PE=2 SV=1	At4g15470_1	97.8	7e-22	KOG2322	N-methyl-D-aspartate receptor glutamate-binding subunit	K06890//uncharacterized protein	1e-28	118	rcu:RCOM_0678430	--	GO:0051179//localization;GO:0051234//establishment of localization;GO:0015031//protein transport;GO:0051641//cellular localization;GO:0016192//vesicle-mediated transport;GO:0044765//single-organism transport;GO:0070727//cellular macromolecule localization;GO:0051649//establishment of localization in cell;GO:0045184//establishment of protein localization;GO:1902578//single-organism localization;GO…	-	GO:0044425//membrane part;GO:0016020//membrane;GO:0031224//intrinsic component of membrane
Unigene0000410	1433	920	1.5188	gi|9369395|gb|AAF87143.1|AC002423_8	97.4	7e-34	T23E23.16 [Arabidopsis thaliana]	--	--	--	--	At2g18820	85.1	2e-30	KOG1075	FOG: Reverse transcriptase	--	--	--	--	--	--	-	-	-
Unigene0000411	1669	955	1.3536	gi|672139990|ref|XP_008793800.1|	870	0	PREDICTED: alpha-N-acetylglucosaminidase-like [Phoenix dactylifera]	sp|P54802|ANAG_HUMAN	419	8e-136	Alpha-N-acetylglucosaminidase OS=Homo sapiens GN=NAGLU PE=1 SV=2	At5g13690	717	0	KOG2233	Alpha-N-acetylglucosaminidase	K01205//alpha-N-acetylglucosaminidase [EC:3.2.1.50]	0	870	pda:103710013	ko00531//Glycosaminoglycan degradation//Glycan biosynthesis and metabolism//Metabolism	-	-	-
Unigene0000412	218	89	0.9658	gi|674871371|emb|CDY63174.1|	58.2	3e-09	BnaC02g47840D [Brassica napus]	--	--	--	--	--	--	--	--	--	--	--	--	--	--	--	-	GO:0003676//nucleic acid binding;GO:0005515//protein binding;GO:0005488//binding;GO:0097159//organic cyclic compound binding;GO:1901363//heterocyclic compound binding	GO:0016020//membrane;GO:0044425//membrane part;GO:0031224//intrinsic component of membrane
Unigene0000413	2350	66	0.0664	gi|743839998|ref|XP_010937156.1|	650	0	PREDICTED: pentatricopeptide repeat-containing protein At3g47530 [Elaeis guineensis]	sp|Q9SN85|PP267_ARATH	535	9e-180	Pentatricopeptide repeat-containing protein At3g47530 OS=Arabidopsis thaliana GN=PCMP-H76 PE=2 SV=1	At3g47530	535	1e-180	KOG4197	FOG: PPR repeat	--	--	--	--	--	--	-	-	-
Unigene0000414	744	139	0.442	--	--	--	--	--	--	--	--	--	--	--	--	--	--	--	--	--	--	--	-	-	-
Unigene0000415	1321	17753	31.7918	gi|695021740|ref|XP_009397969.1|	508	1e-176	PREDICTED: GDSL esterase/lipase At5g55050-like [Musa acuminata subsp. malaccensis]	sp|Q9FIA1|GDL87_ARATH	228	3e-68	GDSL esterase/lipase At5g55050 OS=Arabidopsis thaliana GN=At5g55050 PE=2 SV=1	--	--	--	--	--	--	--	--	--	--	--	GO:0008152//metabolic process;GO:0044238//primary metabolic process	GO:0016787//hydrolase activity;GO:0003824//catalytic activity	GO:0043226//organelle;GO:0005623//cell;GO:0043227//membrane-bounded organelle;GO:0005622//intracellular;GO:0044424//intracellular part;GO:0044464//cell part;GO:0043229//intracellular organelle;GO:0043231//intracellular membrane-bounded organelle
Unigene0000416	2249	1918	2.0175	gi|674847734|emb|CDY72205.1|	108	2e-23	BnaCnng76460D, partial [Brassica napus]	--	--	--	--	--	--	--	--	--	--	--	--	--	--	--	-	GO:0005488//binding	-
Unigene0000417	1478	16867	26.9966	gi|728836196|gb|KHG15639.1|	369	3e-122	Activating signal cointegrator 1 [Gossypium arboreum]	sp|Q9QXN3|TRIP4_MOUSE	127	2e-30	Activating signal cointegrator 1 OS=Mus musculus GN=Trip4 PE=1 SV=2	At2g20410	162	5e-45	KOG2845	Activating signal cointegrator 1	--	--	--	--	--	--	-	-	-
Unigene0000418	2871	30414	25.0603	gi|672175700|ref|XP_008807914.1|	549	0	PREDICTED: probable polygalacturonase [Phoenix dactylifera]	sp|A7PZL3|PGLR_VITVI	365	7e-114	Probable polygalacturonase OS=Vitis vinifera GN=GSVIVT00026920001 PE=1 SV=1	--	--	--	--	--	--	--	--	--	--	--	GO:0009987//cellular process;GO:0008152//metabolic process;GO:0045229//external encapsulating structure organization;GO:0044238//primary metabolic process;GO:0016043//cellular component organization;GO:0071840//cellular component organization or biogenesis	GO:0004553//hydrolase activity, hydrolyzing O-glycosyl compounds;GO:0016787//hydrolase activity;GO:0016798//hydrolase activity, acting on glycosyl bonds;GO:0003824//catalytic activity	GO:0044464//cell part;GO:0043226//organelle;GO:0044424//intracellular part;GO:0005623//cell;GO:0043231//intracellular membrane-bounded organelle;GO:0005622//intracellular;GO:0043227//membrane-bounded organelle;GO:0043229//intracellular organelle
Unigene0000419	618	7636	29.2296	--	--	--	--	--	--	--	--	--	--	--	--	--	--	--	--	--	--	--	-	-	-
Unigene0000420	4637	134350	68.5404	gi|743854844|ref|XP_010941097.1|	159	3e-39	PREDICTED: transmembrane protein 120 homolog isoform X2 [Elaeis guineensis]	--	--	--	--	At1g33230	135	3e-33	KOG4758	Predicted membrane protein	--	--	--	--	--	--	GO:0006793//phosphorus metabolic process;GO:0008152//metabolic process;GO:0009987//cellular process;GO:0006796//phosphate-containing compound metabolic process;GO:0044237//cellular metabolic process	GO:0003824//catalytic activity;GO:0042578//phosphoric ester hydrolase activity;GO:0016791//phosphatase activity;GO:0016788//hydrolase activity, acting on ester bonds;GO:0016787//hydrolase activity	GO:0016020//membrane;GO:0031224//intrinsic component of membrane;GO:0044425//membrane part
Unigene0000421	3752	11401	7.1883	gi|30695767|ref|NP_191888.2|	303	1e-89	2-oxoglutarate (2OG) and Fe(II)-dependent oxygenase superfamily protein [Arabidopsis thaliana]	sp|Q8L4D8|IQD31_ARATH	74.3	4e-12	Protein IQ-DOMAIN 31 OS=Arabidopsis thaliana GN=IQD31 PE=1 SV=1	--	--	--	--	--	--	--	--	--	--	--	-	-	-
Unigene0000422	1217	438	0.8514	--	--	--	--	--	--	--	--	--	--	--	--	--	--	--	--	--	--	--	-	-	-
Unigene0000423	582	120	0.4878	--	--	--	--	--	--	--	--	--	--	--	--	--	--	--	--	--	--	--	-	-	-
Unigene0000424	1480	34320	54.8569	gi|743871894|ref|XP_010906404.1|	351	1e-115	PREDICTED: protein FLX-like 3 [Elaeis guineensis]	sp|Q9C717|FLXL3_ARATH	228	7e-69	Protein FLX-like 3 OS=Arabidopsis thaliana GN=FLXL3 PE=1 SV=1	--	--	--	--	--	--	--	--	--	--	--	-	-	-
Unigene0000425	304	99	0.7704	--	--	--	--	--	--	--	--	--	--	--	--	--	--	--	--	--	--	--	-	-	-
Unigene0000426	394	85	0.5104	--	--	--	--	--	--	--	--	--	--	--	--	--	--	--	--	--	--	--	-	-	-
Unigene0000427	222	95	1.0123	--	--	--	--	--	--	--	--	--	--	--	--	--	--	--	--	--	--	--	-	-	-
Unigene0000428	596	392	1.5559	--	--	--	--	--	--	--	--	--	--	--	--	--	--	--	--	--	--	--	-	-	-
Unigene0000429	1336	1197	2.1195	--	--	--	--	--	--	--	--	--	--	--	--	--	--	--	--	--	--	--	-	-	-
Unigene0000430	456	460	2.3864	--	--	--	--	--	--	--	--	--	--	--	--	--	--	--	--	--	--	--	-	-	-
Unigene0000431	1080	3323	7.2787	--	--	--	--	--	--	--	--	--	--	--	--	--	--	--	--	--	--	--	-	-	-
Unigene0000432	402	106	0.6238	--	--	--	--	--	--	--	--	--	--	--	--	--	--	--	--	--	--	--	-	-	-
Unigene0000433	1152	2036	4.1809	gi|695037933|ref|XP_009406464.1|	391	1e-124	PREDICTED: non-lysosomal glucosylceramidase-like [Musa acuminata subsp. malaccensis]	sp|Q9HCG7|GBA2_HUMAN	130	2e-31	Non-lysosomal glucosylceramidase OS=Homo sapiens GN=GBA2 PE=1 SV=2	At3g24180	262	3e-78	KOG2119	Predicted bile acid beta-glucosidase	K17108//non-lysosomal glucosylceramidase [EC:3.2.1.45]	5e-125	391	mus:103989366	ko00600//Sphingolipid metabolism//Lipid metabolism//Metabolism;ko00511//Other glycan degradation//Glycan biosynthesis and metabolism//Metabolism	GO:0071704//organic substance metabolic process;GO:0006672//ceramide metabolic process;GO:0006664//glycolipid metabolic process;GO:0044763//single-organism cellular process;GO:0044255//cellular lipid metabolic process;GO:0044710//single-organism metabolic process;GO:1901564//organonitrogen compound metabolic process;GO:0006643//membrane lipid metabolic process;GO:0006677//glycosylceramide metabol…	GO:0016798//hydrolase activity, acting on glycosyl bonds;GO:0004553//hydrolase activity, hydrolyzing O-glycosyl compounds;GO:0016787//hydrolase activity;GO:0003824//catalytic activity	GO:0016020//membrane;GO:0005623//cell;GO:0031224//intrinsic component of membrane;GO:0044464//cell part;GO:0044425//membrane part
Unigene0000434	1726	636	0.8717	--	--	--	--	--	--	--	--	--	--	--	--	--	--	--	--	--	--	--	-	-	-
Unigene0000435	1058	803	1.7955	gi|147856157|emb|CAN80287.1|	66.2	1e-09	hypothetical protein VITISV_031384 [Vitis vinifera]	--	--	--	--	--	--	--	--	--	--	--	--	--	--	--	-	-	-
Unigene0000436	1197	885	1.749	--	--	--	--	--	--	--	--	--	--	--	--	--	--	--	--	--	--	--	-	-	-
Unigene0000437	1539	1076	1.6539	gi|695065941|ref|XP_009379843.1|	619	0	PREDICTED: calcium-dependent protein kinase SK5-like [Musa acuminata subsp. malaccensis]	sp|P28583|CDPK_SOYBN	576	0	Calcium-dependent protein kinase SK5 OS=Glycine max PE=1 SV=1	At4g09570	567	0	KOG0032	Ca2+/calmodulin-dependent protein kinase, EF-Hand protein superfamily	K13412//calcium-dependent protein kinase [EC:2.7.11.1]	0	619	mus:103968382	ko04626//Plant-pathogen interaction//Environmental adaptation//Organismal Systems	GO:0044267//cellular protein metabolic process;GO:0019538//protein metabolic process;GO:0044260//cellular macromolecule metabolic process;GO:0007165//signal transduction;GO:0010033//response to organic substance;GO:0006464//cellular protein modification process;GO:0023052//signaling;GO:0065007//biological regulation;GO:0009755//hormone-mediated signaling pathway;GO:0071704//organic substance meta…	GO:0001883//purine nucleoside binding;GO:0036094//small molecule binding;GO:0032550//purine ribonucleoside binding;GO:0016740//transferase activity;GO:0016772//transferase activity, transferring phosphorus-containing groups;GO:0043169//cation binding;GO:0005488//binding;GO:0032549//ribonucleoside binding;GO:0003824//catalytic activity;GO:1901363//heterocyclic compound binding;GO:0043167//ion bind…	-
Unigene0000438	262	55	0.4966	gi|657998500|ref|XP_008391654.1|	111	3e-29	PREDICTED: zinc finger MYM-type protein 5-like [Malus domestica]	sp|A6QPH9|ZMYM5_BOVIN	61.2	1e-10	Zinc finger MYM-type protein 5 OS=Bos taurus GN=ZMYM5 PE=2 SV=2	--	--	--	--	--	--	--	--	--	--	--	-	-	-
Unigene0000439	891	1067	2.8329	gi|645242591|ref|XP_008227611.1|	335	4e-106	PREDICTED: LOW QUALITY PROTEIN: zinc finger MYM-type protein 1-like [Prunus mume]	sp|Q9UJ78|ZMYM5_HUMAN	101	2e-22	Zinc finger MYM-type protein 5 OS=Homo sapiens GN=ZMYM5 PE=1 SV=4	--	--	--	--	--	--	--	--	--	--	--	-	GO:0097159//organic cyclic compound binding;GO:0005488//binding;GO:0005515//protein binding	-
Unigene0000440	1505	2531	3.9783	gi|645242591|ref|XP_008227611.1|	327	4e-100	PREDICTED: LOW QUALITY PROTEIN: zinc finger MYM-type protein 1-like [Prunus mume]	sp|Q9UJ78|ZMYM5_HUMAN	107	3e-23	Zinc finger MYM-type protein 5 OS=Homo sapiens GN=ZMYM5 PE=1 SV=4	--	--	--	--	--	--	--	--	--	--	--	-	GO:0005515//protein binding;GO:0005488//binding;GO:0097159//organic cyclic compound binding	-
Unigene0000441	1691	29242	40.9081	gi|372485746|gb|AEX96510.1|	162	2e-45	ribosomal protein S16 (chloroplast) [Scadoxus cinnabarinus]	sp|P06374|RR16_TOBAC	152	2e-42	30S ribosomal protein S16, chloroplastic OS=Nicotiana tabacum GN=rps16 PE=3 SV=1	AtCh005	125	1e-33	KOG3419	Mitochondrial/chloroplast ribosomal protein S16	K02959//small subunit ribosomal protein S16	9e-43	154	egu:12079506	ko03010//Ribosome//Translation//Genetic Information Processing	GO:0010467//gene expression;GO:0071704//organic substance metabolic process;GO:0008152//metabolic process;GO:0043170//macromolecule metabolic process	GO:0005198//structural molecule activity	GO:0044424//intracellular part;GO:0043231//intracellular membrane-bounded organelle;GO:0043227//membrane-bounded organelle;GO:0009536//plastid;GO:0005622//intracellular;GO:0005737//cytoplasm;GO:0043229//intracellular organelle;GO:0044464//cell part;GO:0032991//macromolecular complex;GO:0044444//cytoplasmic part;GO:0005623//cell;GO:0030529//ribonucleoprotein complex;GO:0043226//organelle
Unigene0000442	6669	14969	5.3098	gi|89179408|gb|ABD63144.1|	101	3e-20	hypothetical protein 19.t00016 [Asparagus officinalis]	--	--	--	--	--	--	--	--	--	--	--	--	--	--	--	-	-	-
Unigene0000443	1424	1673	2.7793	--	--	--	--	--	--	--	--	--	--	--	--	--	--	--	--	--	--	--	-	-	-
Unigene0000444	1732	24673	33.6992	gi|695074300|ref|XP_009384346.1|	526	0	PREDICTED: probable protein S-acyltransferase 4 [Musa acuminata subsp. malaccensis]	sp|Q9M1K5|ZDH13_ARATH	449	8e-151	Probable protein S-acyltransferase 4 OS=Arabidopsis thaliana GN=PAT04 PE=2 SV=1	At3g56930	449	1e-151	KOG1311	DHHC-type Zn-finger proteins	K16675//palmitoyltransferase ZDHHC9/14/18 [EC:2.3.1.225]	3e-174	509	mus:103988296	--	-	GO:0043167//ion binding;GO:0016746//transferase activity, transferring acyl groups;GO:0003824//catalytic activity;GO:0016740//transferase activity;GO:0005488//binding;GO:0043169//cation binding;GO:0046872//metal ion binding	GO:0016020//membrane
Unigene0000445	1861	47857	60.8338	gi|695009883|ref|XP_009391592.1|	519	2e-177	PREDICTED: glutamine synthetase leaf isozyme, chloroplastic-like [Musa acuminata subsp. malaccensis]	sp|O22506|GLNA2_DAUCA	479	2e-162	Glutamine synthetase, chloroplastic OS=Daucus carota GN=GLN2 PE=2 SV=1	At5g35630	446	3e-150	KOG0683	Glutamine synthetase	K01915//glutamine synthetase [EC:6.3.1.2]	9e-178	519	mus:103977726	ko01230//Biosynthesis of amino acids//Global and Overview//Metabolism;ko00630//Glyoxylate and dicarboxylate metabolism//Carbohydrate metabolism//Metabolism;ko00250//Alanine, aspartate and glutamate metabolism//Amino acid metabolism//Metabolism;ko00220//Arginine biosynthesis//Amino acid metabolism//Metabolism;ko00910//Nitrogen metabolism//Energy metabolism//Metabolism	GO:0006536//glutamate metabolic process;GO:1901564//organonitrogen compound metabolic process;GO:0051049//regulation of transport;GO:0010033//response to organic substance;GO:0009987//cellular process;GO:0006996//organelle organization;GO:0042044//fluid transport;GO:0008652//cellular amino acid biosynthetic process;GO:1901566//organonitrogen compound biosynthetic process;GO:0046496//nicotinamide …	GO:0036094//small molecule binding;GO:0032549//ribonucleoside binding;GO:0016211//ammonia ligase activity;GO:0097367//carbohydrate derivative binding;GO:0005488//binding;GO:0001882//nucleoside binding;GO:0016874//ligase activity;GO:1901363//heterocyclic compound binding;GO:0001883//purine nucleoside binding;GO:0097159//organic cyclic compound binding;GO:0016880//acid-ammonia (or amide) ligase act…	GO:0009536//plastid;GO:0032991//macromolecular complex;GO:0043231//intracellular membrane-bounded organelle;GO:0031975//envelope;GO:0009526//plastid envelope;GO:0005576//extracellular region;GO:0044444//cytoplasmic part;GO:0043232//intracellular non-membrane-bounded organelle;GO:0005622//intracellular;GO:0044435//plastid part;GO:0043228//non-membrane-bounded organelle;GO:0030529//ribonucleoprotei…
Unigene0000446	1118	22392	47.3802	gi|672159077|ref|XP_008799291.1|	105	3e-24	PREDICTED: CASP-like protein POPTRDRAFT_820933 [Phoenix dactylifera]	sp|B9HMP5|CSPLD_POPTR	93.6	5e-21	CASP-like protein 1D1 OS=Populus trichocarpa GN=POPTRDRAFT_820933 PE=3 SV=2	--	--	--	--	--	--	--	--	--	--	--	-	-	GO:0031224//intrinsic component of membrane;GO:0016020//membrane;GO:0044425//membrane part
Unigene0000447	591	159	0.6364	--	--	--	--	--	--	--	--	--	--	--	--	--	--	--	--	--	--	--	-	-	-
Unigene0000448	806	428	1.2562	--	--	--	--	--	--	--	--	--	--	--	--	--	--	--	--	--	--	--	-	-	-
Unigene0000449	1040	944	2.1473	gi|440577427|emb|CCI55449.1|	239	5e-74	PH01B001E05.5 [Phyllostachys edulis]	--	--	--	--	At1g33813	150	3e-40	KOG0017	FOG: Transposon-encoded proteins with TYA, reverse transcriptase, integrase domains in various combinations	--	--	--	--	--	--	GO:0009987//cellular process;GO:0008152//metabolic process;GO:0044237//cellular metabolic process	GO:0046872//metal ion binding;GO:0043167//ion binding;GO:0046914//transition metal ion binding;GO:0043169//cation binding;GO:0016301//kinase activity;GO:0005488//binding;GO:0097159//organic cyclic compound binding;GO:0016772//transferase activity, transferring phosphorus-containing groups;GO:0016740//transferase activity;GO:0003824//catalytic activity	GO:0043229//intracellular organelle;GO:0005623//cell;GO:0043226//organelle;GO:0043227//membrane-bounded organelle;GO:0044424//intracellular part;GO:0043231//intracellular membrane-bounded organelle;GO:0005622//intracellular;GO:0044464//cell part
Unigene0000450	1069	5956	13.1802	gi|747055162|ref|XP_011073817.1|	92.8	9e-19	PREDICTED: uncharacterized WD repeat-containing protein C2A9.03-like [Sesamum indicum]	--	--	--	--	--	--	--	--	--	--	--	--	--	--	--	-	-	-
Unigene0000451	691	202	0.6915	gi|802541428|ref|XP_012079954.1|	65.1	4e-10	PREDICTED: serpin-ZXA-like [Jatropha curcas]	--	--	--	--	--	--	--	--	--	K13963//serpin B	2e-10	65.1	jcu:105640284	--	GO:0006259//DNA metabolic process;GO:0051234//establishment of localization;GO:0044260//cellular macromolecule metabolic process;GO:0007166//cell surface receptor signaling pathway;GO:0009987//cellular process;GO:0044237//cellular metabolic process;GO:0051179//localization;GO:0007215//glutamate receptor signaling pathway;GO:0044238//primary metabolic process;GO:0065007//biological regulation;GO:0…	GO:0005216//ion channel activity;GO:0097159//organic cyclic compound binding;GO:0022857//transmembrane transporter activity;GO:0022834//ligand-gated channel activity;GO:0046872//metal ion binding;GO:0005488//binding;GO:0022836//gated channel activity;GO:0043167//ion binding;GO:0022892//substrate-specific transporter activity;GO:0043169//cation binding;GO:0015075//ion transmembrane transporter act…	GO:0031224//intrinsic component of membrane;GO:0016020//membrane;GO:0044425//membrane part
Unigene0000452	215	10076	110.865	--	--	--	--	--	--	--	--	--	--	--	--	--	--	--	--	--	--	--	-	-	-
Unigene0000453	1219	1461	2.8353	gi|57281923|emb|CAD19448.1|	526	0	cytochrome oxidase subunit 3 [Amaryllis belladonna]	sp|P15953|COX3_WHEAT	517	0	Cytochrome c oxidase subunit 3 OS=Triticum aestivum GN=COX3 PE=2 SV=2	AtMi060	515	0	KOG4664	Cytochrome oxidase subunit III and related proteins	K02262//cytochrome c oxidase subunit 3	4e-180	510	bvg:809515	ko00190//Oxidative phosphorylation//Energy metabolism//Metabolism	GO:0006091//generation of precursor metabolites and energy;GO:0044710//single-organism metabolic process;GO:0051234//establishment of localization;GO:0006812//cation transport;GO:0015992//proton transport;GO:0006811//ion transport;GO:0006818//hydrogen transport;GO:0044765//single-organism transport;GO:0015980//energy derivation by oxidation of organic compounds;GO:0044237//cellular metabolic proc…	GO:0009055//electron carrier activity;GO:0003824//catalytic activity;GO:0016491//oxidoreductase activity	GO:0044446//intracellular organelle part;GO:0031975//envelope;GO:0044424//intracellular part;GO:0005623//cell;GO:0031090//organelle membrane;GO:0016020//membrane;GO:0005622//intracellular;GO:0043226//organelle;GO:0043231//intracellular membrane-bounded organelle;GO:0031224//intrinsic component of membrane;GO:0031967//organelle envelope;GO:0043227//membrane-bounded organelle;GO:0019866//organelle …
Unigene0000454	5989	87651	34.6217	gi|672186404|ref|XP_008813073.1|	1223	0	PREDICTED: rootletin [Phoenix dactylifera]	sp|Q9LUI2|NET1A_ARATH	629	0	Protein NETWORKED 1A OS=Arabidopsis thaliana GN=NET1A PE=1 SV=1	Hs4758956	55.1	1e-06	KOG3632	Peripheral benzodiazepine receptor PRAX-1	--	--	--	--	--	--	-	-	-
Unigene0000455	587	4211	16.9704	gi|162280751|gb|ABX83036.1|	48.1	8e-06	arabinogalactan peptide 3 [Oryza sativa Japonica Group]	sp|A9UGV7|APEP3_ORYSJ	48.1	1e-06	Arabinogalactan peptide 3 OS=Oryza sativa subsp. japonica GN=AGPEP3 PE=1 SV=1	--	--	--	--	--	--	--	--	--	--	--	-	-	GO:0044425//membrane part;GO:0044446//intracellular organelle part;GO:0012506//vesicle membrane;GO:0044424//intracellular part;GO:0005737//cytoplasm;GO:0016023//cytoplasmic membrane-bounded vesicle;GO:0044433//cytoplasmic vesicle part;GO:0031988//membrane-bounded vesicle;GO:0005623//cell;GO:0043226//organelle;GO:0031090//organelle membrane;GO:0016020//membrane;GO:0031224//intrinsic component of m…
Unigene0000456	1188	1926	3.8352	gi|743844814|ref|XP_010938437.1|	382	3e-129	PREDICTED: psbP domain-containing protein 7, chloroplastic [Elaeis guineensis]	sp|F4J7A7|PPD7_ARATH	301	3e-98	PsbP domain-containing protein 7, chloroplastic OS=Arabidopsis thaliana GN=PPD7 PE=2 SV=1	--	--	--	--	--	--	--	--	--	--	--	GO:0008152//metabolic process;GO:0044237//cellular metabolic process;GO:0009987//cellular process	GO:0043167//ion binding;GO:0046872//metal ion binding;GO:0043169//cation binding;GO:0005488//binding	GO:0005622//intracellular;GO:0032991//macromolecular complex;GO:0009579//thylakoid;GO:0044464//cell part;GO:0005623//cell;GO:0016020//membrane;GO:0043234//protein complex;GO:0034357//photosynthetic membrane;GO:0009521//photosystem;GO:0044436//thylakoid part;GO:0044424//intracellular part;GO:0044425//membrane part
Unigene0000457	233	318	3.2286	--	--	--	--	--	--	--	--	--	--	--	--	--	--	--	--	--	--	--	-	-	-
Unigene0000458	1363	2320	4.0266	gi|672138200|ref|XP_008792847.1|	611	0	PREDICTED: probable polygalacturonase [Phoenix dactylifera]	sp|A7PZL3|PGLR_VITVI	338	5e-109	Probable polygalacturonase OS=Vitis vinifera GN=GSVIVT00026920001 PE=1 SV=1	--	--	--	--	--	--	--	--	--	--	--	GO:0008152//metabolic process;GO:0045229//external encapsulating structure organization;GO:0016043//cellular component organization;GO:0071840//cellular component organization or biogenesis;GO:0044238//primary metabolic process;GO:0009987//cellular process	GO:0003824//catalytic activity;GO:0016798//hydrolase activity, acting on glycosyl bonds;GO:0004553//hydrolase activity, hydrolyzing O-glycosyl compounds;GO:0016787//hydrolase activity	-
Unigene0000459	392	124	0.7483	--	--	--	--	--	--	--	--	--	--	--	--	--	--	--	--	--	--	--	-	-	-
Unigene0000460	3122	10630	8.0546	gi|672107345|ref|XP_008806374.1|	198	2e-53	PREDICTED: flavonol synthase/flavanone 3-hydroxylase [Phoenix dactylifera]	sp|P51091|LDOX_MALDO	111	1e-24	Leucoanthocyanidin dioxygenase OS=Malus domestica GN=ANS PE=2 SV=1	At4g16330	152	2e-40	KOG0143	Iron/ascorbate family oxidoreductases	--	--	--	--	--	--	GO:0044710//single-organism metabolic process;GO:0008152//metabolic process;GO:0044699//single-organism process	GO:0016705//oxidoreductase activity, acting on paired donors, with incorporation or reduction of molecular oxygen;GO:0003824//catalytic activity;GO:0046872//metal ion binding;GO:0043169//cation binding;GO:0043167//ion binding;GO:0016491//oxidoreductase activity;GO:0046914//transition metal ion binding;GO:0005488//binding	-
Unigene0000461	1689	9540	13.3618	gi|551657054|ref|XP_005831299.1|	56.2	6e-06	hypothetical protein GUITHDRAFT_109770 [Guillardia theta CCMP2712]	--	--	--	--	--	--	--	--	--	--	--	--	--	--	--	-	-	-
Unigene0000462	2476	17237	16.4686	gi|672167426|ref|XP_008803674.1|	743	0	PREDICTED: alcohol dehydrogenase 1B [Phoenix dactylifera]	sp|A4YGN0|SUCD_METS5	253	1e-74	Succinate-semialdehyde dehydrogenase (acetylating) OS=Metallosphaera sedula (strain ATCC 51363 / DSM 5348) GN=Msed_1424 PE=1 SV=1	At5g63620	617	0	KOG0022	Alcohol dehydrogenase, class III	--	--	--	--	--	--	GO:0044699//single-organism process;GO:0044710//single-organism metabolic process;GO:0008152//metabolic process	GO:0046914//transition metal ion binding;GO:0003824//catalytic activity;GO:0005488//binding;GO:0046872//metal ion binding;GO:0043167//ion binding;GO:0043169//cation binding	-
Unigene0000463	232	428	4.3642	--	--	--	--	--	--	--	--	--	--	--	--	--	--	--	--	--	--	--	-	-	-
Unigene0000464	1883	10947	13.7528	gi|743778796|ref|XP_010919862.1|	370	5e-164	PREDICTED: protoheme IX farnesyltransferase, mitochondrial [Elaeis guineensis]	sp|O64886|COX10_ARATH	327	3e-131	Protoheme IX farnesyltransferase, mitochondrial OS=Arabidopsis thaliana GN=COX10 PE=2 SV=4	At2g44520	321	3e-130	KOG1380	Heme A farnesyltransferase	K02257//protoheme IX farnesyltransferase [EC:2.5.1.-]	2e-164	370	egu:105043841	ko00190//Oxidative phosphorylation//Energy metabolism//Metabolism;ko00860//Porphyrin and chlorophyll metabolism//Metabolism of cofactors and vitamins//Metabolism	GO:0033014//tetrapyrrole biosynthetic process;GO:0018130//heterocycle biosynthetic process;GO:0046148//pigment biosynthetic process;GO:0006779//porphyrin-containing compound biosynthetic process;GO:0034641//cellular nitrogen compound metabolic process;GO:0044763//single-organism cellular process;GO:0019438//aromatic compound biosynthetic process;GO:0051186//cofactor metabolic process;GO:0051188//…	GO:0016765//transferase activity, transferring alkyl or aryl (other than methyl) groups;GO:0004659//prenyltransferase activity;GO:0016740//transferase activity;GO:0003824//catalytic activity;GO:0004311//farnesyltranstransferase activity	GO:0044424//intracellular part;GO:0044464//cell part;GO:0043229//intracellular organelle;GO:0005623//cell;GO:0016020//membrane;GO:0044446//intracellular organelle part;GO:0044425//membrane part;GO:0043227//membrane-bounded organelle;GO:0043226//organelle;GO:0031224//intrinsic component of membrane;GO:0019866//organelle inner membrane;GO:0031967//organelle envelope;GO:0043231//intracellular membra…
Unigene0000465	1423	8927	14.8404	gi|338826158|gb|AEJ10232.1|	372	1e-125	photosystem I assembly protein ycf4 [Asparagus officinalis]	sp|A6MML8|YCF4_DIOEL	342	2e-114	Photosystem I assembly protein Ycf4 OS=Dioscorea elephantipes GN=ycf4 PE=3 SV=1	--	--	--	--	--	--	--	--	--	--	--	GO:0044237//cellular metabolic process;GO:0008152//metabolic process;GO:0009987//cellular process	-	GO:0009507//chloroplast;GO:0043226//organelle;GO:0034357//photosynthetic membrane;GO:0044422//organelle part;GO:0044425//membrane part;GO:0044446//intracellular organelle part;GO:0009521//photosystem;GO:0005737//cytoplasm;GO:0044444//cytoplasmic part;GO:0016020//membrane;GO:0005623//cell;GO:0009536//plastid;GO:0043229//intracellular organelle;GO:0044434//chloroplast part;GO:0044464//cell part;GO:…
Unigene0000466	377	94	0.5898	--	--	--	--	--	--	--	--	--	--	--	--	--	--	--	--	--	--	--	-	-	-
Unigene0000467	643	599	2.2037	gi|731431513|ref|XP_010665470.1|	246	1e-72	PREDICTED: wall-associated receptor kinase 2-like [Vitis vinifera]	--	--	--	--	At2g19840	47.8	6e-06	KOG0017	FOG: Transposon-encoded proteins with TYA, reverse transcriptase, integrase domains in various combinations	--	--	--	--	--	--	GO:0044237//cellular metabolic process;GO:0008152//metabolic process;GO:0090304//nucleic acid metabolic process;GO:0043170//macromolecule metabolic process;GO:0006259//DNA metabolic process;GO:0071704//organic substance metabolic process;GO:0006725//cellular aromatic compound metabolic process;GO:0009987//cellular process;GO:0044238//primary metabolic process;GO:1901360//organic cyclic compound m…	GO:0005488//binding;GO:0043169//cation binding;GO:0097159//organic cyclic compound binding;GO:0046914//transition metal ion binding;GO:0046872//metal ion binding;GO:0043167//ion binding	-
Unigene0000468	267	65	0.5759	--	--	--	--	--	--	--	--	--	--	--	--	--	--	--	--	--	--	--	-	-	-
Unigene0000469	594	286	1.139	--	--	--	--	--	--	--	--	--	--	--	--	--	--	--	--	--	--	--	-	-	-
Unigene0000470	4180	5014	2.8376	--	--	--	--	--	--	--	--	--	--	--	--	--	--	--	--	--	--	--	-	-	-
Unigene0000471	4904	11482	5.5388	gi|297849236|ref|XP_002892499.1|	155	4e-37	agenet domain-containing protein [Arabidopsis lyrata subsp. lyrata]	--	--	--	--	--	--	--	--	--	--	--	--	--	--	--	-	-	-
Unigene0000472	2975	18291	14.5444	gi|674847734|emb|CDY72205.1|	118	2e-27	BnaCnng76460D, partial [Brassica napus]	--	--	--	--	--	--	--	--	--	--	--	--	--	--	--	-	-	-
Unigene0000473	682	1284	4.4538	--	--	--	--	--	--	--	--	--	--	--	--	--	--	--	--	--	--	--	-	-	-
Unigene0000474	4162	15284	8.6872	gi|743755555|ref|XP_010912111.1|	451	9e-135	PREDICTED: sericin 1-like [Elaeis guineensis]	sp|Q54I39|IST1L_DICDI	79	6e-14	IST1-like protein OS=Dictyostelium discoideum GN=DDB_G0289029 PE=3 SV=1	At2g19710	221	1e-58	KOG2027	Spindle pole body protein	K19476//vacuolar protein sorting-associated protein IST1	1e-152	499	egu:105047619	ko04144//Endocytosis//Transport and catabolism//Cellular Processes	-	-	-
Unigene0000475	375	43	0.2713	--	--	--	--	--	--	--	--	--	--	--	--	--	--	--	--	--	--	--	-	-	-
Unigene0000476	3249	33721	24.5525	gi|743786961|ref|XP_010922304.1|	56.6	8e-06	PREDICTED: LOW QUALITY PROTEIN: uncharacterized protein LOC105045648 [Elaeis guineensis]	--	--	--	--	--	--	--	--	--	--	--	--	--	--	--	-	-	-
Unigene0000477	396	162	0.9678	--	--	--	--	--	--	--	--	--	--	--	--	--	--	--	--	--	--	--	-	-	-
Unigene0000478	670	449	1.5853	--	--	--	--	--	--	--	--	--	--	--	--	--	--	--	--	--	--	--	-	-	-
Unigene0000479	213	632	7.0191	--	--	--	--	--	--	--	--	--	--	--	--	--	--	--	--	--	--	--	-	-	-
Unigene0000480	439	460	2.4788	--	--	--	--	--	--	--	--	--	--	--	--	--	--	--	--	--	--	--	-	-	-
Unigene0000481	996	1473	3.4986	--	--	--	--	--	--	--	--	--	--	--	--	--	--	--	--	--	--	--	-	-	-
Unigene0000482	1939	1496	1.8252	--	--	--	--	--	--	--	--	--	--	--	--	--	--	--	--	--	--	--	-	-	-
Unigene0000483	612	9938	38.4143	gi|38346747|emb|CAD40757.2|	53.1	3e-06	OSJNBa0081G05.10 [Oryza sativa Japonica Group]	--	--	--	--	--	--	--	--	--	--	--	--	--	--	--	-	-	GO:0043226//organelle;GO:0043231//intracellular membrane-bounded organelle;GO:0044424//intracellular part;GO:0043227//membrane-bounded organelle;GO:0005622//intracellular;GO:0005623//cell;GO:0044464//cell part;GO:0043229//intracellular organelle
Unigene0000484	1558	3167	4.8087	gi|297721279|ref|NP_001173002.1|	45.1	6e-10	Os02g0530850 [Oryza sativa Japonica Group]	--	--	--	--	--	--	--	--	--	--	--	--	--	--	--	-	-	GO:0043229//intracellular organelle;GO:0005622//intracellular;GO:0044464//cell part;GO:0043231//intracellular membrane-bounded organelle;GO:0043226//organelle;GO:0044424//intracellular part;GO:0005623//cell;GO:0043227//membrane-bounded organelle
Unigene0000485	319	464	3.4409	--	--	--	--	--	--	--	--	--	--	--	--	--	--	--	--	--	--	--	-	-	-
Unigene0000486	778	6875	20.9045	gi|41223415|gb|AAR99710.1|	53.5	7e-12	NBS-LRR-like protein D [Oryza sativa Indica Group]	--	--	--	--	--	--	--	--	--	--	--	--	--	--	--	-	-	-
Unigene0000487	1613	2624	3.8484	gi|658021675|ref|XP_008346237.1|	89.7	1e-17	PREDICTED: zinc finger MYM-type protein 1-like [Malus domestica]	sp|Q9UJ78|ZMYM5_HUMAN	57.8	2e-07	Zinc finger MYM-type protein 5 OS=Homo sapiens GN=ZMYM5 PE=1 SV=4	--	--	--	--	--	--	--	--	--	--	--	-	-	-
Unigene0000488	396	751	4.4863	--	--	--	--	--	--	--	--	--	--	--	--	--	--	--	--	--	--	--	-	-	-
Unigene0000489	3005	7051	5.5508	gi|728842076|gb|KHG21519.1|	57.8	6e-11	Golgin candidate 6 [Gossypium arboreum]	sp|B0F9L4|GOGC6_ARATH	55.8	7e-11	Golgin candidate 6 OS=Arabidopsis thaliana GN=GC6 PE=1 SV=2	At3g27530	55.5	2e-11	KOG0946	ER-Golgi vesicle-tethering protein p115	--	--	--	--	--	--	GO:0034613//cellular protein localization;GO:0071704//organic substance metabolic process;GO:0006886//intracellular protein transport;GO:0009057//macromolecule catabolic process;GO:0006464//cellular protein modification process;GO:0051234//establishment of localization;GO:0006906//vesicle fusion;GO:0051179//localization;GO:0071840//cellular component organization or biogenesis;GO:0090304//nucleic…	GO:0022892//substrate-specific transporter activity;GO:0005215//transporter activity	GO:0005737//cytoplasm;GO:0005794//Golgi apparatus;GO:0044424//intracellular part;GO:0016020//membrane;GO:0043226//organelle;GO:0012505//endomembrane system;GO:0044444//cytoplasmic part;GO:0043231//intracellular membrane-bounded organelle;GO:0005622//intracellular;GO:0044422//organelle part;GO:0043229//intracellular organelle;GO:0005623//cell;GO:0044464//cell part;GO:0043227//membrane-bounded orga…
Unigene0000490	343	0	0	--	--	--	--	--	--	--	--	--	--	--	--	--	--	--	--	--	--	--	-	-	-
Unigene0000491	1511	5493	8.5999	--	--	--	--	--	--	--	--	--	--	--	--	--	--	--	--	--	--	--	-	-	-
Unigene0000492	2052	16918	19.5037	gi|695006804|ref|XP_009389921.1|	884	0	PREDICTED: probable histone deacetylase 19 [Musa acuminata subsp. malaccensis]	sp|P56521|HDA19_MAIZE	769	0	Probable histone deacetylase 19 OS=Zea mays PE=2 SV=1	At4g38130	763	0	KOG1342	Histone deacetylase complex, catalytic component RPD3	K06067//histone deacetylase 1/2 [EC:3.5.1.98]	0	884	mus:103976450	--	GO:0016043//cellular component organization;GO:1903506//regulation of nucleic acid-templated transcription;GO:0006950//response to stress;GO:1902589//single-organism organelle organization;GO:0031323//regulation of cellular metabolic process;GO:0051171//regulation of nitrogen compound metabolic process;GO:0050896//response to stimulus;GO:0032501//multicellular organismal process;GO:0050789//regul…	GO:0016811//hydrolase activity, acting on carbon-nitrogen (but not peptide) bonds, in linear amides;GO:0004407//histone deacetylase activity;GO:0033558//protein deacetylase activity;GO:0019213//deacetylase activity;GO:0017136//NAD-dependent histone deacetylase activity;GO:0034979//NAD-dependent protein deacetylase activity;GO:0003824//catalytic activity;GO:0016810//hydrolase activity, acting on c…	GO:0043231//intracellular membrane-bounded organelle;GO:0043226//organelle;GO:0005622//intracellular;GO:0005623//cell;GO:0044424//intracellular part;GO:0043227//membrane-bounded organelle;GO:0044464//cell part;GO:0043229//intracellular organelle
Unigene0000493	1276	13196	24.4646	gi|743765600|ref|XP_010913025.1|	416	3e-142	PREDICTED: estradiol 17-beta-dehydrogenase 8-like [Elaeis guineensis]	sp|Q9BTZ2|DHRS4_HUMAN	87.4	5e-18	Dehydrogenase/reductase SDR family member 4 OS=Homo sapiens GN=DHRS4 PE=1 SV=3	At3g01980	329	7e-110	KOG0725	Reductases with broad range of substrate specificities	--	--	--	--	--	--	-	-	GO:0043227//membrane-bounded organelle;GO:0043231//intracellular membrane-bounded organelle;GO:0044424//intracellular part;GO:0044464//cell part;GO:0044444//cytoplasmic part;GO:0042579//microbody;GO:0005623//cell;GO:0043229//intracellular organelle;GO:0005622//intracellular;GO:0005737//cytoplasm;GO:0043226//organelle
Unigene0000494	284	133	1.1078	--	--	--	--	--	--	--	--	--	--	--	--	--	--	--	--	--	--	--	-	-	-
Unigene0000495	2396	90	0.0889	gi|695078223|ref|XP_009386492.1|	69.7	4e-10	PREDICTED: dnaJ homolog subfamily C member 21 [Musa acuminata subsp. malaccensis]	--	--	--	--	--	--	--	--	--	K09506//DnaJ homolog subfamily A member 5	2e-10	69.7	mus:103973600	--	GO:0050896//response to stimulus	GO:0043169//cation binding;GO:0005488//binding;GO:0097159//organic cyclic compound binding;GO:0046872//metal ion binding;GO:0046914//transition metal ion binding;GO:0043167//ion binding	-
Unigene0000496	370	97	0.6202	--	--	--	--	--	--	--	--	--	--	--	--	--	--	--	--	--	--	--	-	-	-
Unigene0000497	278	1143	9.7263	--	--	--	--	--	--	--	--	--	--	--	--	--	--	--	--	--	--	--	-	-	-
Unigene0000498	1381	894	1.5314	gi|695050095|ref|XP_009413017.1|	285	4e-92	PREDICTED: U11/U12 small nuclear ribonucleoprotein 25 kDa protein [Musa acuminata subsp. malaccensis]	sp|Q84WS8|U1125_ARATH	195	2e-58	U11/U12 small nuclear ribonucleoprotein 25 kDa protein OS=Arabidopsis thaliana GN=SNRNP25 PE=2 SV=1	--	--	--	--	--	K13153//U11/U12 small nuclear ribonucleoprotein 25 kDa protein	2e-92	285	mus:103994419	--	GO:0046907//intracellular transport;GO:0045184//establishment of protein localization;GO:0006810//transport;GO:0044699//single-organism process;GO:0071702//organic substance transport;GO:0051234//establishment of localization;GO:0044765//single-organism transport;GO:0070727//cellular macromolecule localization;GO:0015031//protein transport;GO:1902578//single-organism localization;GO:0051641//cell…	-	GO:0032991//macromolecular complex;GO:0019012//virion;GO:0044423//virion part
Unigene0000499	2892	12231	10.0048	gi|743779311|ref|XP_010920120.1|	669	0	PREDICTED: probable receptor-like protein kinase At5g56460 isoform X2 [Elaeis guineensis]	sp|Q5XF57|Y5576_ARATH	289	2e-84	Probable receptor-like serine/threonine-protein kinase At5g57670 OS=Arabidopsis thaliana GN=At5g57670 PE=2 SV=1	At2g16750	357	1e-111	KOG1187	Serine/threonine protein kinase	--	--	--	--	--	--	-	GO:0003824//catalytic activity;GO:0016301//kinase activity;GO:0016740//transferase activity;GO:0016772//transferase activity, transferring phosphorus-containing groups	-
Unigene0000500	1418	8672	14.4673	gi|672193685|ref|XP_008776099.1|	211	3e-61	PREDICTED: APO protein 4, mitochondrial isoform X2 [Phoenix dactylifera]	sp|Q9LSZ0|APO4_ARATH	155	3e-41	APO protein 4, mitochondrial OS=Arabidopsis thaliana GN=APO4 PE=2 SV=2	--	--	--	--	--	--	--	--	--	--	--	-	-	-
Unigene0000501	928	2477	6.3143	--	--	--	--	--	--	--	--	--	--	--	--	--	--	--	--	--	--	--	-	-	-
Unigene0000502	937	677	1.7092	--	--	--	--	--	--	--	--	--	--	--	--	--	--	--	--	--	--	--	-	-	-
Unigene0000503	526	381	1.7135	gi|728840409|gb|KHG19852.1|	86.7	2e-18	Titin [Gossypium arboreum]	sp|Q6NQK9|CCB4_ARATH	82	1e-17	Protein COFACTOR ASSEMBLY OF COMPLEX C SUBUNIT B CCB4, chloroplastic OS=Arabidopsis thaliana GN=CCB4 PE=1 SV=1	--	--	--	--	--	--	--	--	--	--	--	-	-	-
Unigene0000504	1298	1109	2.0212	gi|115480195|ref|NP_001063691.1|	342	5e-112	Os09g0518900 [Oryza sativa Japonica Group]	--	--	--	--	At1g01180	298	1e-94	KOG1075	FOG: Reverse transcriptase	--	--	--	--	--	--	-	GO:0016740//transferase activity;GO:0003824//catalytic activity	-
Unigene0000505	970	1179	2.8753	--	--	--	--	--	--	--	--	--	--	--	--	--	--	--	--	--	--	--	-	-	-
Unigene0000506	1262	681	1.2765	gi|743775401|ref|XP_010918081.1|	86.3	2e-16	PREDICTED: F-box protein At5g49610-like [Elaeis guineensis]	--	--	--	--	--	--	--	--	--	--	--	--	--	--	--	-	-	-
Unigene0000507	382	293	1.8145	--	--	--	--	--	--	--	--	--	--	--	--	--	--	--	--	--	--	--	-	-	-
Unigene0000508	693	1300	4.4377	gi|225446926|ref|XP_002267085.1|	209	7e-66	PREDICTED: N-alpha-acetyltransferase 11 [Vitis vinifera]	sp|Q4JBG0|Y459_SULAC	56.6	8e-09	Uncharacterized N-acetyltransferase Saci_0459 OS=Sulfolobus acidocaldarius (strain ATCC 33909 / DSM 639 / JCM 8929 / NBRC 15157 / NCIMB 11770) GN=Saci_0459 PE=3 SV=1	At1g03650	202	1e-64	KOG3139	N-acetyltransferase	--	--	--	--	--	--	-	GO:0016740//transferase activity;GO:0016407//acetyltransferase activity;GO:0016747//transferase activity, transferring acyl groups other than amino-acyl groups;GO:0016746//transferase activity, transferring acyl groups;GO:0003824//catalytic activity	-
Unigene0000509	312	121	0.9174	--	--	--	--	--	--	--	--	--	--	--	--	--	--	--	--	--	--	--	-	-	-
Unigene0000510	2050	3451	3.9823	gi|743772479|ref|XP_010916550.1|	380	0	PREDICTED: transmembrane protein 87B-like [Elaeis guineensis]	sp|Q8BKU8|TM87B_MOUSE	112	2e-34	Transmembrane protein 87B OS=Mus musculus GN=Tmem87b PE=2 SV=1	At2g01070	330	3e-159	KOG2568	Predicted membrane protein	--	--	--	--	--	--	GO:0006629//lipid metabolic process;GO:0006793//phosphorus metabolic process;GO:0046165//alcohol biosynthetic process;GO:0006694//steroid biosynthetic process;GO:1901615//organic hydroxy compound metabolic process;GO:0016128//phytosteroid metabolic process;GO:0009058//biosynthetic process;GO:0006066//alcohol metabolic process;GO:1901360//organic cyclic compound metabolic process;GO:0008202//stero…	-	GO:0016020//membrane;GO:0043227//membrane-bounded organelle;GO:0005622//intracellular;GO:0043226//organelle;GO:0005623//cell;GO:0044464//cell part;GO:0044425//membrane part;GO:0043231//intracellular membrane-bounded organelle;GO:0031224//intrinsic component of membrane;GO:0043229//intracellular organelle;GO:0044424//intracellular part
Unigene0000511	658	240	0.8628	--	--	--	--	--	--	--	--	--	--	--	--	--	--	--	--	--	--	--	-	-	-
Unigene0000512	558	199	0.8437	--	--	--	--	--	--	--	--	--	--	--	--	--	--	--	--	--	--	--	-	-	-
Unigene0000513	424	134	0.7476	--	--	--	--	--	--	--	--	--	--	--	--	--	--	--	--	--	--	--	-	-	-
Unigene0000514	424	199	1.1103	--	--	--	--	--	--	--	--	--	--	--	--	--	--	--	--	--	--	--	-	-	-
Unigene0000515	2703	27355	23.9407	gi|728820492|gb|KHG03788.1|	307	2e-144	Calcium sensing receptor, chloroplastic -like protein [Gossypium arboreum]	sp|Q9FN48|CAS_ARATH	58.2	7e-13	Calcium sensing receptor, chloroplastic OS=Arabidopsis thaliana GN=CAS PE=1 SV=1	--	--	--	--	--	--	--	--	--	--	--	-	-	-
Unigene0000516	420	452	2.5459	--	--	--	--	--	--	--	--	--	--	--	--	--	--	--	--	--	--	--	-	-	-
Unigene0000517	3770	7525	4.7218	gi|590701297|ref|XP_007046364.1|	1718	0	ATPase E1-E2 type family protein / haloacid dehalogenase-like hydrolase family protein [Theobroma cacao]	sp|Q9LI83|ALA10_ARATH	1639	0	Phospholipid-transporting ATPase 10 OS=Arabidopsis thaliana GN=ALA10 PE=3 SV=1	At1g68710	1693	0	KOG0206	P-type ATPase	K01530//phospholipid-translocating ATPase [EC:3.6.3.1]	0	1861	egu:105056308	--	GO:0006810//transport;GO:0033036//macromolecule localization;GO:0051234//establishment of localization;GO:0044765//single-organism transport;GO:0071702//organic substance transport;GO:0051179//localization;GO:0010876//lipid localization;GO:0006820//anion transport;GO:0044699//single-organism process;GO:1902578//single-organism localization;GO:0015914//phospholipid transport;GO:0006811//ion transp…	GO:0036094//small molecule binding;GO:0046872//metal ion binding;GO:0097367//carbohydrate derivative binding;GO:0043167//ion binding;GO:0005548//phospholipid transporter activity;GO:0005215//transporter activity;GO:0097159//organic cyclic compound binding;GO:0043169//cation binding;GO:1901363//heterocyclic compound binding;GO:0032549//ribonucleoside binding;GO:0022892//substrate-specific transpor…	GO:0031224//intrinsic component of membrane;GO:0016020//membrane;GO:0044425//membrane part
Unigene0000518	748	1332	4.2126	--	--	--	--	--	--	--	--	--	--	--	--	--	--	--	--	--	--	--	-	-	-
Unigene0000519	947	9417	23.5238	gi|590580607|ref|XP_007014116.1|	233	2e-73	Transferring glycosyl groups [Theobroma cacao]	sp|Q67YC9|Y4141_ARATH	223	4e-70	Uncharacterized protein At4g14100 OS=Arabidopsis thaliana GN=At4g14100 PE=2 SV=1	--	--	--	--	--	--	--	--	--	--	--	-	-	GO:0043226//organelle;GO:0005623//cell;GO:0044424//intracellular part;GO:0043229//intracellular organelle;GO:0005622//intracellular;GO:0043227//membrane-bounded organelle;GO:0043231//intracellular membrane-bounded organelle;GO:0044464//cell part
Unigene0000520	225	47	0.4942	gi|158578531|gb|ABW74556.1|	53.1	3e-07	copia-like pol polyprotein [Boechera divaricarpa]	--	--	--	--	--	--	--	--	--	K10406//kinesin family member C2/C3	6e-06	48.5	sot:102579723	--	-	GO:0005488//binding	-
Unigene0000521	1538	7152	11.0006	gi|672178042|ref|XP_008809140.1|	579	0	PREDICTED: methionine aminopeptidase 1B, chloroplastic-like [Phoenix dactylifera]	sp|Q9FV52|MAP1B_ARATH	513	3e-178	Methionine aminopeptidase 1B, chloroplastic OS=Arabidopsis thaliana GN=MAP1B PE=2 SV=2	At1g13270	513	4e-179	KOG2738	Putative methionine aminopeptidase	K01265//methionyl aminopeptidase [EC:3.4.11.18]	0	579	pda:103720942	--	GO:0044237//cellular metabolic process;GO:0044238//primary metabolic process;GO:0009987//cellular process;GO:0044260//cellular macromolecule metabolic process;GO:0006464//cellular protein modification process;GO:0043170//macromolecule metabolic process;GO:0008152//metabolic process;GO:0036211//protein modification process;GO:0019538//protein metabolic process;GO:0043412//macromolecule modificatio…	GO:0043169//cation binding;GO:0008233//peptidase activity;GO:0043167//ion binding;GO:0070011//peptidase activity, acting on L-amino acid peptides;GO:0004177//aminopeptidase activity;GO:0016787//hydrolase activity;GO:0003824//catalytic activity;GO:0005488//binding;GO:0008237//metallopeptidase activity;GO:0008238//exopeptidase activity	GO:0044424//intracellular part;GO:0005737//cytoplasm;GO:0005622//intracellular;GO:0044464//cell part;GO:0043229//intracellular organelle;GO:0044444//cytoplasmic part;GO:0043226//organelle;GO:0043231//intracellular membrane-bounded organelle;GO:0009536//plastid;GO:0005623//cell;GO:0043227//membrane-bounded organelle
Unigene0000522	1074	13494	29.7223	gi|743772795|ref|XP_010916710.1|	201	9e-61	PREDICTED: cytochrome c oxidase subunit 6b-1-like isoform X1 [Elaeis guineensis]	sp|Q9S7L9|CX6B1_ARATH	133	2e-35	Cytochrome c oxidase subunit 6b-1 OS=Arabidopsis thaliana GN=COX6B-1 PE=1 SV=1	At1g22450	133	4e-36	KOG3057	Cytochrome c oxidase, subunit VIb/COX12	K02267//cytochrome c oxidase subunit 6b	4e-61	201	egu:105041435	ko00190//Oxidative phosphorylation//Energy metabolism//Metabolism	GO:0009987//cellular process;GO:0044710//single-organism metabolic process;GO:0015980//energy derivation by oxidation of organic compounds;GO:0044237//cellular metabolic process;GO:0008152//metabolic process;GO:0022904//respiratory electron transport chain;GO:0045333//cellular respiration;GO:0044699//single-organism process;GO:0055114//oxidation-reduction process;GO:0022900//electron transport ch…	-	GO:0043231//intracellular membrane-bounded organelle;GO:0043229//intracellular organelle;GO:0044429//mitochondrial part;GO:0043227//membrane-bounded organelle;GO:0005623//cell;GO:0031966//mitochondrial membrane;GO:0044446//intracellular organelle part;GO:0031975//envelope;GO:0031967//organelle envelope;GO:0005622//intracellular;GO:0044424//intracellular part;GO:0031090//organelle membrane;GO:0016…
Unigene0000523	1274	3204	5.9493	--	--	--	--	--	--	--	--	--	--	--	--	--	--	--	--	--	--	--	-	-	-
Unigene0000524	900	19373	50.9214	gi|645272375|ref|XP_008241366.1|	59.7	2e-08	PREDICTED: protein fluG [Prunus mume]	--	--	--	--	At3g53180	49.7	3e-06	KOG0683	Glutamine synthetase	--	--	--	--	--	--	GO:0008152//metabolic process;GO:0006807//nitrogen compound metabolic process	GO:0003824//catalytic activity	-
Unigene0000525	646	7724	28.285	gi|743777015|ref|XP_010918924.1|	168	2e-45	PREDICTED: protein fluG [Elaeis guineensis]	sp|P38094|FLUG_EMENI	80.9	6e-16	Protein fluG OS=Emericella nidulans (strain FGSC A4 / ATCC 38163 / CBS 112.46 / NRRL 194 / M139) GN=fluG PE=1 SV=1	At3g53180	153	7e-42	KOG0683	Glutamine synthetase	--	--	--	--	--	--	GO:0044238//primary metabolic process;GO:0044106//cellular amine metabolic process;GO:0009791//post-embryonic development;GO:0032787//monocarboxylic acid metabolic process;GO:0009683//indoleacetic acid metabolic process;GO:0065007//biological regulation;GO:0009064//glutamine family amino acid metabolic process;GO:0044237//cellular metabolic process;GO:0009987//cellular process;GO:0034641//cellula…	GO:0016874//ligase activity;GO:0005488//binding;GO:0005515//protein binding;GO:0015631//tubulin binding;GO:0016880//acid-ammonia (or amide) ligase activity;GO:0016879//ligase activity, forming carbon-nitrogen bonds;GO:0003824//catalytic activity;GO:0008092//cytoskeletal protein binding;GO:0016211//ammonia ligase activity	GO:0044424//intracellular part;GO:0005623//cell;GO:0044444//cytoplasmic part;GO:0005737//cytoplasm;GO:0005622//intracellular;GO:0044464//cell part
Unigene0000526	285	10177	84.4735	gi|698480778|ref|XP_009787418.1|	52	1e-06	PREDICTED: protein arginine N-methyltransferase 1.5 [Nicotiana sylvestris]	sp|Q8GWT4|ANM15_ARATH	51.6	2e-07	Protein arginine N-methyltransferase 1.5 OS=Arabidopsis thaliana GN=PMRT15 PE=1 SV=2	At4g31120	51.6	4e-08	KOG0822	Protein kinase inhibitor	K02516//protein arginine N-methyltransferase 5 [EC:2.1.1.125]	6e-07	51.6	sly:101255013	ko03013//RNA transport//Translation//Genetic Information Processing	-	-	-
Unigene0000527	556	350	1.4892	gi|300507151|gb|ADK23953.1|	52.8	4e-07	nucleolar protein [Allium sativum]	--	--	--	--	--	--	--	--	--	--	--	--	--	--	--	-	-	-
Unigene0000528	1498	7736	12.2166	gi|743778068|ref|XP_010919485.1|	684	0	PREDICTED: 3-hydroxyisobutyryl-CoA hydrolase-like protein 2, mitochondrial isoform X1 [Elaeis guineensis]	sp|Q8RXN4|HIBC5_ARATH	516	2e-179	3-hydroxyisobutyryl-CoA hydrolase-like protein 2, mitochondrial OS=Arabidopsis thaliana GN=At4g31810 PE=2 SV=1	At4g31810	441	3e-150	KOG1684	Enoyl-CoA hydratase	K05605//3-hydroxyisobutyryl-CoA hydrolase [EC:3.1.2.4]	0	684	egu:105043600	ko01200//Carbon metabolism//Global and Overview//Metabolism;ko00280//Valine, leucine and isoleucine degradation//Amino acid metabolism//Metabolism;ko00410//beta-Alanine metabolism//Metabolism of other amino acids//Metabolism;ko00640//Propanoate metabolism//Carbohydrate metabolism//Metabolism	GO:0044281//small molecule metabolic process;GO:0006479//protein methylation;GO:2000026//regulation of multicellular organismal development;GO:0036211//protein modification process;GO:0009987//cellular process;GO:0044260//cellular macromolecule metabolic process;GO:0044271//cellular nitrogen compound biosynthetic process;GO:0051276//chromosome organization;GO:0006220//pyrimidine nucleotide metabo…	GO:0016835//carbon-oxygen lyase activity;GO:0016829//lyase activity;GO:0003824//catalytic activity;GO:0016836//hydro-lyase activity	GO:0005623//cell;GO:0044424//intracellular part;GO:0005622//intracellular;GO:0043227//membrane-bounded organelle;GO:0043226//organelle;GO:0044464//cell part;GO:0043229//intracellular organelle;GO:0043231//intracellular membrane-bounded organelle
Unigene0000529	1412	1307	2.1897	gi|460415516|ref|XP_004253104.1|	214	9e-156	PREDICTED: tryptophan--tRNA ligase, mitochondrial [Solanum lycopersicum]	sp|Q8RXE9|SYWM_ARATH	184	7e-126	Tryptophan--tRNA ligase, chloroplastic/mitochondrial OS=Arabidopsis thaliana GN=OVA4 PE=2 SV=1	At2g25840	184	3e-121	KOG2713	Mitochondrial tryptophanyl-tRNA synthetase	K01867//tryptophanyl-tRNA synthetase [EC:6.1.1.2]	4e-156	214	sly:101244069	ko00970//Aminoacyl-tRNA biosynthesis//Translation//Genetic Information Processing	GO:1901576//organic substance biosynthetic process;GO:0006399//tRNA metabolic process;GO:0044260//cellular macromolecule metabolic process;GO:0008152//metabolic process;GO:0009059//macromolecule biosynthetic process;GO:0044249//cellular biosynthetic process;GO:0009987//cellular process;GO:0034660//ncRNA metabolic process;GO:0006520//cellular amino acid metabolic process;GO:0016070//RNA metabolic …	GO:0032550//purine ribonucleoside binding;GO:0097367//carbohydrate derivative binding;GO:0016874//ligase activity;GO:0016876//ligase activity, forming aminoacyl-tRNA and related compounds;GO:0003824//catalytic activity;GO:0001882//nucleoside binding;GO:0001883//purine nucleoside binding;GO:0097159//organic cyclic compound binding;GO:0004812//aminoacyl-tRNA ligase activity;GO:0032549//ribonucleosi…	GO:0044444//cytoplasmic part;GO:0005737//cytoplasm;GO:0043227//membrane-bounded organelle;GO:0043226//organelle;GO:0009536//plastid;GO:0009532//plastid stroma;GO:0044435//plastid part;GO:0043229//intracellular organelle;GO:0043231//intracellular membrane-bounded organelle;GO:0044422//organelle part;GO:0005623//cell;GO:0044424//intracellular part;GO:0044446//intracellular organelle part;GO:0044464…
Unigene0000530	750	339	1.0693	gi|672122447|ref|XP_008784555.1|	210	3e-65	PREDICTED: early nodulin-like protein 2 [Phoenix dactylifera]	sp|Q8LC95|ENL3_ARATH	113	5e-29	Early nodulin-like protein 3 OS=Arabidopsis thaliana GN=At5g25090 PE=1 SV=2	--	--	--	--	--	--	--	--	--	--	--	-	-	-
Unigene0000531	5681	26545	11.0536	gi|225438009|ref|XP_002273521.1|	185	3e-47	PREDICTED: cellulose synthase A catalytic subunit 4 [UDP-forming] [Vitis vinifera]	sp|Q84JA6|CESA4_ARATH	183	3e-45	Cellulose synthase A catalytic subunit 4 [UDP-forming] OS=Arabidopsis thaliana GN=CESA4 PE=1 SV=1	--	--	--	--	--	K10999//cellulose synthase A [EC:2.4.1.12]	1e-47	185	vvi:100241197	--	GO:0071554//cell wall organization or biogenesis;GO:0071840//cellular component organization or biogenesis;GO:0008152//metabolic process;GO:0009987//cellular process	-	-
Unigene0000532	3265	10457	7.5765	gi|695000491|ref|XP_009412021.1|	624	0	PREDICTED: GPI inositol-deacylase isoform X1 [Musa acuminata subsp. malaccensis]	sp|Q6CIN9|BST1_KLULA	114	5e-37	GPI inositol-deacylase OS=Kluyveromyces lactis (strain ATCC 8585 / CBS 2359 / DSM 70799 / NBRC 1267 / NRRL Y-1140 / WM37) GN=BST1 PE=3 SV=1	At3g27325	530	0	KOG3724	Negative regulator of COPII vesicle formation	--	--	--	--	--	--	GO:0015031//protein transport;GO:0044699//single-organism process;GO:0044237//cellular metabolic process;GO:0044763//single-organism cellular process;GO:0051179//localization;GO:0071702//organic substance transport;GO:0033036//macromolecule localization;GO:0071704//organic substance metabolic process;GO:0009987//cellular process;GO:0045184//establishment of protein localization;GO:0006664//glycol…	GO:0016787//hydrolase activity;GO:0003824//catalytic activity	-
Unigene0000533	586	205	0.8276	gi|297725777|ref|NP_001175252.1|	232	9e-69	Os07g0553633 [Oryza sativa Japonica Group]	sp|O64477|Y2913_ARATH	201	9e-59	G-type lectin S-receptor-like serine/threonine-protein kinase At2g19130 OS=Arabidopsis thaliana GN=At2g19130 PE=2 SV=1	At5g20050	101	1e-24	KOG1187	Serine/threonine protein kinase	--	--	--	--	--	--	GO:0044237//cellular metabolic process;GO:0043412//macromolecule modification;GO:0044699//single-organism process;GO:0044267//cellular protein metabolic process;GO:0036211//protein modification process;GO:0043170//macromolecule metabolic process;GO:0044260//cellular macromolecule metabolic process;GO:0008037//cell recognition;GO:0008152//metabolic process;GO:0019538//protein metabolic process;GO:…	GO:0003824//catalytic activity;GO:0032550//purine ribonucleoside binding;GO:0097159//organic cyclic compound binding;GO:0097367//carbohydrate derivative binding;GO:0032549//ribonucleoside binding;GO:0016772//transferase activity, transferring phosphorus-containing groups;GO:0016773//phosphotransferase activity, alcohol group as acceptor;GO:1901363//heterocyclic compound binding;GO:0016301//kinase…	-
Unigene0000534	339	96	0.6699	--	--	--	--	--	--	--	--	--	--	--	--	--	--	--	--	--	--	--	-	-	-
Unigene0000535	341	4969	34.4715	--	--	--	--	--	--	--	--	--	--	--	--	--	--	--	--	--	--	--	-	-	-
Unigene0000536	2324	19257	19.6019	gi|743765162|ref|XP_010912800.1|	808	0	PREDICTED: probable E3 ubiquitin-protein ligase ARI8 isoform X2 [Elaeis guineensis]	sp|Q8W468|ARI8_ARATH	712	0	Probable E3 ubiquitin-protein ligase ARI8 OS=Arabidopsis thaliana GN=ARI8 PE=2 SV=1	At1g65430	708	0	KOG1815	Predicted E3 ubiquitin ligase	K11968//ariadne-1 [EC:2.3.2.27]	0	805	mus:103995991	--	-	GO:0003824//catalytic activity;GO:0005488//binding;GO:0043167//ion binding;GO:0046872//metal ion binding;GO:0043169//cation binding	-
Unigene0000537	836	535	1.5139	--	--	--	--	--	--	--	--	--	--	--	--	--	--	--	--	--	--	--	-	-	-
Unigene0000538	1818	3331	4.3344	--	--	--	--	--	--	--	--	--	--	--	--	--	--	--	--	--	--	--	-	-	-
Unigene0000539	824	12467	35.7916	gi|747048057|ref|XP_011070022.1|	207	4e-64	PREDICTED: membrane steroid-binding protein 2-like [Sesamum indicum]	sp|Q9M2Z4|MSBP2_ARATH	177	2e-52	Membrane steroid-binding protein 2 OS=Arabidopsis thaliana GN=MSBP2 PE=1 SV=1	At3g48890	177	2e-53	KOG1110	Putative steroid membrane receptor Hpr6.6/25-Dx	K17278//membrane-associated progesterone receptor component	2e-63	206	egu:105034707	--	GO:0044710//single-organism metabolic process;GO:0044699//single-organism process;GO:0008152//metabolic process	GO:0097159//organic cyclic compound binding;GO:0005488//binding;GO:0003824//catalytic activity;GO:0016628//oxidoreductase activity, acting on the CH-CH group of donors, NAD or NADP as acceptor;GO:1901363//heterocyclic compound binding;GO:0016491//oxidoreductase activity;GO:0046906//tetrapyrrole binding;GO:0016627//oxidoreductase activity, acting on the CH-CH group of donors	-
Unigene0000540	5092	49109	22.8149	gi|743779230|ref|XP_010920078.1|	414	2e-121	PREDICTED: neutral alpha-glucosidase C isoform X2 [Elaeis guineensis]	sp|Q9F234|AGL2_BACTQ	191	6e-54	Alpha-glucosidase 2 OS=Bacillus thermoamyloliquefaciens PE=3 SV=1	At3g23640	298	8e-102	KOG1066	Glucosidase II catalytic (alpha) subunit and related enzymes, glycosyl hydrolase family 31	K01187//alpha-glucosidase [EC:3.2.1.20]	3e-121	414	egu:105044009	ko00500//Starch and sucrose metabolism//Carbohydrate metabolism//Metabolism;ko00052//Galactose metabolism//Carbohydrate metabolism//Metabolism	GO:0008152//metabolic process;GO:0044238//primary metabolic process	GO:0016798//hydrolase activity, acting on glycosyl bonds;GO:0005488//binding;GO:0003824//catalytic activity;GO:0016787//hydrolase activity	-
Unigene0000541	349	106	0.7185	--	--	--	--	--	--	--	--	--	--	--	--	--	--	--	--	--	--	--	-	-	-
Unigene0000542	718	1334	4.3952	--	--	--	--	--	--	--	--	--	--	--	--	--	--	--	--	--	--	--	-	-	-
Unigene0000543	1196	3923	7.7595	gi|470140450|ref|XP_004305953.1|	352	3e-176	PREDICTED: protein FAR1-RELATED SEQUENCE 5-like [Fragaria vesca subsp. vesca]	sp|Q9SZL8|FRS5_ARATH	125	2e-57	Protein FAR1-RELATED SEQUENCE 5 OS=Arabidopsis thaliana GN=FRS5 PE=2 SV=1	--	--	--	--	--	--	--	--	--	--	--	-	-	-
Unigene0000544	2186	17654	19.1046	gi|743866503|ref|XP_010905076.1|	527	2e-177	PREDICTED: zinc finger protein NUTCRACKER-like [Elaeis guineensis]	sp|Q9LVQ7|IDD1_ARATH	452	2e-149	Protein indeterminate-domain 1 OS=Arabidopsis thaliana GN=IDD1 PE=1 SV=1	At5g66730	452	2e-150	KOG1721	FOG: Zn-finger	--	--	--	--	--	--	-	-	-
Unigene0000545	1778	924	1.2294	gi|694994868|ref|XP_009402639.1|	91.7	5e-17	PREDICTED: AP-2 complex subunit alpha-1-like [Musa acuminata subsp. malaccensis]	sp|Q8LPK4|AP2A2_ARATH	81.3	1e-14	AP-2 complex subunit alpha-2 OS=Arabidopsis thaliana GN=ALPHAC-AD PE=1 SV=1	At5g22780	81.3	2e-15	KOG1077	Vesicle coat complex AP-2, alpha subunit	K11824//AP-2 complex subunit alpha	2e-17	91.7	mus:103986342	ko04144//Endocytosis//Transport and catabolism//Cellular Processes	GO:0051179//localization;GO:0045184//establishment of protein localization;GO:0006810//transport;GO:0071702//organic substance transport;GO:0015031//protein transport;GO:0033036//macromolecule localization;GO:0008104//protein localization;GO:0051234//establishment of localization	GO:0022892//substrate-specific transporter activity;GO:0005215//transporter activity	GO:0005622//intracellular;GO:0030119//AP-type membrane coat adaptor complex;GO:0043234//protein complex;GO:0044425//membrane part;GO:0030117//membrane coat;GO:0048475//coated membrane;GO:0044444//cytoplasmic part;GO:0032991//macromolecular complex;GO:0044464//cell part;GO:0005623//cell;GO:0005737//cytoplasm;GO:0016020//membrane;GO:0044424//intracellular part
Unigene0000546	3437	102108	70.2791	gi|357436101|ref|XP_003588326.1|	414	3e-128	ATP synthase subunit alpha [Medicago truncatula]	--	--	--	--	--	--	--	--	--	K02132//F-type H+-transporting ATPase subunit alpha	1e-128	414	mtr:MTR_1g006010	ko03010//Ribosome//Translation//Genetic Information Processing	-	-	GO:0043231//intracellular membrane-bounded organelle;GO:0043227//membrane-bounded organelle;GO:0005622//intracellular;GO:0044464//cell part;GO:0044424//intracellular part;GO:0043229//intracellular organelle;GO:0005623//cell;GO:0043226//organelle
Unigene0000547	3621	20610	13.4647	gi|357149976|ref|XP_003575297.1|	510	8e-168	PREDICTED: cytosolic Fe-S cluster assembly factor NBP35 [Brachypodium distachyon]	sp|Q8H1Q2|NBP35_ARATH	462	1e-150	Cytosolic Fe-S cluster assembly factor NBP35 OS=Arabidopsis thaliana GN=NBP35 PE=1 SV=1	At5g50960	343	3e-107	KOG3022	Predicted ATPase, nucleotide-binding	--	--	--	--	--	--	GO:0009058//biosynthetic process;GO:0008152//metabolic process	GO:0032549//ribonucleoside binding;GO:0005488//binding;GO:0001883//purine nucleoside binding;GO:0043167//ion binding;GO:0097159//organic cyclic compound binding;GO:0051540//metal cluster binding;GO:0005515//protein binding;GO:0097367//carbohydrate derivative binding;GO:1901363//heterocyclic compound binding;GO:0001882//nucleoside binding;GO:0043169//cation binding;GO:0032550//purine ribonucleosid…	GO:0044444//cytoplasmic part;GO:0005623//cell;GO:0005622//intracellular;GO:0044424//intracellular part;GO:0005737//cytoplasm;GO:0044464//cell part
Unigene0000548	1890	3754	4.6987	--	--	--	--	--	--	--	--	--	--	--	--	--	--	--	--	--	--	--	-	-	-
Unigene0000549	1659	1391	1.9835	gi|38346634|emb|CAD40744.2|	674	0	OSJNBa0072D21.4 [Oryza sativa Japonica Group]	sp|P10978|POLX_TOBAC	407	2e-126	Retrovirus-related Pol polyprotein from transposon TNT 1-94 OS=Nicotiana tabacum PE=2 SV=1	At4g03810	424	4e-136	KOG0017	FOG: Transposon-encoded proteins with TYA, reverse transcriptase, integrase domains in various combinations	K05658//ATP-binding cassette, subfamily B (MDR/TAP), member 1 [EC:3.6.3.44]	1e-119	397	bvg:104905624	ko02010//ABC transporters//Membrane transport//Environmental Information Processing	GO:1901360//organic cyclic compound metabolic process;GO:0034641//cellular nitrogen compound metabolic process;GO:0006725//cellular aromatic compound metabolic process;GO:0006139//nucleobase-containing compound metabolic process;GO:0044237//cellular metabolic process;GO:0046483//heterocycle metabolic process;GO:0006259//DNA metabolic process;GO:0006807//nitrogen compound metabolic process;GO:0044…	GO:1901363//heterocyclic compound binding;GO:0046872//metal ion binding;GO:0005488//binding;GO:0043167//ion binding;GO:0097159//organic cyclic compound binding;GO:0003676//nucleic acid binding;GO:0043169//cation binding	GO:0043229//intracellular organelle;GO:0005623//cell;GO:0043226//organelle;GO:0043231//intracellular membrane-bounded organelle;GO:0044464//cell part;GO:0005622//intracellular;GO:0043227//membrane-bounded organelle;GO:0044424//intracellular part
Unigene0000550	354	429	2.8668	gi|70663915|emb|CAE02929.3|	66.2	4e-11	OSJNBa0014K14.1 [Oryza sativa Japonica Group]	--	--	--	--	--	--	--	--	--	--	--	--	--	--	--	GO:0046483//heterocycle metabolic process;GO:0006139//nucleobase-containing compound metabolic process;GO:0044260//cellular macromolecule metabolic process;GO:0006259//DNA metabolic process;GO:0071704//organic substance metabolic process;GO:0090304//nucleic acid metabolic process;GO:0006807//nitrogen compound metabolic process;GO:1901360//organic cyclic compound metabolic process;GO:0009987//cell…	GO:0046914//transition metal ion binding;GO:0097159//organic cyclic compound binding;GO:0046872//metal ion binding;GO:0043169//cation binding;GO:0005488//binding;GO:0043167//ion binding	GO:0043231//intracellular membrane-bounded organelle;GO:0044424//intracellular part;GO:0043226//organelle;GO:0043227//membrane-bounded organelle;GO:0005623//cell;GO:0044464//cell part;GO:0043229//intracellular organelle;GO:0005622//intracellular
Unigene0000551	854	2606	7.2188	--	--	--	--	--	--	--	--	--	--	--	--	--	--	--	--	--	--	--	-	-	-
Unigene0000552	741	13667	43.6316	gi|721751150|gb|AIX10967.1|	470	1e-163	tubulin [Ornithogalum longebracteatum]	sp|P29516|TBB8_ARATH	461	6e-161	Tubulin beta-8 chain OS=Arabidopsis thaliana GN=TUBB8 PE=2 SV=2	At5g12250	428	7e-149	KOG1375	Beta tubulin	K07375//tubulin beta	2e-161	463	cam:101495326	ko04145//Phagosome//Transport and catabolism//Cellular Processes	GO:0044248//cellular catabolic process;GO:0044257//cellular protein catabolic process;GO:0044085//cellular component biogenesis;GO:0044238//primary metabolic process;GO:0006461//protein complex assembly;GO:0006970//response to osmotic stress;GO:0043170//macromolecule metabolic process;GO:0044260//cellular macromolecule metabolic process;GO:0051603//proteolysis involved in cellular protein catabol…	GO:0097367//carbohydrate derivative binding;GO:0097159//organic cyclic compound binding;GO:0005488//binding;GO:0016818//hydrolase activity, acting on acid anhydrides, in phosphorus-containing anhydrides;GO:0001882//nucleoside binding;GO:0016462//pyrophosphatase activity;GO:0001883//purine nucleoside binding;GO:0005198//structural molecule activity;GO:0016787//hydrolase activity;GO:0016817//hydrol…	GO:0043228//non-membrane-bounded organelle;GO:0005622//intracellular;GO:0043234//protein complex;GO:0043229//intracellular organelle;GO:0015630//microtubule cytoskeleton;GO:0043226//organelle;GO:0043231//intracellular membrane-bounded organelle;GO:0044464//cell part;GO:0005856//cytoskeleton;GO:0043227//membrane-bounded organelle;GO:0044424//intracellular part;GO:0005623//cell;GO:0032991//macromol…
Unigene0000553	5365	27853	12.2814	gi|672118707|ref|XP_008782568.1|	2305	0	PREDICTED: serine/threonine-protein kinase ATM [Phoenix dactylifera]	sp|Q9M3G7|ATM_ARATH	1955	0	Serine/threonine-protein kinase ATM OS=Arabidopsis thaliana GN=ATM PE=2 SV=1	At3g48190	1955	0	KOG0892	Protein kinase ATM/Tel1, involved in telomere length regulation and DNA repair	K04728//ataxia telangiectasia mutated family protein [EC:2.7.11.1]	0	2305	pda:103702060	--	GO:0051276//chromosome organization;GO:0050896//response to stimulus;GO:0044237//cellular metabolic process;GO:0044260//cellular macromolecule metabolic process;GO:0006807//nitrogen compound metabolic process;GO:0090304//nucleic acid metabolic process;GO:0044699//single-organism process;GO:0006996//organelle organization;GO:0033554//cellular response to stress;GO:0034641//cellular nitrogen compou…	GO:0003824//catalytic activity;GO:0036094//small molecule binding;GO:0016773//phosphotransferase activity, alcohol group as acceptor;GO:0016301//kinase activity;GO:0005488//binding;GO:1901363//heterocyclic compound binding;GO:0016772//transferase activity, transferring phosphorus-containing groups;GO:0016740//transferase activity;GO:0097159//organic cyclic compound binding	-
Unigene0000554	833	157356	446.873	gi|821325109|ref|NP_001295642.1|	218	8e-69	uncharacterized LOC105634108 [Jatropha curcas]	--	--	--	--	--	--	--	--	--	--	--	--	--	--	--	GO:0051179//localization;GO:0008152//metabolic process;GO:0045184//establishment of protein localization;GO:0006810//transport;GO:0019318//hexose metabolic process;GO:0044710//single-organism metabolic process;GO:0044699//single-organism process;GO:0015031//protein transport;GO:0044723//single-organism carbohydrate metabolic process;GO:0005996//monosaccharide metabolic process;GO:0044238//primary…	-	GO:0043229//intracellular organelle;GO:0043226//organelle;GO:0044464//cell part;GO:0044424//intracellular part;GO:0016020//membrane;GO:0005623//cell;GO:0043227//membrane-bounded organelle;GO:0043231//intracellular membrane-bounded organelle;GO:0031224//intrinsic component of membrane;GO:0005622//intracellular;GO:0044425//membrane part
Unigene0000555	682	260	0.9019	--	--	--	--	--	--	--	--	--	--	--	--	--	--	--	--	--	--	--	-	-	-
Unigene0000556	222	459	4.8911	gi|743793464|ref|XP_010923936.1|	82.4	5e-19	PREDICTED: oral cancer-overexpressed protein 1 homolog [Elaeis guineensis]	--	--	--	--	At2g20830_1	49.7	1e-08	KOG4595	Uncharacterized conserved protein	--	--	--	--	--	--	-	-	-
Unigene0000557	3647	15705	10.187	gi|743771204|ref|XP_010915889.1|	556	0	PREDICTED: casein kinase I-like isoform X2 [Elaeis guineensis]	sp|P42158|KC1D_ARATH	457	5e-147	Casein kinase I isoform delta-like OS=Arabidopsis thaliana GN=At4g26100 PE=2 SV=2	At4g28860	489	3e-162	KOG1164	Casein kinase (serine/threonine/tyrosine protein kinase)	K08960//casein kinase 1, epsilon [EC:2.7.11.1]	0	555	egu:105048320	--	GO:0036211//protein modification process;GO:0043170//macromolecule metabolic process;GO:0019538//protein metabolic process;GO:0044238//primary metabolic process;GO:0044237//cellular metabolic process;GO:0006796//phosphate-containing compound metabolic process;GO:0006793//phosphorus metabolic process;GO:0044267//cellular protein metabolic process;GO:0071704//organic substance metabolic process;GO:…	GO:0032549//ribonucleoside binding;GO:0036094//small molecule binding;GO:0016772//transferase activity, transferring phosphorus-containing groups;GO:0003824//catalytic activity;GO:0005488//binding;GO:1901363//heterocyclic compound binding;GO:0001883//purine nucleoside binding;GO:0097367//carbohydrate derivative binding;GO:0032550//purine ribonucleoside binding;GO:0016740//transferase activity;GO:…	-
Unigene0000558	3266	5872	4.2532	gi|645254127|ref|XP_008232894.1|	235	4e-62	PREDICTED: probable GPI-anchored adhesin-like protein PGA55 isoform X1 [Prunus mume]	--	--	--	--	--	--	--	--	--	--	--	--	--	--	--	-	-	-
Unigene0000559	402	11285	66.4081	gi|672142707|ref|XP_008795214.1|	118	1e-32	PREDICTED: hydrophobic protein OSR8-like [Phoenix dactylifera]	sp|Q9LRI7|OSR8_ORYSJ	117	2e-33	Hydrophobic protein OSR8 OS=Oryza sativa subsp. japonica GN=OSR8 PE=3 SV=1	At4g30650	75.9	6e-18	KOG1773	Stress responsive protein	--	--	--	--	--	--	-	-	GO:0005622//intracellular;GO:0043227//membrane-bounded organelle;GO:0043229//intracellular organelle;GO:0043231//intracellular membrane-bounded organelle;GO:0044425//membrane part;GO:0043226//organelle;GO:0044424//intracellular part;GO:0005623//cell;GO:0016020//membrane;GO:0044464//cell part;GO:0031224//intrinsic component of membrane
Unigene0000560	1700	23439	32.6164	gi|672156688|ref|XP_008798027.1|	359	8e-113	PREDICTED: zinc finger BED domain-containing protein RICESLEEPER 2-like [Phoenix dactylifera]	sp|Q6AVI0|RSLE2_ORYSJ	264	4e-77	Zinc finger BED domain-containing protein RICESLEEPER 2 OS=Oryza sativa subsp. japonica GN=Os03g0733400 PE=2 SV=1	At5g39060	315	6e-99	KOG1121	Tam3-transposase (Ac family)	--	--	--	--	--	--	-	GO:0005488//binding	-
Unigene0000561	3099	25069	19.1364	gi|115465069|ref|NP_001056134.1|	273	1e-77	Os05g0531500 [Oryza sativa Japonica Group]	--	--	--	--	--	--	--	--	--	--	--	--	--	--	--	-	-	-
Unigene0000562	2118	3615	4.0376	gi|743838601|ref|XP_010936748.1|	577	0	PREDICTED: deoxynucleoside triphosphate triphosphohydrolase SAMHD1 homolog isoform X1 [Elaeis guineensis]	sp|B0G107|SAMH1_DICDI	279	3e-83	Deoxynucleoside triphosphate triphosphohydrolase SAMHD1 homolog OS=Dictyostelium discoideum GN=DDB_G0272484 PE=3 SV=1	At5g40290	514	2e-175	KOG2681	Metal-dependent phosphohydrolase	--	--	--	--	--	--	-	-	-
Unigene0000563	919	454	1.1687	gi|743799414|ref|XP_010925469.1|	57.8	1e-08	PREDICTED: casein kinase I isoform delta-like isoform X2 [Elaeis guineensis]	--	--	--	--	At1g72710	53.1	2e-07	KOG1164	Casein kinase (serine/threonine/tyrosine protein kinase)	K02218//casein kinase 1 [EC:2.7.11.1]	6e-09	57.8	egu:105047995	--	GO:0019538//protein metabolic process;GO:0044238//primary metabolic process;GO:0009987//cellular process;GO:0044267//cellular protein metabolic process;GO:0036211//protein modification process;GO:0043170//macromolecule metabolic process;GO:0008152//metabolic process;GO:0043412//macromolecule modification;GO:0044260//cellular macromolecule metabolic process;GO:0044237//cellular metabolic process;G…	GO:0003824//catalytic activity;GO:0005488//binding;GO:0016301//kinase activity;GO:0016772//transferase activity, transferring phosphorus-containing groups;GO:0036094//small molecule binding;GO:0004672//protein kinase activity;GO:1901363//heterocyclic compound binding;GO:0032550//purine ribonucleoside binding;GO:0001882//nucleoside binding;GO:0001883//purine nucleoside binding;GO:0097159//organic …	-
Unigene0000564	2704	35212	30.8056	gi|566205933|ref|XP_006374230.1|	874	0	dihydroxyacetone kinase family protein [Populus trichocarpa]	sp|Q3LXA3|DHAK_HUMAN	366	1e-113	Bifunctional ATP-dependent dihydroxyacetone kinase/FAD-AMP lyase (cyclizing) OS=Homo sapiens GN=DAK PE=1 SV=2	At3g17770	839	0	KOG2426	Dihydroxyacetone kinase/glycerone kinase	K00863//dihydroxyacetone kinase [EC:2.7.1.29]	0	939	mus:103987583	ko01200//Carbon metabolism//Global and Overview//Metabolism;ko00561//Glycerolipid metabolism//Lipid metabolism//Metabolism	GO:0008152//metabolic process;GO:0009987//cellular process;GO:0006066//alcohol metabolic process;GO:0071704//organic substance metabolic process;GO:0044262//cellular carbohydrate metabolic process;GO:0044763//single-organism cellular process;GO:0044710//single-organism metabolic process;GO:0044723//single-organism carbohydrate metabolic process;GO:0044237//cellular metabolic process;GO:1901615//o…	GO:0016740//transferase activity;GO:0001883//purine nucleoside binding;GO:1901363//heterocyclic compound binding;GO:0005488//binding;GO:0001882//nucleoside binding;GO:0003824//catalytic activity;GO:0032550//purine ribonucleoside binding;GO:0016301//kinase activity;GO:0097159//organic cyclic compound binding;GO:0016772//transferase activity, transferring phosphorus-containing groups;GO:0036094//sm…	-
Unigene0000565	1532	8449	13.0464	gi|110931806|gb|ABH02902.1|	184	3e-52	MYB transcription factor MYB179 [Glycine max]	sp|P81393|MYB08_ANTMA	182	5e-52	Myb-related protein 308 OS=Antirrhinum majus GN=MYB308 PE=2 SV=1	At4g38620	182	2e-52	KOG0048	Transcription factor, Myb superfamily	K09422//myb proto-oncogene protein, plant	1e-52	186	gmx:778030	--	GO:0031323//regulation of cellular metabolic process;GO:0009987//cellular process;GO:0009698//phenylpropanoid metabolic process;GO:0090304//nucleic acid metabolic process;GO:0008152//metabolic process;GO:0044237//cellular metabolic process;GO:0044271//cellular nitrogen compound biosynthetic process;GO:0019748//secondary metabolic process;GO:0019438//aromatic compound biosynthetic process;GO:00446…	GO:0005488//binding;GO:1901363//heterocyclic compound binding;GO:0097159//organic cyclic compound binding;GO:0003676//nucleic acid binding	-
Unigene0000566	1496	3487	5.514	gi|743758486|ref|XP_010927008.1|	315	2e-100	PREDICTED: adenylate isopentenyltransferase-like [Elaeis guineensis]	sp|Q94ID3|IPT1_ARATH	279	2e-87	Adenylate isopentenyltransferase 1, chloroplastic OS=Arabidopsis thaliana GN=IPT1 PE=1 SV=2	At1g68460	279	3e-88	KOG1384	tRNA delta(2)-isopentenylpyrophosphate transferase	K10760//adenylate isopentenyltransferase (cytokinin synthase)	6e-101	315	egu:105049138	ko00908//Zeatin biosynthesis//Metabolism of terpenoids and polyketides//Metabolism	-	-	GO:0043229//intracellular organelle;GO:0005622//intracellular;GO:0044464//cell part;GO:0043227//membrane-bounded organelle;GO:0043226//organelle;GO:0043231//intracellular membrane-bounded organelle;GO:0044424//intracellular part;GO:0005623//cell
Unigene0000567	815	300	0.8708	--	--	--	--	--	--	--	--	--	--	--	--	--	--	--	--	--	--	--	-	-	-
Unigene0000568	1183	826	1.6517	--	--	--	--	--	--	--	--	--	--	--	--	--	--	--	--	--	--	--	-	-	-
Unigene0000569	339	168	1.1723	--	--	--	--	--	--	--	--	--	--	--	--	--	--	--	--	--	--	--	-	-	-
Unigene0000570	1826	2030	2.6299	gi|48717071|dbj|BAD23759.1|	499	3e-163	ribosomal protein-like [Oryza sativa Japonica Group]	--	--	--	--	At5g12010	64.3	3e-10	KOG4585	Predicted transposase	--	--	--	--	--	--	-	-	GO:0044424//intracellular part;GO:0005623//cell;GO:0043229//intracellular organelle;GO:0043226//organelle;GO:0044464//cell part;GO:0005622//intracellular;GO:0043231//intracellular membrane-bounded organelle;GO:0043227//membrane-bounded organelle
Unigene0000571	1198	622	1.2282	gi|121501697|gb|ABM55238.1|	223	2e-61	integrase [Beta vulgaris]	sp|P10978|POLX_TOBAC	61.2	1e-08	Retrovirus-related Pol polyprotein from transposon TNT 1-94 OS=Nicotiana tabacum PE=2 SV=1	At1g36035	133	1e-32	KOG0017	FOG: Transposon-encoded proteins with TYA, reverse transcriptase, integrase domains in various combinations	--	--	--	--	--	--	-	-	-
Unigene0000572	442	147	0.7868	gi|545693870|gb|AGW47867.1|	218	1e-63	polyprotein [Phaseolus vulgaris]	sp|P10978|POLX_TOBAC	180	4e-51	Retrovirus-related Pol polyprotein from transposon TNT 1-94 OS=Nicotiana tabacum PE=2 SV=1	At1g58140	207	3e-61	KOG0017	FOG: Transposon-encoded proteins with TYA, reverse transcriptase, integrase domains in various combinations	--	--	--	--	--	--	GO:0043170//macromolecule metabolic process;GO:0006725//cellular aromatic compound metabolic process;GO:0044260//cellular macromolecule metabolic process;GO:0044238//primary metabolic process;GO:0009987//cellular process;GO:0006807//nitrogen compound metabolic process;GO:0090304//nucleic acid metabolic process;GO:0046483//heterocycle metabolic process;GO:0071704//organic substance metabolic proce…	GO:0005488//binding;GO:0046872//metal ion binding;GO:0097159//organic cyclic compound binding;GO:0043169//cation binding;GO:0043167//ion binding	-
Unigene0000573	389	114	0.6933	gi|81051961|gb|ABB55315.1|	58.5	1e-08	dna-directed rna polymerase ii - related [Asparagus officinalis]	--	--	--	--	--	--	--	--	--	--	--	--	--	--	--	-	-	-
Unigene0000574	1869	14568	18.439	gi|743792618|ref|XP_010923729.1|	328	7e-103	PREDICTED: protein kinase PINOID-like [Elaeis guineensis]	sp|Q2QM77|PID_ORYSJ	296	5e-91	Protein kinase PINOID OS=Oryza sativa subsp. japonica GN=PID PE=2 SV=1	At2g34650	274	7e-84	KOG0610	Putative serine/threonine protein kinase	--	--	--	--	--	--	GO:0060918//auxin transport;GO:0051179//localization;GO:0044763//single-organism cellular process;GO:0007154//cell communication;GO:0061458//reproductive system development;GO:0044707//single-multicellular organism process;GO:0048856//anatomical structure development;GO:0006810//transport;GO:0009314//response to radiation;GO:0032501//multicellular organismal process;GO:0044699//single-organism pr…	GO:0097159//organic cyclic compound binding;GO:0016773//phosphotransferase activity, alcohol group as acceptor;GO:0003824//catalytic activity;GO:0004672//protein kinase activity;GO:0016301//kinase activity;GO:0016772//transferase activity, transferring phosphorus-containing groups;GO:0016740//transferase activity;GO:1901363//heterocyclic compound binding;GO:0036094//small molecule binding;GO:0005…	GO:0044464//cell part;GO:0005623//cell;GO:0005622//intracellular;GO:0044424//intracellular part
Unigene0000575	491	1335	6.432	--	--	--	--	--	--	--	--	--	--	--	--	--	--	--	--	--	--	--	-	-	-
Unigene0000576	1886	2298	2.8824	gi|743791578|ref|XP_010923474.1|	446	1e-148	PREDICTED: E3 ubiquitin protein ligase DRIP2-like isoform X1 [Elaeis guineensis]	sp|Q94AY3|DRIP2_ARATH	341	6e-109	E3 ubiquitin protein ligase DRIP2 OS=Arabidopsis thaliana GN=DRIP2 PE=1 SV=1	At2g30580	341	1e-109	KOG2660	Locus-specific chromosome binding proteins	K16277//E3 ubiquitin-protein ligase DRIP [EC:2.3.2.27]	6e-149	446	egu:105046554	--	-	-	-
Unigene0000577	309	183	1.401	gi|226507946|ref|NP_001147707.1|	55.5	2e-08	groundhog protein 7 [Zea mays]	--	--	--	--	--	--	--	--	--	--	--	--	--	--	--	-	-	-
Unigene0000578	2417	21848	21.3836	gi|721604789|ref|XP_010227523.1|	287	1e-88	PREDICTED: ras-related protein Rab11C [Brachypodium distachyon]	sp|Q39434|RB2BV_BETVU	276	3e-85	Ras-related protein Rab2BV OS=Beta vulgaris GN=RAB2BV PE=2 SV=1	At1g07410	271	3e-84	KOG0087	GTPase Rab11/YPT3, small G protein superfamily	K07904//Ras-related protein Rab-11A	5e-89	287	bdi:100839494	ko04144//Endocytosis//Transport and catabolism//Cellular Processes	GO:0007165//signal transduction;GO:0044763//single-organism cellular process;GO:0035556//intracellular signal transduction;GO:0033036//macromolecule localization;GO:0050789//regulation of biological process;GO:0023052//signaling;GO:0007154//cell communication;GO:0044700//single organism signaling;GO:0044699//single-organism process;GO:0009987//cellular process;GO:0051716//cellular response to sti…	GO:0032549//ribonucleoside binding;GO:0097367//carbohydrate derivative binding;GO:1901363//heterocyclic compound binding;GO:0032550//purine ribonucleoside binding;GO:0001883//purine nucleoside binding;GO:0005488//binding;GO:0036094//small molecule binding;GO:0001882//nucleoside binding;GO:0097159//organic cyclic compound binding	GO:0016020//membrane
Unigene0000579	456	244	1.2658	--	--	--	--	--	--	--	--	--	--	--	--	--	--	--	--	--	--	--	-	-	-
Unigene0000580	4055	3259	1.9013	gi|89179457|gb|ABD63192.1|	1799	0	Reverse transcriptase family protein [Asparagus officinalis]	sp|Q8I7P9|POL5_DROME	214	2e-55	Retrovirus-related Pol polyprotein from transposon opus OS=Drosophila melanogaster GN=pol PE=3 SV=1	At1g20390	720	0	KOG0017	FOG: Transposon-encoded proteins with TYA, reverse transcriptase, integrase domains in various combinations	--	--	--	--	--	--	GO:0044237//cellular metabolic process;GO:0090304//nucleic acid metabolic process;GO:0008152//metabolic process;GO:0044238//primary metabolic process;GO:0006139//nucleobase-containing compound metabolic process;GO:0044260//cellular macromolecule metabolic process;GO:0006260//DNA replication;GO:0009058//biosynthetic process;GO:0090501//RNA phosphodiester bond hydrolysis;GO:0006807//nitrogen compou…	GO:0016740//transferase activity;GO:0003676//nucleic acid binding;GO:1901363//heterocyclic compound binding;GO:0016787//hydrolase activity;GO:0016893//endonuclease activity, active with either ribo- or deoxyribonucleic acids and producing 5'-phosphomonoesters;GO:0004540//ribonuclease activity;GO:0016891//endoribonuclease activity, producing 5'-phosphomonoesters;GO:0003824//catalytic activity;GO:0…	-
Unigene0000581	3023	4112	3.2178	gi|89179399|gb|ABD63135.1|	400	9e-121	Retrotransposon gag protein [Asparagus officinalis]	--	--	--	--	At1g36130	51.6	5e-06	KOG0017	FOG: Transposon-encoded proteins with TYA, reverse transcriptase, integrase domains in various combinations	--	--	--	--	--	--	-	-	-
Unigene0000582	2409	10663	10.471	--	--	--	--	--	--	--	--	--	--	--	--	--	--	--	--	--	--	--	-	-	-
Unigene0000583	561	75	0.3163	--	--	--	--	--	--	--	--	--	--	--	--	--	--	--	--	--	--	--	-	-	-
Unigene0000584	1310	10961	19.7936	gi|225443254|ref|XP_002272469.1|	360	2e-120	PREDICTED: RNA-binding protein 42 [Vitis vinifera]	sp|Q0P5L0|RBM42_BOVIN	175	9e-48	RNA-binding protein 42 OS=Bos taurus GN=RBM42 PE=2 SV=1	At3g04500	328	1e-109	KOG0226	RNA-binding proteins	--	--	--	--	--	--	-	GO:0097159//organic cyclic compound binding;GO:0005488//binding;GO:0036094//small molecule binding	-
Unigene0000585	1584	793	1.1843	gi|743784956|ref|XP_010921784.1|	528	4e-180	PREDICTED: pentatricopeptide repeat-containing protein At4g02750-like [Elaeis guineensis]	sp|Q9SIT7|PP151_ARATH	295	3e-89	Pentatricopeptide repeat-containing protein At2g13600 OS=Arabidopsis thaliana GN=PCMP-E76 PE=3 SV=1	At1g13410	290	3e-90	KOG4197	FOG: PPR repeat	--	--	--	--	--	--	-	-	GO:0043231//intracellular membrane-bounded organelle;GO:0043229//intracellular organelle;GO:0005623//cell;GO:0043227//membrane-bounded organelle;GO:0044464//cell part;GO:0005622//intracellular;GO:0044424//intracellular part;GO:0043226//organelle
Unigene0000586	1531	3298	5.0959	gi|590703821|ref|XP_007046982.1|	476	7e-163	Spindle assembly abnormal protein 6 [Theobroma cacao]	--	--	--	--	--	--	--	--	--	--	--	--	--	--	--	-	-	-
Unigene0000587	890	16879	44.8645	gi|586753618|ref|XP_006852600.1|	264	1e-85	PREDICTED: 30S ribosomal protein S6 alpha, chloroplastic [Amborella trichopoda]	sp|Q8VY91|RR6_ARATH	242	6e-78	30S ribosomal protein S6 alpha, chloroplastic OS=Arabidopsis thaliana GN=RPS6 PE=2 SV=1	--	--	--	--	--	K02990//small subunit ribosomal protein S6	5e-86	264	atr:18442316	ko03010//Ribosome//Translation//Genetic Information Processing	GO:0061024//membrane organization;GO:0006996//organelle organization;GO:0044260//cellular macromolecule metabolic process;GO:1901576//organic substance biosynthetic process;GO:0009668//plastid membrane organization;GO:0016043//cellular component organization;GO:0071840//cellular component organization or biogenesis;GO:0034645//cellular macromolecule biosynthetic process;GO:0009987//cellular proce…	GO:0005198//structural molecule activity;GO:1901363//heterocyclic compound binding;GO:0003676//nucleic acid binding;GO:0097159//organic cyclic compound binding;GO:0003723//RNA binding;GO:0005488//binding	GO:0043227//membrane-bounded organelle;GO:0009507//chloroplast;GO:0044464//cell part;GO:0009536//plastid;GO:0005623//cell;GO:0044422//organelle part;GO:0043231//intracellular membrane-bounded organelle;GO:0005737//cytoplasm;GO:0043229//intracellular organelle;GO:0044444//cytoplasmic part;GO:0044434//chloroplast part;GO:0005622//intracellular;GO:0044424//intracellular part;GO:0032991//macromolecul…
Unigene0000588	2062	3190	3.6597	--	--	--	--	--	--	--	--	--	--	--	--	--	--	--	--	--	--	--	-	-	-
Unigene0000589	363	6	0.0391	--	--	--	--	--	--	--	--	--	--	--	--	--	--	--	--	--	--	--	-	-	-
Unigene0000590	346	117	0.7999	--	--	--	--	--	--	--	--	--	--	--	--	--	--	--	--	--	--	--	-	-	-
Unigene0000591	852	1005	2.7904	gi|731379215|ref|XP_010668395.1|	64.3	2e-09	PREDICTED: uncharacterized protein LOC104885396, partial [Beta vulgaris subsp. vulgaris]	sp|P17757|POL_HV2D1	52	4e-06	Gag-Pol polyprotein OS=Human immunodeficiency virus type 2 subtype A (isolate D194) GN=gag-pol PE=3 SV=3	--	--	--	--	--	--	--	--	--	--	--	-	-	-
Unigene0000592	887	2112	5.6327	gi|590666216|ref|XP_007036929.1|	85.9	6e-17	Gag protease polyprotein [Theobroma cacao]	--	--	--	--	At2g10780	82.8	5e-17	KOG0017	FOG: Transposon-encoded proteins with TYA, reverse transcriptase, integrase domains in various combinations	--	--	--	--	--	--	-	-	-
Unigene0000593	474	128	0.6388	gi|295311687|ref|YP_003587370.1|	93.6	3e-21	transport membrane protein [Cucurbita pepo]	sp|P93312|YMF16_ARATH	83.6	2e-18	Uncharacterized tatC-like protein ymf16 OS=Arabidopsis thaliana GN=YMF16 PE=2 SV=2	--	--	--	--	--	--	--	--	--	--	--	-	-	GO:0031224//intrinsic component of membrane;GO:0043226//organelle;GO:0043229//intracellular organelle;GO:0043231//intracellular membrane-bounded organelle;GO:0016020//membrane;GO:0005622//intracellular;GO:0044464//cell part;GO:0044424//intracellular part;GO:0005623//cell;GO:0044425//membrane part;GO:0043227//membrane-bounded organelle
Unigene0000594	290	311	2.5369	--	--	--	--	--	--	--	--	--	--	--	--	--	--	--	--	--	--	--	-	-	-
Unigene0000595	281	39	0.3283	--	--	--	--	--	--	--	--	--	--	--	--	--	--	--	--	--	--	--	-	-	-
Unigene0000596	285	82	0.6806	--	--	--	--	--	--	--	--	--	--	--	--	--	--	--	--	--	--	--	-	-	-
Unigene0000597	1276	1764	3.2703	gi|743815176|ref|XP_010930263.1|	140	8e-55	PREDICTED: zinc finger CCCH domain-containing protein 18 [Elaeis guineensis]	--	--	--	--	--	--	--	--	--	--	--	--	--	--	--	-	-	-
Unigene0000598	554	1751	7.4769	gi|695066034|ref|XP_009379893.1|	144	5e-38	PREDICTED: ATP-dependent Clp protease ATP-binding subunit clpX-like, mitochondrial [Musa acuminata subsp. malaccensis]	--	--	--	--	At5g49840	77.8	4e-16	KOG0745	Putative ATP-dependent Clp-type protease (AAA+ ATPase superfamily)	K03544//ATP-dependent Clp protease ATP-binding subunit ClpX	2e-38	144	mus:103968411	--	-	-	GO:0043231//intracellular membrane-bounded organelle;GO:0043229//intracellular organelle;GO:0043227//membrane-bounded organelle;GO:0005623//cell;GO:0044424//intracellular part;GO:0005622//intracellular;GO:0044464//cell part;GO:0043226//organelle
Unigene0000599	645	237	0.8692	--	--	--	--	--	--	--	--	--	--	--	--	--	--	--	--	--	--	--	-	-	-
Unigene0000600	2230	7598	8.0601	gi|672117682|ref|XP_008782033.1|	832	0	PREDICTED: probable NAD kinase 1 [Phoenix dactylifera]	sp|Q5JK52|NADK1_ORYSJ	755	0	Probable NAD kinase 1 OS=Oryza sativa subsp. japonica GN=Os01g0957000 PE=2 SV=1	At1g21640	278	3e-80	KOG2178	Predicted sugar kinase	K00858//NAD+ kinase [EC:2.7.1.23]	0	832	pda:103701662	ko00760//Nicotinate and nicotinamide metabolism//Metabolism of cofactors and vitamins//Metabolism	GO:0006753//nucleoside phosphate metabolic process;GO:0044763//single-organism cellular process;GO:1901564//organonitrogen compound metabolic process;GO:0006139//nucleobase-containing compound metabolic process;GO:0019362//pyridine nucleotide metabolic process;GO:0044237//cellular metabolic process;GO:0044238//primary metabolic process;GO:0006796//phosphate-containing compound metabolic process;G…	GO:0016772//transferase activity, transferring phosphorus-containing groups;GO:0016740//transferase activity;GO:0016301//kinase activity;GO:0003824//catalytic activity	-
Unigene0000601	3686	11486	7.3716	gi|672130348|ref|XP_008788703.1|	906	0	PREDICTED: pentatricopeptide repeat-containing protein At1g71210 [Phoenix dactylifera]	sp|Q8GZA6|PP113_ARATH	513	3e-162	Pentatricopeptide repeat-containing protein At1g71210 OS=Arabidopsis thaliana GN=At1g71210 PE=2 SV=1	At1g71210	513	2e-163	KOG4197	FOG: PPR repeat	--	--	--	--	--	--	-	-	GO:0043229//intracellular organelle;GO:0044464//cell part;GO:0043227//membrane-bounded organelle;GO:0005622//intracellular;GO:0005623//cell;GO:0043231//intracellular membrane-bounded organelle;GO:0043226//organelle;GO:0044424//intracellular part
Unigene0000602	1055	5753	12.8999	gi|357147114|ref|XP_003574226.1|	93.6	8e-19	PREDICTED: cytochrome P450 704C1-like isoform X1 [Brachypodium distachyon]	sp|Q50EK3|C04C1_PINTA	63.2	1e-09	Cytochrome P450 704C1 OS=Pinus taeda GN=CYP704C1 PE=2 SV=1	At2g45510	76.6	8e-15	KOG0157	Cytochrome P450 CYP4/CYP19/CYP26 subfamilies	--	--	--	--	--	--	GO:0009987//cellular process;GO:0044699//single-organism process;GO:0044710//single-organism metabolic process;GO:0008152//metabolic process;GO:0006091//generation of precursor metabolites and energy;GO:0044237//cellular metabolic process	GO:0005488//binding;GO:0046914//transition metal ion binding;GO:0043167//ion binding;GO:0046906//tetrapyrrole binding;GO:0043169//cation binding;GO:0046872//metal ion binding;GO:1901363//heterocyclic compound binding;GO:0016491//oxidoreductase activity;GO:0003824//catalytic activity;GO:0097159//organic cyclic compound binding	GO:0044424//intracellular part;GO:0005623//cell;GO:0043229//intracellular organelle;GO:0043227//membrane-bounded organelle;GO:0005622//intracellular;GO:0044464//cell part;GO:0043231//intracellular membrane-bounded organelle;GO:0043226//organelle
Unigene0000603	836	1405	3.9757	--	--	--	--	--	--	--	--	--	--	--	--	--	--	--	--	--	--	--	-	-	-
Unigene0000604	268	12	0.1059	gi|115457742|ref|NP_001052471.1|	60.5	8e-10	Os04g0325300, partial [Oryza sativa Japonica Group]	--	--	--	--	--	--	--	--	--	--	--	--	--	--	--	-	-	-
Unigene0000605	667	740	2.6245	gi|514800895|ref|XP_004975365.1|	124	1e-29	PREDICTED: disease resistance protein RGA2-like isoform X1 [Setaria italica]	sp|Q7XBQ9|RGA2_SOLBU	87.4	5e-18	Disease resistance protein RGA2 OS=Solanum bulbocastanum GN=RGA2 PE=1 SV=1	At3g14470	77.8	1e-15	KOG4658	Apoptotic ATPase	--	--	--	--	--	--	-	-	-
Unigene0000606	538	57	0.2506	gi|115467580|ref|NP_001057389.1|	107	1e-24	Os06g0279900 [Oryza sativa Japonica Group]	sp|Q7XBQ9|RGA2_SOLBU	69.3	2e-12	Disease resistance protein RGA2 OS=Solanum bulbocastanum GN=RGA2 PE=1 SV=1	At3g14470	63.5	2e-11	KOG4658	Apoptotic ATPase	--	--	--	--	--	--	-	-	-
Unigene0000607	2898	6003	4.9002	gi|514800895|ref|XP_004975365.1|	400	5e-118	PREDICTED: disease resistance protein RGA2-like isoform X1 [Setaria italica]	sp|Q7XBQ9|RGA2_SOLBU	254	1e-69	Disease resistance protein RGA2 OS=Solanum bulbocastanum GN=RGA2 PE=1 SV=1	At3g14470	286	9e-81	KOG4658	Apoptotic ATPase	--	--	--	--	--	--	-	-	-
Unigene0000608	766	197	0.6084	gi|743759368|ref|XP_010931826.1|	122	7e-29	PREDICTED: disease resistance protein RGA2-like [Elaeis guineensis]	sp|Q7XBQ9|RGA2_SOLBU	65.1	1e-10	Disease resistance protein RGA2 OS=Solanum bulbocastanum GN=RGA2 PE=1 SV=1	At3g14460	78.6	1e-15	KOG4658	Apoptotic ATPase	--	--	--	--	--	--	-	-	-
Unigene0000609	1122	3416	7.2023	gi|743832029|ref|XP_010934866.1|	155	4e-41	PREDICTED: peroxidase 20 [Elaeis guineensis]	sp|Q9SLH7|PER20_ARATH	122	6e-30	Peroxidase 20 OS=Arabidopsis thaliana GN=PER20 PE=2 SV=1	--	--	--	--	--	K00430//peroxidase [EC:1.11.1.7]	2e-41	155	egu:105054919	ko00940//Phenylpropanoid biosynthesis//Biosynthesis of other secondary metabolites//Metabolism	GO:0044699//single-organism process	-	-
Unigene0000610	1592	5349	7.9483	gi|514722248|ref|XP_004954944.1|	80.1	1e-23	PREDICTED: disease resistance protein RGA2-like [Setaria italica]	sp|Q7XBQ9|RGA2_SOLBU	54.3	2e-06	Disease resistance protein RGA2 OS=Solanum bulbocastanum GN=RGA2 PE=1 SV=1	At1g59124	53.1	8e-07	KOG4658	Apoptotic ATPase	--	--	--	--	--	--	-	-	-
Unigene0000611	495	164	0.7838	gi|310753565|gb|ADP20179.1|	97.1	7e-30	gag-pol polyprotein [Silene latifolia]	--	--	--	--	At2g06890	59.3	7e-19	KOG0017	FOG: Transposon-encoded proteins with TYA, reverse transcriptase, integrase domains in various combinations	--	--	--	--	--	--	-	GO:0005488//binding	-
Unigene0000612	1840	826	1.062	gi|672185481|ref|XP_008812835.1|	130	6e-32	PREDICTED: GATA transcription factor 9-like [Phoenix dactylifera]	sp|O49743|GATA4_ARATH	82	5e-16	GATA transcription factor 4 OS=Arabidopsis thaliana GN=GATA4 PE=2 SV=1	At3g60530	82	8e-17	KOG1601	GATA-4/5/6 transcription factors	--	--	--	--	--	--	-	-	-
Unigene0000613	1280	596	1.1015	--	--	--	--	--	--	--	--	--	--	--	--	--	--	--	--	--	--	--	-	-	-
Unigene0000614	589	269	1.0804	--	--	--	--	--	--	--	--	--	--	--	--	--	--	--	--	--	--	--	-	-	-
Unigene0000615	4146	71844	40.9927	gi|743778306|ref|XP_010919610.1|	2310	0	PREDICTED: coatomer subunit alpha-1 [Elaeis guineensis]	sp|Q0J3D9|COPA3_ORYSJ	2157	0	Coatomer subunit alpha-3 OS=Oryza sativa subsp. japonica GN=Os09g0127800 PE=2 SV=1	At1g62020	2040	0	KOG0292	Vesicle coat complex COPI, alpha subunit	K05236//coatomer protein complex, subunit alpha (xenin)	0	2310	egu:105043668	--	GO:0051234//establishment of localization;GO:0008104//protein localization;GO:0051179//localization;GO:0045184//establishment of protein localization;GO:0006810//transport;GO:0015031//protein transport;GO:0033036//macromolecule localization;GO:0071702//organic substance transport	-	GO:0044431//Golgi apparatus part;GO:0044425//membrane part;GO:0031090//organelle membrane;GO:0000139//Golgi membrane;GO:0005737//cytoplasm;GO:0043226//organelle;GO:0005798//Golgi-associated vesicle;GO:0044444//cytoplasmic part;GO:0044424//intracellular part;GO:0030120//vesicle coat;GO:0030659//cytoplasmic vesicle membrane;GO:0044422//organelle part;GO:0005623//cell;GO:0030662//coated vesicle memb…
Unigene0000616	810	1637	4.7809	gi|743855507|ref|XP_010941455.1|	99	5e-21	PREDICTED: aarF domain-containing protein kinase 4 [Elaeis guineensis]	sp|Q60936|ADCK3_MOUSE	52.8	2e-06	Atypical kinase ADCK3, mitochondrial OS=Mus musculus GN=Adck3 PE=1 SV=2	At4g01660	85.1	5e-18	KOG1234	ABC (ATP binding cassette) 1 protein	K08869//aarF domain-containing kinase	2e-21	99	egu:105059738	--	GO:0033015//tetrapyrrole catabolic process;GO:1901361//organic cyclic compound catabolic process;GO:0006461//protein complex assembly;GO:1901575//organic substance catabolic process;GO:0043623//cellular protein complex assembly;GO:0034622//cellular macromolecular complex assembly;GO:0071822//protein complex subunit organization;GO:0044248//cellular catabolic process;GO:0046700//heterocycle catabo…	GO:0003824//catalytic activity;GO:0016740//transferase activity	GO:0043227//membrane-bounded organelle;GO:0043226//organelle;GO:0044424//intracellular part;GO:0031967//organelle envelope;GO:0044444//cytoplasmic part;GO:0044455//mitochondrial membrane part;GO:0016020//membrane;GO:0043231//intracellular membrane-bounded organelle;GO:0005623//cell;GO:0031975//envelope;GO:0005737//cytoplasm;GO:0044422//organelle part;GO:0005622//intracellular;GO:0031090//organell…
Unigene0000617	486	217	1.0563	--	--	--	--	--	--	--	--	--	--	--	--	--	--	--	--	--	--	--	-	-	-
Unigene0000618	1457	594	0.9644	gi|672107971|ref|XP_008782726.1|	297	2e-89	PREDICTED: LOW QUALITY PROTEIN: inter alpha-trypsin inhibitor, heavy chain 4-like [Phoenix dactylifera]	--	--	--	--	--	--	--	--	--	--	--	--	--	--	--	-	-	-
Unigene0000619	3474	4723	3.2161	gi|743878898|ref|XP_010908294.1|	323	7e-90	PREDICTED: disease resistance protein RGA2-like [Elaeis guineensis]	sp|Q7XBQ9|RGA2_SOLBU	132	9e-30	Disease resistance protein RGA2 OS=Solanum bulbocastanum GN=RGA2 PE=1 SV=1	At3g14460	145	1e-34	KOG4658	Apoptotic ATPase	--	--	--	--	--	--	-	-	-
Unigene0000620	308	61	0.4685	gi|33341543|gb|AAQ15192.1|AF365880_1	113	1e-29	resistance protein [Vitis vinifera]	sp|Q7XBQ9|RGA2_SOLBU	88.2	9e-20	Disease resistance protein RGA2 OS=Solanum bulbocastanum GN=RGA2 PE=1 SV=1	At3g14470	97.1	2e-23	KOG4658	Apoptotic ATPase	--	--	--	--	--	--	GO:0008152//metabolic process	GO:0003824//catalytic activity;GO:0016787//hydrolase activity	-
Unigene0000621	775	207	0.6319	gi|39546281|emb|CAE05698.3|	207	2e-58	OSJNBa0083D01.14 [Oryza sativa Japonica Group]	sp|Q7XBQ9|RGA2_SOLBU	135	4e-34	Disease resistance protein RGA2 OS=Solanum bulbocastanum GN=RGA2 PE=1 SV=1	At3g14470	130	5e-33	KOG4658	Apoptotic ATPase	--	--	--	--	--	--	-	-	-
Unigene0000622	1503	3453	5.4348	--	--	--	--	--	--	--	--	--	--	--	--	--	--	--	--	--	--	--	-	-	-
Unigene0000623	2370	654	0.6528	gi|672115218|ref|XP_008780028.1|	645	0	PREDICTED: ankyrin repeat and zinc finger domain-containing protein 1 [Phoenix dactylifera]	sp|Q9H8Y5|ANKZ1_HUMAN	159	2e-39	Ankyrin repeat and zinc finger domain-containing protein 1 OS=Homo sapiens GN=ANKZF1 PE=1 SV=1	At1g01930	463	8e-153	KOG2505	Ankyrin repeat protein	--	--	--	--	--	--	-	-	GO:0043227//membrane-bounded organelle;GO:0043229//intracellular organelle;GO:0044464//cell part;GO:0005622//intracellular;GO:0043226//organelle;GO:0044424//intracellular part;GO:0005623//cell;GO:0043231//intracellular membrane-bounded organelle
Unigene0000624	959	1549	3.821	gi|698526681|ref|XP_009760178.1|	80.1	1e-14	PREDICTED: F-box protein At3g07870-like [Nicotiana sylvestris]	sp|Q9SFC7|FB135_ARATH	54.7	5e-07	F-box protein At3g07870 OS=Arabidopsis thaliana GN=At3g07870 PE=2 SV=1	--	--	--	--	--	--	--	--	--	--	--	-	-	-
Unigene0000625	1964	347678	418.776	gi|720007455|ref|XP_010258310.1|	405	3e-135	PREDICTED: expansin-A1 isoform X1 [Nelumbo nucifera]	sp|Q9C554|EXPA1_ARATH	376	1e-124	Expansin-A1 OS=Arabidopsis thaliana GN=EXPA1 PE=2 SV=1	--	--	--	--	--	--	--	--	--	--	--	GO:0032502//developmental process;GO:0071554//cell wall organization or biogenesis;GO:0071840//cellular component organization or biogenesis;GO:0045229//external encapsulating structure organization;GO:0044260//cellular macromolecule metabolic process;GO:0048856//anatomical structure development;GO:0044237//cellular metabolic process;GO:0071704//organic substance metabolic process;GO:0043170//mac…	-	GO:0071944//cell periphery;GO:0030312//external encapsulating structure;GO:0044464//cell part;GO:0005623//cell
Unigene0000626	2774	9090	7.7518	gi|743860195|ref|XP_010942951.1|	1194	0	PREDICTED: mediator of RNA polymerase II transcription subunit 34 [Elaeis guineensis]	sp|Q9FT73|MED34_ARATH	977	0	Mediator of RNA polymerase II transcription subunit 34 OS=Arabidopsis thaliana GN=MED34 PE=1 SV=1	At1g31360	909	0	KOG0353	ATP-dependent DNA helicase	K10899//ATP-dependent DNA helicase Q1 [EC:3.6.4.12]	0	1194	egu:105060817	--	GO:0071704//organic substance metabolic process;GO:0006725//cellular aromatic compound metabolic process;GO:0006807//nitrogen compound metabolic process;GO:0050789//regulation of biological process;GO:0044699//single-organism process;GO:0009987//cellular process;GO:0065007//biological regulation;GO:1901576//organic substance biosynthetic process;GO:0044036//cell wall macromolecule metabolic proce…	GO:0017111//nucleoside-triphosphatase activity;GO:0016787//hydrolase activity;GO:0016817//hydrolase activity, acting on acid anhydrides;GO:0043169//cation binding;GO:1901363//heterocyclic compound binding;GO:0004386//helicase activity;GO:0003676//nucleic acid binding;GO:0097367//carbohydrate derivative binding;GO:0008026//ATP-dependent helicase activity;GO:0005488//binding;GO:0042623//ATPase acti…	GO:0044464//cell part;GO:0032991//macromolecular complex;GO:0043229//intracellular organelle;GO:0043234//protein complex;GO:0005623//cell;GO:0044424//intracellular part;GO:0043231//intracellular membrane-bounded organelle;GO:0043227//membrane-bounded organelle;GO:0005622//intracellular;GO:0043226//organelle
Unigene0000627	2767	16654	14.2382	gi|743798695|ref|XP_011011313.1|	504	2e-163	PREDICTED: YTH domain-containing family protein 2 isoform X3 [Populus euphratica]	sp|Q0VCZ3|YTHD2_BOVIN	196	5e-52	YTH domain-containing family protein 2 OS=Bos taurus GN=YTHDF2 PE=2 SV=1	At1g48110	407	1e-128	KOG1901	Uncharacterized high-glucose-regulated protein	--	--	--	--	--	--	-	-	-
Unigene0000628	1570	11122	16.7583	--	--	--	--	--	--	--	--	--	--	--	--	--	--	--	--	--	--	--	-	-	-
Unigene0000629	444	141	0.7512	--	--	--	--	--	--	--	--	--	--	--	--	--	--	--	--	--	--	--	-	-	-
Unigene0000630	657	751	2.7041	--	--	--	--	--	--	--	--	--	--	--	--	--	--	--	--	--	--	--	-	-	-
Unigene0000631	553	327	1.3988	--	--	--	--	--	--	--	--	--	--	--	--	--	--	--	--	--	--	--	-	-	-
Unigene0000632	1103	2049	4.3945	gi|743755559|ref|XP_010912135.1|	424	5e-146	PREDICTED: F-box protein SKIP8-like [Elaeis guineensis]	sp|Q93YV9|SKIP8_ARATH	316	3e-105	F-box protein SKIP8 OS=Arabidopsis thaliana GN=SKIP8 PE=1 SV=1	--	--	--	--	--	--	--	--	--	--	--	-	-	-
Unigene0000633	2771	28277	24.1403	gi|720066658|ref|XP_010276588.1|	285	2e-133	PREDICTED: probable pyruvate kinase, cytosolic isozyme [Nelumbo nucifera]	sp|P22200|KPYC_SOLTU	161	1e-64	Pyruvate kinase, cytosolic isozyme OS=Solanum tuberosum PE=2 SV=1	At3g52990	268	3e-119	KOG2323	Pyruvate kinase	K00873//pyruvate kinase [EC:2.7.1.40]	2e-133	288	mus:103997454	ko01200//Carbon metabolism//Global and Overview//Metabolism;ko01230//Biosynthesis of amino acids//Global and Overview//Metabolism;ko00230//Purine metabolism//Nucleotide metabolism//Metabolism;ko00010//Glycolysis / Gluconeogenesis//Carbohydrate metabolism//Metabolism;ko00620//Pyruvate metabolism//Carbohydrate metabolism//Metabolism	GO:0044237//cellular metabolic process;GO:0009987//cellular process;GO:0006090//pyruvate metabolic process;GO:0006796//phosphate-containing compound metabolic process;GO:0019752//carboxylic acid metabolic process;GO:0044710//single-organism metabolic process;GO:0043436//oxoacid metabolic process;GO:0071704//organic substance metabolic process;GO:0032787//monocarboxylic acid metabolic process;GO:0…	GO:0016740//transferase activity;GO:0016772//transferase activity, transferring phosphorus-containing groups;GO:0016301//kinase activity;GO:0003824//catalytic activity;GO:0043167//ion binding;GO:0046872//metal ion binding;GO:0043169//cation binding;GO:0005488//binding;GO:0031420//alkali metal ion binding	-
Unigene0000634	1029	888	2.0415	gi|81052036|gb|ABB55338.1|	357	2e-112	hypothetical protein 16.t00009 [Asparagus officinalis]	--	--	--	--	--	--	--	--	--	--	--	--	--	--	--	-	-	-
Unigene0000635	350	84	0.5677	--	--	--	--	--	--	--	--	--	--	--	--	--	--	--	--	--	--	--	-	-	-
Unigene0000636	1106	462	0.9882	--	--	--	--	--	--	--	--	--	--	--	--	--	--	--	--	--	--	--	-	-	-
Unigene0000637	478	131	0.6483	--	--	--	--	--	--	--	--	--	--	--	--	--	--	--	--	--	--	--	-	-	-
Unigene0000638	457	998	5.1661	--	--	--	--	--	--	--	--	--	--	--	--	--	--	--	--	--	--	--	-	-	-
Unigene0000639	801	381	1.1252	--	--	--	--	--	--	--	--	--	--	--	--	--	--	--	--	--	--	--	-	-	-
Unigene0000640	821	1011	2.9131	--	--	--	--	--	--	--	--	--	--	--	--	--	--	--	--	--	--	--	-	-	-
Unigene0000641	346	512	3.5006	gi|695029332|ref|XP_009402079.1|	114	6e-29	PREDICTED: UPF0415 protein C7orf25 homolog [Musa acuminata subsp. malaccensis]	--	--	--	--	At1g73380	100	2e-25	KOG4529	Uncharacterized conserved protein	--	--	--	--	--	--	-	-	-
Unigene0000642	2267	7580	7.9098	gi|357473081|ref|XP_003606825.1|	42.4	3e-06	Ribosome biogenesis protein BMS1-like protein [Medicago truncatula]	--	--	--	--	--	--	--	--	--	K14569//ribosome biogenesis protein BMS1	1e-06	42.4	mtr:MTR_4g068150	ko03008//Ribosome biogenesis in eukaryotes//Translation//Genetic Information Processing	-	-	-
Unigene0000643	3697	1885	1.2062	gi|113205290|gb|ABI34329.1|	166	3e-54	Integrase core domain containing protein [Solanum demissum]	sp|P10978|POLX_TOBAC	82.4	2e-14	Retrovirus-related Pol polyprotein from transposon TNT 1-94 OS=Nicotiana tabacum PE=2 SV=1	At2g13940	109	2e-29	KOG0017	FOG: Transposon-encoded proteins with TYA, reverse transcriptase, integrase domains in various combinations	--	--	--	--	--	--	-	-	-
Unigene0000644	2696	37373	32.7932	gi|743802790|ref|XP_010926731.1|	568	0	PREDICTED: CBS domain-containing protein CBSX6 isoform X1 [Elaeis guineensis]	sp|Q8GZA4|CBSX6_ARATH	453	7e-149	CBS domain-containing protein CBSX6 OS=Arabidopsis thaliana GN=CBSX6 PE=1 SV=1	At1g65320	453	1e-149	KOG1764	5'-AMP-activated protein kinase, gamma subunit	--	--	--	--	--	--	-	-	GO:0044464//cell part;GO:0043229//intracellular organelle;GO:0043226//organelle;GO:0043231//intracellular membrane-bounded organelle;GO:0043227//membrane-bounded organelle;GO:0016020//membrane;GO:0005623//cell;GO:0044424//intracellular part;GO:0005622//intracellular
Unigene0000645	2248	3783	3.9809	gi|672109567|ref|XP_008790754.1|	61.6	9e-08	PREDICTED: MAGUK p55 subfamily member 3-like [Phoenix dactylifera]	--	--	--	--	--	--	--	--	--	K00942//guanylate kinase [EC:2.7.4.8]	4e-08	61.6	pda:103707848	ko00230//Purine metabolism//Nucleotide metabolism//Metabolism	-	-	-
Unigene0000646	2560	5917	5.4677	gi|108862872|gb|ABA99007.2|	239	1e-65	expressed protein [Oryza sativa Japonica Group]	--	--	--	--	--	--	--	--	--	--	--	--	--	--	--	-	-	-
Unigene0000647	3847	8788	5.404	gi|651219311|gb|AIC77183.1|	1710	0	polyprotein [Gossypium barbadense]	sp|P10978|POLX_TOBAC	705	0	Retrovirus-related Pol polyprotein from transposon TNT 1-94 OS=Nicotiana tabacum PE=2 SV=1	At1g48710	1475	0	KOG0017	FOG: Transposon-encoded proteins with TYA, reverse transcriptase, integrase domains in various combinations	--	--	--	--	--	--	GO:0044260//cellular macromolecule metabolic process;GO:0090304//nucleic acid metabolic process;GO:0006139//nucleobase-containing compound metabolic process;GO:0044238//primary metabolic process;GO:0044237//cellular metabolic process;GO:0071704//organic substance metabolic process;GO:0006259//DNA metabolic process;GO:0009987//cellular process;GO:0006725//cellular aromatic compound metabolic proce…	GO:1901363//heterocyclic compound binding;GO:0043167//ion binding;GO:0003676//nucleic acid binding;GO:0097159//organic cyclic compound binding;GO:0043169//cation binding;GO:0046872//metal ion binding;GO:0046914//transition metal ion binding;GO:0005488//binding	-
Unigene0000648	272	20	0.1739	gi|651219311|gb|AIC77183.1|	68.2	4e-12	polyprotein [Gossypium barbadense]	--	--	--	--	At1g48720	61.2	9e-13	KOG0017	FOG: Transposon-encoded proteins with TYA, reverse transcriptase, integrase domains in various combinations	--	--	--	--	--	--	-	GO:0005488//binding	GO:0005622//intracellular;GO:0009536//plastid;GO:0044444//cytoplasmic part;GO:0044424//intracellular part;GO:0043229//intracellular organelle;GO:0005623//cell;GO:0043231//intracellular membrane-bounded organelle;GO:0005737//cytoplasm;GO:0043227//membrane-bounded organelle;GO:0044464//cell part;GO:0043226//organelle
Unigene0000649	401	340	2.0058	--	--	--	--	--	--	--	--	--	--	--	--	--	--	--	--	--	--	--	-	-	-
Unigene0000650	8106	37626	10.9806	gi|590722822|ref|XP_007052005.1|	3301	0	Beige-related and WD-40 repeat-containing protein isoform 1 [Theobroma cacao]	sp|Q54U63|LVSC_DICDI	514	7e-146	BEACH domain-containing protein lvsC OS=Dictyostelium discoideum GN=lvsC PE=3 SV=2	At2g45540	3099	0	KOG1787	Kinase A-anchor protein Neurobeachin and related BEACH and WD40 repeat proteins	--	--	--	--	--	--	-	-	-
Unigene0000651	3586	23722	15.649	gi|672197679|ref|XP_008777126.1|	756	0	PREDICTED: probable beta-1,3-galactosyltransferase 19 [Phoenix dactylifera]	sp|Q8RX55|B3GTI_ARATH	653	0	Probable beta-1,3-galactosyltransferase 18 OS=Arabidopsis thaliana GN=B3GALT18 PE=2 SV=1	At1g74800	651	0	KOG2287	Galactosyltransferases	--	--	--	--	--	--	GO:0006464//cellular protein modification process;GO:0044267//cellular protein metabolic process;GO:0071704//organic substance metabolic process;GO:0008152//metabolic process;GO:0009987//cellular process;GO:0044260//cellular macromolecule metabolic process;GO:0044238//primary metabolic process;GO:0043170//macromolecule metabolic process;GO:0044237//cellular metabolic process;GO:0019538//protein m…	GO:0016757//transferase activity, transferring glycosyl groups;GO:0016740//transferase activity;GO:0005488//binding;GO:0003824//catalytic activity;GO:0016758//transferase activity, transferring hexosyl groups	GO:0044424//intracellular part;GO:0044425//membrane part;GO:0031224//intrinsic component of membrane;GO:0043229//intracellular organelle;GO:0043226//organelle;GO:0005622//intracellular;GO:0005623//cell;GO:0043231//intracellular membrane-bounded organelle;GO:0016020//membrane;GO:0044464//cell part;GO:0043227//membrane-bounded organelle
Unigene0000652	251	88	0.8294	--	--	--	--	--	--	--	--	--	--	--	--	--	--	--	--	--	--	--	-	-	-
Unigene0000653	934	746	1.8895	--	--	--	--	--	--	--	--	--	--	--	--	--	--	--	--	--	--	--	-	-	-
Unigene0000654	1016	5548	12.9178	gi|81051848|gb|ABB55291.1|	330	4e-108	hypothetical protein 10.t00038 [Asparagus officinalis]	--	--	--	--	--	--	--	--	--	--	--	--	--	--	--	-	-	-
Unigene0000655	970	1180	2.8778	gi|672167466|ref|XP_008803697.1|	400	2e-133	PREDICTED: pentatricopeptide repeat-containing protein At3g21470 [Phoenix dactylifera]	sp|Q9LVF9|PP245_ARATH	266	8e-83	Pentatricopeptide repeat-containing protein At3g21470 OS=Arabidopsis thaliana GN=PCMP-E29 PE=2 SV=1	At3g21470	266	1e-83	KOG4197	FOG: PPR repeat	--	--	--	--	--	--	-	-	-
Unigene0000656	737	1078	3.4602	gi|657997365|ref|XP_008391062.1|	54.3	7e-07	PREDICTED: vitellogenin-2-like [Malus domestica]	--	--	--	--	--	--	--	--	--	--	--	--	--	--	--	-	-	-
Unigene0000657	2114	1916	2.1441	gi|470105295|ref|XP_004289021.1|	368	3e-113	PREDICTED: protein FAR1-RELATED SEQUENCE 5-like [Fragaria vesca subsp. vesca]	sp|Q9SZL8|FRS5_ARATH	331	4e-100	Protein FAR1-RELATED SEQUENCE 5 OS=Arabidopsis thaliana GN=FRS5 PE=2 SV=1	--	--	--	--	--	--	--	--	--	--	--	-	-	-
Unigene0000658	1311	914	1.6493	gi|720033024|ref|XP_010266298.1|	160	1e-46	PREDICTED: protein FAR1-RELATED SEQUENCE 5-like [Nelumbo nucifera]	sp|Q9SZL8|FRS5_ARATH	145	1e-41	Protein FAR1-RELATED SEQUENCE 5 OS=Arabidopsis thaliana GN=FRS5 PE=2 SV=1	--	--	--	--	--	--	--	--	--	--	--	-	-	-
Unigene0000659	1201	743	1.4635	--	--	--	--	--	--	--	--	--	--	--	--	--	--	--	--	--	--	--	-	-	-
Unigene0000660	3686	51305	32.9268	--	--	--	--	--	--	--	--	--	--	--	--	--	--	--	--	--	--	--	-	-	-
Unigene0000661	3348	12461	8.8047	gi|743773898|ref|XP_010917304.1|	1350	0	PREDICTED: F-box protein At1g78280 isoform X2 [Elaeis guineensis]	sp|Q9M9E8|FB92_ARATH	1077	0	F-box protein At1g78280 OS=Arabidopsis thaliana GN=At1g78280 PE=2 SV=3	At1g78280	995	0	KOG2130	Phosphatidylserine-specific receptor PtdSerR, contains JmjC domain	--	--	--	--	--	--	GO:0008152//metabolic process;GO:0050896//response to stimulus	GO:0016740//transferase activity;GO:0003824//catalytic activity	-
Unigene0000662	1774	5684	7.5796	gi|743817365|ref|XP_010930914.1|	194	1e-54	PREDICTED: INO80 complex subunit D-like [Elaeis guineensis]	sp|Q54J07|IN80D_DICDI	62	9e-09	INO80 complex subunit D OS=Dictyostelium discoideum GN=DDB_G0288447 PE=3 SV=1	--	--	--	--	--	K18401//KAT8 regulatory NSL complex subunit 2	2e-51	185	mus:103997221	--	-	-	-
Unigene0000663	380	146	0.9089	gi|502165978|ref|XP_004513750.1|	124	2e-32	PREDICTED: myb-like protein D isoform X1 [Cicer arietinum]	sp|Q94AY3|DRIP2_ARATH	63.5	3e-11	E3 ubiquitin protein ligase DRIP2 OS=Arabidopsis thaliana GN=DRIP2 PE=1 SV=1	At2g30580	63.5	5e-12	KOG2660	Locus-specific chromosome binding proteins	--	--	--	--	--	--	-	-	-
Unigene0000664	741	212	0.6768	--	--	--	--	--	--	--	--	--	--	--	--	--	--	--	--	--	--	--	-	-	-
Unigene0000665	506	740	3.4596	--	--	--	--	--	--	--	--	--	--	--	--	--	--	--	--	--	--	--	-	-	-
Unigene0000666	3744	15169	9.5844	gi|38424010|dbj|BAD01767.1|	1681	0	RNA helicase-like [Oryza sativa Japonica Group]	sp|O45244|DHX16_CAEEL	1072	0	Probable pre-mRNA-splicing factor ATP-dependent RNA helicase mog-4 OS=Caenorhabditis elegans GN=mog-4 PE=1 SV=2	At1g32490	1545	0	KOG0923	mRNA splicing factor ATP-dependent RNA helicase	K12813//pre-mRNA-splicing factor ATP-dependent RNA helicase DHX16 [EC:3.6.4.13]	0	1889	egu:105058147	ko03040//Spliceosome//Transcription//Genetic Information Processing	-	GO:0017111//nucleoside-triphosphatase activity;GO:0036094//small molecule binding;GO:0032550//purine ribonucleoside binding;GO:0016817//hydrolase activity, acting on acid anhydrides;GO:0003824//catalytic activity;GO:0016887//ATPase activity;GO:0016787//hydrolase activity;GO:0016818//hydrolase activity, acting on acid anhydrides, in phosphorus-containing anhydrides;GO:1901363//heterocyclic compoun…	-
Unigene0000667	663	257	0.917	--	--	--	--	--	--	--	--	--	--	--	--	--	--	--	--	--	--	--	-	-	-
Unigene0000668	1199	3995	7.8821	gi|695057234|ref|XP_009416878.1|	65.1	7e-10	PREDICTED: protein YLS9-like [Musa acuminata subsp. malaccensis]	--	--	--	--	--	--	--	--	--	--	--	--	--	--	--	-	-	-
Unigene0000669	1680	1726	2.4304	gi|377655441|gb|AFB73911.1|	373	8e-113	polyprotein [Citrus sinensis]	sp|P10978|POLX_TOBAC	363	4e-110	Retrovirus-related Pol polyprotein from transposon TNT 1-94 OS=Nicotiana tabacum PE=2 SV=1	At2g21460	286	1e-83	KOG0017	FOG: Transposon-encoded proteins with TYA, reverse transcriptase, integrase domains in various combinations	K05658//ATP-binding cassette, subfamily B (MDR/TAP), member 1 [EC:3.6.3.44]	2e-78	278	bvg:104905624	--	-	GO:0005488//binding	-
Unigene0000670	2064	13500	15.4728	gi|728840694|gb|KHG20137.1|	98.2	3e-19	Transcription initiation factor TFIID subunit 8 [Gossypium arboreum]	--	--	--	--	--	--	--	--	--	--	--	--	--	--	--	-	-	-
Unigene0000671	1509	3669	5.7518	gi|357441259|ref|XP_003590907.1|	72	5e-11	Pentatricopeptide repeat-containing protein [Medicago truncatula]	--	--	--	--	--	--	--	--	--	--	--	--	--	--	--	GO:0009987//cellular process;GO:0071704//organic substance metabolic process;GO:0008152//metabolic process;GO:0044237//cellular metabolic process;GO:0043170//macromolecule metabolic process;GO:0043412//macromolecule modification;GO:0006464//cellular protein modification process;GO:0044267//cellular protein metabolic process;GO:0006793//phosphorus metabolic process;GO:0044238//primary metabolic pr…	GO:0003824//catalytic activity;GO:0004672//protein kinase activity;GO:0097159//organic cyclic compound binding;GO:0016772//transferase activity, transferring phosphorus-containing groups;GO:0016740//transferase activity;GO:0032550//purine ribonucleoside binding;GO:0036094//small molecule binding;GO:1901363//heterocyclic compound binding;GO:0001883//purine nucleoside binding;GO:0001882//nucleoside…	GO:0043229//intracellular organelle;GO:0031224//intrinsic component of membrane;GO:0043226//organelle;GO:0005623//cell;GO:0044464//cell part;GO:0043231//intracellular membrane-bounded organelle;GO:0044425//membrane part;GO:0043227//membrane-bounded organelle;GO:0016020//membrane;GO:0005622//intracellular;GO:0044424//intracellular part
Unigene0000672	2431	6616	6.4381	--	--	--	--	--	--	--	--	--	--	--	--	--	--	--	--	--	--	--	-	-	-
Unigene0000673	2205	10492	11.2563	--	--	--	--	--	--	--	--	--	--	--	--	--	--	--	--	--	--	--	-	-	-
Unigene0000674	1713	37812	52.2177	gi|743779368|ref|XP_010920149.1|	651	0	PREDICTED: 26S proteasome non-ATPase regulatory subunit 4 homolog [Elaeis guineensis]	sp|P55034|PSMD4_ARATH	484	1e-165	26S proteasome non-ATPase regulatory subunit 4 homolog OS=Arabidopsis thaliana GN=RPN10 PE=1 SV=1	At4g38630	484	2e-166	KOG2884	26S proteasome regulatory complex, subunit RPN10/PSMD4	K03029//26S proteasome regulatory subunit N10	0	651	egu:105044059	ko03050//Proteasome//Folding, sorting and degradation//Genetic Information Processing	GO:0044248//cellular catabolic process;GO:0044257//cellular protein catabolic process;GO:0043170//macromolecule metabolic process;GO:0019538//protein metabolic process;GO:0019941//modification-dependent protein catabolic process;GO:0044265//cellular macromolecule catabolic process;GO:0009056//catabolic process;GO:0043632//modification-dependent macromolecule catabolic process;GO:0008152//metaboli…	-	GO:0032991//macromolecular complex;GO:0043234//protein complex
Unigene0000675	440	309	1.6613	--	--	--	--	--	--	--	--	--	--	--	--	--	--	--	--	--	--	--	-	-	-
Unigene0000676	804	401	1.1799	gi|695042604|ref|XP_009408965.1|	345	1e-113	PREDICTED: protein kinase PINOID 2-like [Musa acuminata subsp. malaccensis]	sp|Q94E49|PID2_ORYSJ	326	3e-107	Protein kinase PINOID 2 OS=Oryza sativa subsp. japonica GN=PID2 PE=2 SV=1	At2g26700_2	284	3e-92	KOG0610	Putative serine/threonine protein kinase	--	--	--	--	--	--	GO:0051716//cellular response to stimulus;GO:0048856//anatomical structure development;GO:0044767//single-organism developmental process;GO:0019538//protein metabolic process;GO:0044702//single organism reproductive process;GO:0044699//single-organism process;GO:0061458//reproductive system development;GO:0048731//system development;GO:0003006//developmental process involved in reproduction;GO:00…	GO:0005488//binding;GO:0097159//organic cyclic compound binding;GO:1901363//heterocyclic compound binding;GO:0016740//transferase activity;GO:0032549//ribonucleoside binding;GO:0001882//nucleoside binding;GO:0032550//purine ribonucleoside binding;GO:0003824//catalytic activity;GO:0016773//phosphotransferase activity, alcohol group as acceptor;GO:0036094//small molecule binding;GO:0097367//carbohy…	-
Unigene0000677	1663	44494	63.2929	gi|743842119|ref|XP_010937718.1|	774	0	PREDICTED: actin-3 [Elaeis guineensis]	sp|O81221|ACT_GOSHI	774	0	Actin OS=Gossypium hirsutum PE=3 SV=1	At2g37620	766	0	KOG0676	Actin and related proteins	K10355//actin, other eukaryote	0	773	tcc:TCM_021944	--	-	GO:0032549//ribonucleoside binding;GO:0001882//nucleoside binding;GO:0005488//binding;GO:0097159//organic cyclic compound binding;GO:0001883//purine nucleoside binding;GO:0097367//carbohydrate derivative binding;GO:0032550//purine ribonucleoside binding;GO:1901363//heterocyclic compound binding;GO:0036094//small molecule binding	GO:0043226//organelle;GO:0005622//intracellular;GO:0005623//cell;GO:0043232//intracellular non-membrane-bounded organelle;GO:0043228//non-membrane-bounded organelle;GO:0044464//cell part;GO:0044424//intracellular part;GO:0043229//intracellular organelle
Unigene0000678	608	241	0.9377	--	--	--	--	--	--	--	--	--	--	--	--	--	--	--	--	--	--	--	-	-	-
Unigene0000679	1116	3805	8.0656	gi|297607198|ref|NP_001059604.2|	224	3e-68	Os07g0470800 [Oryza sativa Japonica Group]	--	--	--	--	At2g42080	169	5e-49	KOG0714	Molecular chaperone (DnaJ superfamily)	--	--	--	--	--	--	-	-	-
Unigene0000680	1596	743	1.1013	gi|27901717|gb|AAO26692.1|AF478383_1	74.3	2e-13	gag-pol polyprotein [Vitis vinifera]	--	--	--	--	--	--	--	--	--	--	--	--	--	--	--	-	-	-
Unigene0000681	3039	32044	24.9438	gi|743763467|ref|XP_010911920.1|	1417	0	PREDICTED: LOW QUALITY PROTEIN: WD repeat-containing protein 36 [Elaeis guineensis]	sp|Q8NI36|WDR36_HUMAN	487	1e-153	WD repeat-containing protein 36 OS=Homo sapiens GN=WDR36 PE=1 SV=1	At4g04940	1229	0	KOG1539	WD repeat protein	K14554//U3 small nucleolar RNA-associated protein 21	0	1417	egu:105037975	ko03008//Ribosome biogenesis in eukaryotes//Translation//Genetic Information Processing	GO:0016072//rRNA metabolic process;GO:1901566//organonitrogen compound biosynthetic process;GO:0045184//establishment of protein localization;GO:0006725//cellular aromatic compound metabolic process;GO:0044237//cellular metabolic process;GO:0051179//localization;GO:0034654//nucleobase-containing compound biosynthetic process;GO:0046907//intracellular transport;GO:0044763//single-organism cellular…	-	GO:0005622//intracellular;GO:0044464//cell part;GO:0030684//preribosome;GO:0032991//macromolecular complex;GO:0030529//ribonucleoprotein complex;GO:0044424//intracellular part;GO:0005623//cell
Unigene0000682	209	7	0.0792	--	--	--	--	--	--	--	--	--	--	--	--	--	--	--	--	--	--	--	-	-	-
Unigene0000683	4796	12794	6.3106	gi|573950091|ref|XP_006657342.1|	179	1e-45	PREDICTED: UPF0183 protein At3g51130-like [Oryza brachyantha]	sp|Q9SD33|U183_ARATH	148	3e-36	UPF0183 protein At3g51130 OS=Arabidopsis thaliana GN=At3g51130 PE=2 SV=2	At3g51130	147	1e-36	KOG2819	Uncharacterized conserved protein	--	--	--	--	--	--	GO:0009696//salicylic acid metabolic process;GO:0009608//response to symbiont;GO:0051707//response to other organism;GO:0019752//carboxylic acid metabolic process;GO:0043436//oxoacid metabolic process;GO:1901360//organic cyclic compound metabolic process;GO:0009056//catabolic process;GO:1901615//organic hydroxy compound metabolic process;GO:0006082//organic acid metabolic process;GO:0071704//orga…	-	-
Unigene0000684	2277	32653	33.9239	gi|672141927|ref|XP_008794810.1|	353	9e-114	PREDICTED: vesicle-associated protein 1-3 isoform X1 [Phoenix dactylifera]	sp|Q84WW5|VAP13_ARATH	293	1e-91	Vesicle-associated protein 1-3 OS=Arabidopsis thaliana GN=PVA13 PE=2 SV=1	At4g00170_1	287	2e-89	KOG0439	VAMP-associated protein involved in inositol metabolism	--	--	--	--	--	--	GO:0019538//protein metabolic process;GO:0036211//protein modification process;GO:0006464//cellular protein modification process;GO:0043170//macromolecule metabolic process;GO:0031365//N-terminal protein amino acid modification;GO:0044267//cellular protein metabolic process;GO:0009987//cellular process;GO:0006497//protein lipidation;GO:0044260//cellular macromolecule metabolic process;GO:1901576/…	-	GO:0043229//intracellular organelle;GO:0044424//intracellular part;GO:0005623//cell;GO:0043231//intracellular membrane-bounded organelle;GO:0044422//organelle part;GO:0031090//organelle membrane;GO:0044425//membrane part;GO:0044464//cell part;GO:0043227//membrane-bounded organelle;GO:0005622//intracellular;GO:0031224//intrinsic component of membrane;GO:0016020//membrane;GO:0043226//organelle
Unigene0000685	380	120	0.747	gi|651219311|gb|AIC77183.1|	177	2e-49	polyprotein [Gossypium barbadense]	sp|P10978|POLX_TOBAC	105	2e-25	Retrovirus-related Pol polyprotein from transposon TNT 1-94 OS=Nicotiana tabacum PE=2 SV=1	At1g58140	162	4e-46	KOG0017	FOG: Transposon-encoded proteins with TYA, reverse transcriptase, integrase domains in various combinations	--	--	--	--	--	--	GO:0009987//cellular process;GO:0044237//cellular metabolic process;GO:0008152//metabolic process;GO:0006139//nucleobase-containing compound metabolic process;GO:0044238//primary metabolic process;GO:0034641//cellular nitrogen compound metabolic process;GO:0006259//DNA metabolic process;GO:1901360//organic cyclic compound metabolic process;GO:0006725//cellular aromatic compound metabolic process;…	GO:0097159//organic cyclic compound binding;GO:1901363//heterocyclic compound binding;GO:0046914//transition metal ion binding;GO:0043169//cation binding;GO:0005488//binding;GO:0046872//metal ion binding;GO:0043167//ion binding	GO:0043227//membrane-bounded organelle;GO:0005622//intracellular;GO:0043229//intracellular organelle;GO:0044464//cell part;GO:0043231//intracellular membrane-bounded organelle;GO:0005623//cell;GO:0044424//intracellular part;GO:0043226//organelle
Unigene0000686	2840	17522	14.5952	gi|720069260|ref|XP_010277381.1|	225	2e-59	PREDICTED: protein FAR1-RELATED SEQUENCE 12-like isoform X2 [Nelumbo nucifera]	sp|Q9SZL8|FRS5_ARATH	189	1e-48	Protein FAR1-RELATED SEQUENCE 5 OS=Arabidopsis thaliana GN=FRS5 PE=2 SV=1	--	--	--	--	--	--	--	--	--	--	--	-	-	-
Unigene0000687	3370	10082	7.0772	gi|672179970|ref|XP_008810163.1|	255	4e-71	PREDICTED: formin-like protein 7 [Phoenix dactylifera]	--	--	--	--	At5g65180	117	4e-27	KOG2669	Regulator of nuclear mRNA	K15559//regulator of Ty1 transposition protein 103	2e-71	255	pda:103721649	--	-	-	-
Unigene0000688	270	13	0.1139	--	--	--	--	--	--	--	--	--	--	--	--	--	--	--	--	--	--	--	-	-	-
Unigene0000689	653	2681	9.7125	--	--	--	--	--	--	--	--	--	--	--	--	--	--	--	--	--	--	--	-	-	-
Unigene0000690	397	280	1.6685	gi|672142324|ref|XP_008795020.1|	176	4e-53	PREDICTED: serine/threonine-protein phosphatase PP1 isoform X2 [Phoenix dactylifera]	sp|P48484|PP14_ARATH	169	2e-50	Serine/threonine-protein phosphatase PP1 isozyme 4 OS=Arabidopsis thaliana GN=TOPP4 PE=1 SV=1	At2g39840	169	3e-51	KOG0374	Serine/threonine specific protein phosphatase PP1, catalytic subunit	K06269//serine/threonine-protein phosphatase PP1 catalytic subunit [EC:3.1.3.16]	2e-53	177	cic:CICLE_v10021192mg	ko03015//mRNA surveillance pathway//Translation//Genetic Information Processing	GO:0006793//phosphorus metabolic process;GO:0071704//organic substance metabolic process;GO:0008152//metabolic process;GO:0009987//cellular process;GO:0043170//macromolecule metabolic process;GO:0010467//gene expression;GO:0044237//cellular metabolic process;GO:0006796//phosphate-containing compound metabolic process	GO:0003824//catalytic activity;GO:0042578//phosphoric ester hydrolase activity;GO:0043167//ion binding;GO:0016787//hydrolase activity;GO:0043169//cation binding;GO:0016791//phosphatase activity;GO:0005488//binding;GO:0004721//phosphoprotein phosphatase activity;GO:0016788//hydrolase activity, acting on ester bonds	-
Unigene0000691	1609	896	1.3173	--	--	--	--	--	--	--	--	--	--	--	--	--	--	--	--	--	--	--	-	-	-
Unigene0000692	2846	34481	28.661	gi|565376375|ref|XP_006354681.1|	115	1e-28	PREDICTED: 60S ribosomal protein L37a-like, partial [Solanum tuberosum]	sp|Q5QM99|RL37A_ORYSJ	117	6e-29	60S ribosomal protein L37a OS=Oryza sativa subsp. japonica GN=Os01g0679700 PE=1 SV=1	At3g10950	112	3e-28	KOG0402	60S ribosomal protein L37	K02921//large subunit ribosomal protein L37Ae	6e-29	115	sot:102601623	ko03010//Ribosome//Translation//Genetic Information Processing	GO:0008152//metabolic process;GO:0010467//gene expression;GO:0043170//macromolecule metabolic process;GO:0071704//organic substance metabolic process	GO:0043167//ion binding;GO:0005198//structural molecule activity;GO:0043169//cation binding;GO:0005488//binding	GO:0030529//ribonucleoprotein complex;GO:0032991//macromolecular complex;GO:0043231//intracellular membrane-bounded organelle;GO:0043227//membrane-bounded organelle;GO:0044464//cell part;GO:0005622//intracellular;GO:0044424//intracellular part;GO:0043226//organelle;GO:0043229//intracellular organelle;GO:0005623//cell
Unigene0000693	2503	12399	11.7185	gi|474114387|gb|EMS55801.1|	85.1	4e-16	Cold-inducible RNA-binding protein [Triticum urartu]	sp|Q5RF83|CIRBP_PONAB	58.9	2e-08	Cold-inducible RNA-binding protein OS=Pongo abelii GN=CIRBP PE=2 SV=1	At4g20030	63.5	5e-11	KOG0118	FOG: RRM domain	--	--	--	--	--	--	-	GO:0097159//organic cyclic compound binding;GO:0036094//small molecule binding;GO:1901363//heterocyclic compound binding;GO:0003676//nucleic acid binding;GO:0005488//binding	-
Unigene0000694	616	325	1.2481	gi|734408449|gb|KHN34777.1|	79.7	6e-15	ATP-dependent Clp protease ATP-binding subunit ClpE [Glycine soja]	--	--	--	--	At5g57710	64.3	2e-11	KOG1051	Chaperone HSP104 and related ATP-dependent Clp proteases	--	--	--	--	--	--	-	-	-
Unigene0000695	399	153	0.9071	--	--	--	--	--	--	--	--	--	--	--	--	--	--	--	--	--	--	--	-	-	-
Unigene0000696	1311	12844	23.1763	gi|672182527|ref|XP_008811514.1|	599	0	PREDICTED: serine/threonine-protein phosphatase PP1 [Phoenix dactylifera]	sp|P48489|PP1_ORYSJ	596	0	Serine/threonine-protein phosphatase PP1 OS=Oryza sativa subsp. japonica GN=Os03g0268000 PE=2 SV=2	At2g39840	581	0	KOG0374	Serine/threonine specific protein phosphatase PP1, catalytic subunit	K06269//serine/threonine-protein phosphatase PP1 catalytic subunit [EC:3.1.3.16]	0	599	pda:103722656	ko03015//mRNA surveillance pathway//Translation//Genetic Information Processing	GO:0044260//cellular macromolecule metabolic process;GO:0009058//biosynthetic process;GO:0006464//cellular protein modification process;GO:0036211//protein modification process;GO:1901576//organic substance biosynthetic process;GO:0071704//organic substance metabolic process;GO:0044237//cellular metabolic process;GO:0009059//macromolecule biosynthetic process;GO:0042158//lipoprotein biosynthetic …	GO:0004721//phosphoprotein phosphatase activity;GO:0043169//cation binding;GO:0003824//catalytic activity;GO:0016788//hydrolase activity, acting on ester bonds;GO:0016791//phosphatase activity;GO:0016787//hydrolase activity;GO:0043167//ion binding;GO:0042578//phosphoric ester hydrolase activity;GO:0005488//binding	GO:0044464//cell part;GO:0005623//cell;GO:0008287//protein serine/threonine phosphatase complex;GO:0032991//macromolecular complex;GO:1903293//phosphatase complex;GO:1902494//catalytic complex;GO:0043234//protein complex
Unigene0000697	2903	14704	11.9821	gi|672161757|ref|XP_008800707.1|	501	4e-155	PREDICTED: trichohyalin-like [Phoenix dactylifera]	sp|Q9FWS1|AUL1_ARATH	302	2e-84	Auxilin-like protein 1 OS=Arabidopsis thaliana GN=AUL1 PE=2 SV=2	At1g75310	300	2e-84	KOG0431	Auxilin-like protein and related proteins containing DnaJ domain	--	--	--	--	--	--	-	-	-
Unigene0000698	3136	8877	6.6963	gi|672127324|ref|XP_008787125.1|	1261	0	PREDICTED: alpha-L-fucosidase 2 [Phoenix dactylifera]	sp|Q8L7W8|FUCO2_ARATH	969	0	Alpha-L-fucosidase 2 OS=Arabidopsis thaliana GN=FUC95A PE=1 SV=1	--	--	--	--	--	K15923//alpha-L-fucosidase 2 [EC:3.2.1.51]	0	1261	pda:103705253	ko00511//Other glycan degradation//Glycan biosynthesis and metabolism//Metabolism	-	GO:0004553//hydrolase activity, hydrolyzing O-glycosyl compounds;GO:0016787//hydrolase activity;GO:0015928//fucosidase activity;GO:0016798//hydrolase activity, acting on glycosyl bonds;GO:0003824//catalytic activity;GO:0004560//alpha-L-fucosidase activity	GO:0005576//extracellular region
Unigene0000699	1305	7034	12.7508	--	--	--	--	--	--	--	--	--	--	--	--	--	--	--	--	--	--	--	-	-	-
Unigene0000700	256	5900	54.5202	--	--	--	--	--	--	--	--	--	--	--	--	--	--	--	--	--	--	--	-	-	-
Unigene0000701	220	288	3.0968	--	--	--	--	--	--	--	--	--	--	--	--	--	--	--	--	--	--	--	-	-	-
Unigene0000702	259	248	2.2652	--	--	--	--	--	--	--	--	--	--	--	--	--	--	--	--	--	--	--	-	-	-
Unigene0000703	396	161	0.9618	--	--	--	--	--	--	--	--	--	--	--	--	--	--	--	--	--	--	--	-	-	-
Unigene0000704	1225	3412	6.589	gi|695009761|ref|XP_009391528.1|	190	1e-50	PREDICTED: calmodulin-binding transcription activator 2-like isoform X3 [Musa acuminata subsp. malaccensis]	sp|Q6NPP4|CMTA2_ARATH	166	4e-43	Calmodulin-binding transcription activator 2 OS=Arabidopsis thaliana GN=CMTA2 PE=1 SV=1	At5g64220	166	9e-44	KOG0520	Uncharacterized conserved protein, contains IPT/TIG domain	--	--	--	--	--	--	-	GO:1901363//heterocyclic compound binding;GO:0097159//organic cyclic compound binding;GO:0016757//transferase activity, transferring glycosyl groups;GO:0016740//transferase activity;GO:0016763//transferase activity, transferring pentosyl groups;GO:0005488//binding;GO:0003824//catalytic activity;GO:0003676//nucleic acid binding	GO:0043231//intracellular membrane-bounded organelle;GO:0043226//organelle;GO:0005622//intracellular;GO:0044464//cell part;GO:0043229//intracellular organelle;GO:0005623//cell;GO:0043227//membrane-bounded organelle;GO:0044424//intracellular part
Unigene0000705	969	1417	3.4593	gi|81051959|gb|ABB55313.1|	61.6	7e-16	hypothetical protein 12.t00024 [Asparagus officinalis]	--	--	--	--	--	--	--	--	--	--	--	--	--	--	--	-	-	-
Unigene0000706	3294	5094	3.6583	--	--	--	--	--	--	--	--	--	--	--	--	--	--	--	--	--	--	--	-	-	-
Unigene0000707	629	329	1.2373	--	--	--	--	--	--	--	--	--	--	--	--	--	--	--	--	--	--	--	-	-	-
Unigene0000708	2365	8002	8.0041	gi|226503908|ref|NP_001152353.1|	161	2e-69	oxidoreductase [Zea mays]	--	--	--	--	--	--	--	--	--	--	--	--	--	--	--	-	-	-
Unigene0000709	1167	2990	6.061	gi|307136462|gb|ADN34267.1|	52	2e-11	methylmalonate-semialdehyde dehydrogenase [Cucumis melo subsp. melo]	sp|Q0WM29|MMSA_ARATH	43.9	7e-08	Methylmalonate-semialdehyde dehydrogenase [acylating], mitochondrial OS=Arabidopsis thaliana GN=ALDH6B2 PE=2 SV=2	At2g14170	43.9	1e-08	KOG2449	Methylmalonate semialdehyde dehydrogenase	K00140//malonate-semialdehyde dehydrogenase (acetylating) / methylmalonate-semialdehyde dehydrogenase [EC:1.2.1.18 1.2.1.27]	1e-11	52	cmo:103495370	ko01200//Carbon metabolism//Global and Overview//Metabolism;ko00562//Inositol phosphate metabolism//Carbohydrate metabolism//Metabolism;ko00280//Valine, leucine and isoleucine degradation//Amino acid metabolism//Metabolism;ko00410//beta-Alanine metabolism//Metabolism of other amino acids//Metabolism;ko00640//Propanoate metabolism//Carbohydrate metabolism//Metabolism	-	-	-
Unigene0000710	349	117	0.7931	gi|703098881|ref|XP_010096503.1|	59.7	6e-09	Enhancer of mRNA-decapping protein 4 [Morus notabilis]	--	--	--	--	--	--	--	--	--	--	--	--	--	--	--	GO:0008152//metabolic process	GO:1901363//heterocyclic compound binding;GO:0003824//catalytic activity;GO:0005488//binding;GO:0097159//organic cyclic compound binding	-
Unigene0000711	649	763	2.7812	--	--	--	--	--	--	--	--	--	--	--	--	--	--	--	--	--	--	--	-	-	-
Unigene0000712	851	7954	22.1107	gi|672199081|ref|XP_008777521.1|	80.5	4e-18	PREDICTED: uncharacterized protein LOC103697444 [Phoenix dactylifera]	--	--	--	--	--	--	--	--	--	--	--	--	--	--	--	-	-	-
Unigene0000713	398	2182	12.9693	--	--	--	--	--	--	--	--	--	--	--	--	--	--	--	--	--	--	--	-	-	-
Unigene0000714	2261	7686	8.0417	gi|870845924|gb|KMS98576.1|	87	1e-27	hypothetical protein BVRB_4g092630 [Beta vulgaris subsp. vulgaris]	--	--	--	--	--	--	--	--	--	--	--	--	--	--	--	-	-	-
Unigene0000715	394	1442	8.6579	--	--	--	--	--	--	--	--	--	--	--	--	--	--	--	--	--	--	--	-	-	-
Unigene0000716	1564	11373	17.2022	gi|89179423|gb|ABD63158.1|	114	1e-24	hypothetical protein 20.t00010 [Asparagus officinalis]	--	--	--	--	--	--	--	--	--	--	--	--	--	--	--	-	-	-
Unigene0000717	668	576	2.0398	--	--	--	--	--	--	--	--	--	--	--	--	--	--	--	--	--	--	--	-	-	-
Unigene0000718	539	1565	6.8686	--	--	--	--	--	--	--	--	--	--	--	--	--	--	--	--	--	--	--	-	-	-
Unigene0000719	403	2198	12.9023	--	--	--	--	--	--	--	--	--	--	--	--	--	--	--	--	--	--	--	-	-	-
Unigene0000720	1225	2337	4.513	gi|89179423|gb|ABD63158.1|	100	9e-21	hypothetical protein 20.t00010 [Asparagus officinalis]	--	--	--	--	--	--	--	--	--	--	--	--	--	--	--	-	-	-
Unigene0000721	312	146	1.107	--	--	--	--	--	--	--	--	--	--	--	--	--	--	--	--	--	--	--	-	-	-
Unigene0000722	717	11066	36.5105	gi|89179423|gb|ABD63158.1|	117	3e-27	hypothetical protein 20.t00010 [Asparagus officinalis]	--	--	--	--	--	--	--	--	--	--	--	--	--	--	--	-	-	-
Unigene0000723	891	6768	17.9692	gi|698512929|ref|XP_009801448.1|	165	6e-46	PREDICTED: transcription repressor OFP3-like [Nicotiana sylvestris]	sp|O04351|OFP2_ARATH	116	1e-28	Transcription repressor OFP2 OS=Arabidopsis thaliana GN=OFP2 PE=1 SV=1	--	--	--	--	--	--	--	--	--	--	--	-	-	-
Unigene0000724	220	54	0.5807	gi|473890998|gb|EMS48673.1|	57.8	6e-09	Serine carboxypeptidase 1 [Triticum urartu]	--	--	--	--	--	--	--	--	--	--	--	--	--	--	--	-	GO:0005488//binding	GO:0044424//intracellular part;GO:0005622//intracellular;GO:0005623//cell;GO:0043227//membrane-bounded organelle;GO:0043231//intracellular membrane-bounded organelle;GO:0043226//organelle;GO:0043229//intracellular organelle;GO:0044464//cell part
Unigene0000725	752	348	1.0947	--	--	--	--	--	--	--	--	--	--	--	--	--	--	--	--	--	--	--	-	-	-
Unigene0000726	788	1908	5.7279	gi|672202053|ref|XP_008778288.1|	377	1e-125	PREDICTED: calnexin homolog, partial [Phoenix dactylifera]	sp|Q39817|CALX_SOYBN	360	6e-120	Calnexin homolog OS=Glycine max PE=2 SV=1	At5g61790	354	1e-118	KOG0675	Calnexin	K08054//calnexin	4e-126	377	pda:103698092	ko04141//Protein processing in endoplasmic reticulum//Folding, sorting and degradation//Genetic Information Processing;ko04145//Phagosome//Transport and catabolism//Cellular Processes	GO:0043170//macromolecule metabolic process;GO:0009987//cellular process;GO:0071704//organic substance metabolic process;GO:0044237//cellular metabolic process;GO:0044260//cellular macromolecule metabolic process;GO:0044267//cellular protein metabolic process;GO:0008152//metabolic process;GO:0044238//primary metabolic process;GO:0019538//protein metabolic process	GO:0046872//metal ion binding;GO:0043167//ion binding;GO:0043169//cation binding;GO:0005515//protein binding;GO:0005488//binding	GO:0043226//organelle;GO:0043231//intracellular membrane-bounded organelle;GO:0044424//intracellular part;GO:0005622//intracellular;GO:0043229//intracellular organelle;GO:0044464//cell part;GO:0043227//membrane-bounded organelle;GO:0005623//cell
Unigene0000727	305	14	0.1086	--	--	--	--	--	--	--	--	--	--	--	--	--	--	--	--	--	--	--	-	-	-
Unigene0000728	651	229	0.8321	--	--	--	--	--	--	--	--	--	--	--	--	--	--	--	--	--	--	--	-	-	-
Unigene0000729	1563	18435	27.9017	gi|672190009|ref|XP_008775130.1|	307	2e-94	PREDICTED: calcium-dependent protein kinase 1-like [Phoenix dactylifera]	sp|Q06850|CDPK1_ARATH	256	8e-76	Calcium-dependent protein kinase 1 OS=Arabidopsis thaliana GN=CPK1 PE=1 SV=1	At5g04870	256	1e-76	KOG0032	Ca2+/calmodulin-dependent protein kinase, EF-Hand protein superfamily	K13412//calcium-dependent protein kinase [EC:2.7.11.1]	7e-95	307	pda:103695544	ko04626//Plant-pathogen interaction//Environmental adaptation//Organismal Systems	GO:0006793//phosphorus metabolic process;GO:0044267//cellular protein metabolic process;GO:0036211//protein modification process;GO:0019538//protein metabolic process;GO:0006464//cellular protein modification process;GO:0043412//macromolecule modification;GO:0044260//cellular macromolecule metabolic process;GO:0044237//cellular metabolic process;GO:0009987//cellular process;GO:0006796//phosphate-…	GO:0016772//transferase activity, transferring phosphorus-containing groups;GO:0046872//metal ion binding;GO:0004672//protein kinase activity;GO:0032549//ribonucleoside binding;GO:0097159//organic cyclic compound binding;GO:0016301//kinase activity;GO:0001882//nucleoside binding;GO:0043167//ion binding;GO:0016740//transferase activity;GO:0036094//small molecule binding;GO:0032550//purine ribonucl…	-
Unigene0000730	472	310	1.5537	--	--	--	--	--	--	--	--	--	--	--	--	--	--	--	--	--	--	--	-	-	-
Unigene0000731	794	1596	4.7551	gi|743843779|ref|XP_010938161.1|	307	1e-102	PREDICTED: glutathione S-transferase U8-like [Elaeis guineensis]	sp|Q9SR36|GSTU8_ARATH	224	3e-71	Glutathione S-transferase U8 OS=Arabidopsis thaliana GN=GSTU8 PE=2 SV=1	At3g09270	224	4e-72	KOG0406	Glutathione S-transferase	K00799//glutathione S-transferase [EC:2.5.1.18]	5e-103	307	egu:105057288	ko00480//Glutathione metabolism//Metabolism of other amino acids//Metabolism	-	GO:0003824//catalytic activity;GO:0016740//transferase activity	-
Unigene0000732	412	259	1.4871	--	--	--	--	--	--	--	--	--	--	--	--	--	--	--	--	--	--	--	-	-	-
Unigene0000733	1023	2941	6.8009	--	--	--	--	--	--	--	--	--	--	--	--	--	--	--	--	--	--	--	-	-	-
Unigene0000734	474	1525	7.6109	gi|674922195|emb|CDY10933.1|	80.1	2e-15	BnaA03g45920D [Brassica napus]	--	--	--	--	--	--	--	--	--	--	--	--	--	--	--	-	-	-
Unigene0000735	1389	15391	26.2126	gi|659095893|ref|XP_008448819.1|	405	2e-136	PREDICTED: transcription factor MYB1R1 [Cucumis melo]	sp|Q2V9B0|MY1R1_SOLTU	132	2e-33	Transcription factor MYB1R1 OS=Solanum tuberosum PE=2 SV=1	At2g38090	129	3e-33	KOG0724	Zuotin and related molecular chaperones (DnaJ superfamily), contains DNA-binding domains	--	--	--	--	--	--	-	GO:1901363//heterocyclic compound binding;GO:0097159//organic cyclic compound binding;GO:0003676//nucleic acid binding;GO:0005488//binding	-
Unigene0000736	2267	18534	19.3403	gi|115446695|ref|NP_001047127.1|	194	1e-53	Os02g0556100 [Oryza sativa Japonica Group]	sp|Q9FVR6|Y1222_ARATH	98.2	3e-30	Uncharacterized protein At1g32220, chloroplastic OS=Arabidopsis thaliana GN=At1g32220 PE=2 SV=1	At5g10730	172	1e-47	KOG4288	Predicted oxidoreductase	--	--	--	--	--	--	-	-	GO:0016020//membrane
Unigene0000737	1216	3743	7.2817	gi|743830659|ref|XP_010934477.1|	521	0	PREDICTED: histone-lysine N-methyltransferase ATXR6 [Elaeis guineensis]	sp|Q9FNE9|ATXR6_ARATH	467	2e-162	Histone-lysine N-methyltransferase ATXR6 OS=Arabidopsis thaliana GN=ATXR6 PE=1 SV=1	At5g24330_2	244	5e-79	KOG1083	Putative transcription factor ASH1/LIN-59	--	--	--	--	--	--	GO:0044260//cellular macromolecule metabolic process;GO:0022414//reproductive process;GO:0071704//organic substance metabolic process;GO:1901987//regulation of cell cycle phase transition;GO:0009059//macromolecule biosynthetic process;GO:1901360//organic cyclic compound metabolic process;GO:0034641//cellular nitrogen compound metabolic process;GO:0051301//cell division;GO:0044237//cellular metabo…	GO:0016740//transferase activity;GO:0016279//protein-lysine N-methyltransferase activity;GO:0046914//transition metal ion binding;GO:0008170//N-methyltransferase activity;GO:0016278//lysine N-methyltransferase activity;GO:0046872//metal ion binding;GO:0018024//histone-lysine N-methyltransferase activity;GO:0003824//catalytic activity;GO:0005488//binding;GO:0008757//S-adenosylmethionine-dependent …	GO:0044424//intracellular part;GO:0043229//intracellular organelle;GO:0044464//cell part;GO:0043227//membrane-bounded organelle;GO:0043226//organelle;GO:0005622//intracellular;GO:0043231//intracellular membrane-bounded organelle;GO:0005623//cell
Unigene0000738	373	118	0.7484	--	--	--	--	--	--	--	--	--	--	--	--	--	--	--	--	--	--	--	-	-	-
Unigene0000739	409	810	4.685	gi|674940503|emb|CDX93155.1|	85.5	8e-18	BnaA03g38770D [Brassica napus]	--	--	--	--	--	--	--	--	--	--	--	--	--	--	--	GO:0006793//phosphorus metabolic process;GO:1901615//organic hydroxy compound metabolic process;GO:0090407//organophosphate biosynthetic process;GO:0044710//single-organism metabolic process;GO:0032958//inositol phosphate biosynthetic process;GO:1901576//organic substance biosynthetic process;GO:0044711//single-organism biosynthetic process;GO:0044237//cellular metabolic process;GO:0009987//cellu…	-	-
Unigene0000740	366	20873	134.912	gi|115458860|ref|NP_001053030.1|	60.5	9e-11	Os04g0466000 [Oryza sativa Japonica Group]	--	--	--	--	--	--	--	--	--	--	--	--	--	--	--	-	-	-
Unigene0000741	780	207	0.6278	--	--	--	--	--	--	--	--	--	--	--	--	--	--	--	--	--	--	--	-	-	-
Unigene0000742	397	20	0.1192	gi|297599295|ref|NP_001046945.2|	192	5e-56	Os02g0513700 [Oryza sativa Japonica Group]	--	--	--	--	--	--	--	--	--	--	--	--	--	--	--	-	GO:0097159//organic cyclic compound binding;GO:0005488//binding;GO:0003676//nucleic acid binding;GO:1901363//heterocyclic compound binding	GO:0043231//intracellular membrane-bounded organelle;GO:0043227//membrane-bounded organelle;GO:0044464//cell part;GO:0005622//intracellular;GO:0044424//intracellular part;GO:0043226//organelle;GO:0005623//cell;GO:0043229//intracellular organelle
Unigene0000743	434	87	0.4742	gi|674956077|emb|CDX77560.1|	203	8e-63	BnaA07g06980D [Brassica napus]	--	--	--	--	--	--	--	--	--	--	--	--	--	--	--	-	GO:0003676//nucleic acid binding;GO:0005488//binding;GO:1901363//heterocyclic compound binding;GO:0097159//organic cyclic compound binding	GO:0043227//membrane-bounded organelle;GO:0005623//cell;GO:0005622//intracellular;GO:0044424//intracellular part;GO:0043229//intracellular organelle;GO:0043226//organelle;GO:0044464//cell part;GO:0043231//intracellular membrane-bounded organelle
Unigene0000744	1678	239511	337.66	gi|115486793|ref|NP_001068540.1|	1107	0	Os11g0703900 [Oryza sativa Japonica Group]	sp|P27322|HSP72_SOLLC	1100	0	Heat shock cognate 70 kDa protein 2 OS=Solanum lycopersicum GN=HSC-2 PE=2 SV=1	At5g02500	1089	0	KOG0101	Molecular chaperones HSP70/HSC70, HSP70 superfamily	K03283//heat shock 70kDa protein 1/8	0	1107	rcu:RCOM_0996770	ko04141//Protein processing in endoplasmic reticulum//Folding, sorting and degradation//Genetic Information Processing;ko03040//Spliceosome//Transcription//Genetic Information Processing;ko04144//Endocytosis//Transport and catabolism//Cellular Processes	GO:0044710//single-organism metabolic process;GO:0008152//metabolic process;GO:0044699//single-organism process	GO:1901363//heterocyclic compound binding;GO:0097367//carbohydrate derivative binding;GO:0032550//purine ribonucleoside binding;GO:0001882//nucleoside binding;GO:0016628//oxidoreductase activity, acting on the CH-CH group of donors, NAD or NADP as acceptor;GO:0016491//oxidoreductase activity;GO:0032549//ribonucleoside binding;GO:0001883//purine nucleoside binding;GO:0005488//binding;GO:0016627//o…	-
Unigene0000745	767	286	0.8821	--	--	--	--	--	--	--	--	--	--	--	--	--	--	--	--	--	--	--	-	-	-
Unigene0000746	928	2929	7.4665	gi|702467735|ref|XP_010029804.1|	65.5	3e-11	PREDICTED: protein RADIALIS-like 6 [Eucalyptus grandis]	sp|F4JVB8|RADL1_ARATH	52.8	2e-07	Protein RADIALIS-like 1 OS=Arabidopsis thaliana GN=RL1 PE=2 SV=1	At2g45540	60.1	2e-09	KOG1787	Kinase A-anchor protein Neurobeachin and related BEACH and WD40 repeat proteins	--	--	--	--	--	--	-	-	-
Unigene0000747	1221	9055	17.5436	--	--	--	--	--	--	--	--	--	--	--	--	--	--	--	--	--	--	--	-	-	-
Unigene0000748	812	385	1.1216	--	--	--	--	--	--	--	--	--	--	--	--	--	--	--	--	--	--	--	-	-	-
Unigene0000749	2205	995	1.0675	gi|870850264|gb|KMT02386.1|	80.9	1e-14	hypothetical protein BVRB_9g204990 [Beta vulgaris subsp. vulgaris]	--	--	--	--	--	--	--	--	--	--	--	--	--	--	--	-	-	-
Unigene0000750	525	570	2.5684	gi|672178435|ref|XP_008809349.1|	108	9e-26	PREDICTED: LOW QUALITY PROTEIN: protein UNUSUAL FLORAL ORGANS [Phoenix dactylifera]	sp|Q39090|UFO_ARATH	73.9	2e-14	Protein UNUSUAL FLORAL ORGANS OS=Arabidopsis thaliana GN=UFO PE=1 SV=2	--	--	--	--	--	--	--	--	--	--	--	GO:0071704//organic substance metabolic process;GO:0043170//macromolecule metabolic process;GO:0009987//cellular process;GO:0008152//metabolic process;GO:0044238//primary metabolic process;GO:0044260//cellular macromolecule metabolic process;GO:0044237//cellular metabolic process	-	-
Unigene0000751	328	27	0.1947	--	--	--	--	--	--	--	--	--	--	--	--	--	--	--	--	--	--	--	-	-	-
Unigene0000752	862	1131	3.1039	--	--	--	--	--	--	--	--	--	--	--	--	--	--	--	--	--	--	--	-	-	-
Unigene0000753	1449	4226	6.8993	gi|115444113|ref|NP_001045836.1|	272	7e-82	Os02g0138200 [Oryza sativa Japonica Group]	sp|Q3UHX0|NOL8_MOUSE	64.7	1e-09	Nucleolar protein 8 OS=Mus musculus GN=Nol8 PE=1 SV=2	--	--	--	--	--	--	--	--	--	--	--	-	-	-
Unigene0000754	3239	11092	8.1011	gi|695045897|ref|XP_009410753.1|	940	0	PREDICTED: ABC transporter A family member 7-like [Musa acuminata subsp. malaccensis]	sp|Q9STT5|AB7A_ARATH	776	0	ABC transporter A family member 7 OS=Arabidopsis thaliana GN=ABCA7 PE=3 SV=2	At3g47780	742	0	KOG0059	Lipid exporter ABCA1 and related proteins, ABC superfamily	--	--	--	--	--	--	GO:0051234//establishment of localization;GO:0051179//localization	GO:0017111//nucleoside-triphosphatase activity;GO:0016818//hydrolase activity, acting on acid anhydrides, in phosphorus-containing anhydrides;GO:0016817//hydrolase activity, acting on acid anhydrides;GO:0036094//small molecule binding;GO:0005488//binding;GO:0003824//catalytic activity;GO:0016787//hydrolase activity;GO:0097159//organic cyclic compound binding;GO:1901363//heterocyclic compound bind…	-
Unigene0000755	2261	13118	13.725	gi|695072953|ref|XP_009383624.1|	204	7e-57	PREDICTED: probable BOI-related E3 ubiquitin-protein ligase 3 [Musa acuminata subsp. malaccensis]	sp|Q9LDD1|BRG3_ARATH	69.7	2e-11	Probable BOI-related E3 ubiquitin-protein ligase 3 OS=Arabidopsis thaliana GN=BRG3 PE=1 SV=1	At1g45976	154	8e-41	KOG1100	Predicted E3 ubiquitin ligase	K19042//E3 ubiquitin-protein ligase BOI and related proteins [EC:2.3.2.27]	3e-57	204	mus:103971352	--	GO:0051716//cellular response to stimulus;GO:0044763//single-organism cellular process;GO:0050789//regulation of biological process;GO:0044699//single-organism process;GO:0050896//response to stimulus;GO:0009987//cellular process;GO:0044700//single organism signaling;GO:0065007//biological regulation;GO:0007154//cell communication;GO:0023052//signaling;GO:0050794//regulation of cellular process;G…	GO:0005488//binding;GO:0046872//metal ion binding;GO:0043167//ion binding;GO:0043169//cation binding	-
Unigene0000756	849	167	0.4653	gi|297610211|ref|NP_001064280.2|	269	4e-79	Os10g0192300 [Oryza sativa Japonica Group]	--	--	--	--	At2g05640	173	2e-47	KOG0987	DNA helicase PIF1/RRM3	--	--	--	--	--	--	GO:0008152//metabolic process;GO:0016043//cellular component organization;GO:0044260//cellular macromolecule metabolic process;GO:0071840//cellular component organization or biogenesis;GO:0051276//chromosome organization;GO:0006259//DNA metabolic process;GO:0071704//organic substance metabolic process;GO:0046483//heterocycle metabolic process;GO:0034641//cellular nitrogen compound metabolic proce…	GO:0003824//catalytic activity;GO:0016462//pyrophosphatase activity;GO:0016817//hydrolase activity, acting on acid anhydrides;GO:0017111//nucleoside-triphosphatase activity;GO:0004386//helicase activity;GO:0016787//hydrolase activity;GO:0016818//hydrolase activity, acting on acid anhydrides, in phosphorus-containing anhydrides	-
Unigene0000757	311	4085	31.0726	gi|743798116|ref|XP_010925151.1|	51.6	3e-07	PREDICTED: cytochrome c oxidase subunit 5b-2, mitochondrial-like isoform X2 [Elaeis guineensis]	sp|Q9SSB8|CX5B2_ARATH	45.1	8e-06	Cytochrome c oxidase subunit 5b-2, mitochondrial OS=Arabidopsis thaliana GN=COX5B-2 PE=2 SV=1	At1g80230	45.1	1e-06	KOG3352	Cytochrome c oxidase, subunit Vb/COX4	K02265//cytochrome c oxidase subunit 5b	1e-07	51.6	pda:103721271	ko00190//Oxidative phosphorylation//Energy metabolism//Metabolism	GO:0044699//single-organism process;GO:0051179//localization;GO:1902578//single-organism localization;GO:0015672//monovalent inorganic cation transport;GO:0006810//transport;GO:0006818//hydrogen transport;GO:0006812//cation transport;GO:0015992//proton transport;GO:0051234//establishment of localization;GO:0006811//ion transport;GO:0044765//single-organism transport	GO:0009055//electron carrier activity	GO:0044422//organelle part;GO:0043226//organelle;GO:0044464//cell part;GO:0031975//envelope;GO:0044424//intracellular part;GO:0043227//membrane-bounded organelle;GO:0031967//organelle envelope;GO:0043229//intracellular organelle;GO:0005622//intracellular;GO:0005623//cell;GO:0044446//intracellular organelle part
Unigene0000758	1137	246	0.5118	gi|81051948|gb|ABB55302.1|	58.2	1e-07	hypothetical protein 12.t00003 [Asparagus officinalis]	--	--	--	--	--	--	--	--	--	--	--	--	--	--	--	-	-	-
Unigene0000759	3882	10659	6.4954	gi|475615434|gb|EMT29437.1|	1077	0	Acyl-CoA synthetase family member 4 [Aegilops tauschii]	sp|Q9R9I9|MYCC_BACIU	210	2e-53	Mycosubtilin synthase subunit C OS=Bacillus subtilis GN=mycC PE=3 SV=1	At5g35930_1	547	4e-177	KOG1178	Non-ribosomal peptide synthetase/alpha-aminoadipate reductase and related enzymes	K00142//acyl-CoA synthetase [EC:6.2.1.-]	0	1399	egu:105060652	--	GO:0065007//biological regulation;GO:0009987//cellular process;GO:0050896//response to stimulus;GO:0044699//single-organism process;GO:0044763//single-organism cellular process;GO:0008152//metabolic process	-	-
Unigene0000760	1082	6185	13.5225	gi|672158299|ref|XP_008798884.1|	241	8e-77	PREDICTED: ergosterol biosynthetic protein 28 [Phoenix dactylifera]	sp|O80594|ERG28_ARATH	211	9e-66	Ergosterol biosynthetic protein 28 OS=Arabidopsis thaliana GN=At1g10030 PE=2 SV=2	At1g10030	189	2e-58	KOG3455	Predicted membrane protein	--	--	--	--	--	--	GO:1901362//organic cyclic compound biosynthetic process;GO:0044255//cellular lipid metabolic process;GO:0008202//steroid metabolic process;GO:0044763//single-organism cellular process;GO:1901576//organic substance biosynthetic process;GO:0006721//terpenoid metabolic process;GO:0044249//cellular biosynthetic process;GO:0009058//biosynthetic process;GO:0044711//single-organism biosynthetic process…	-	GO:0005622//intracellular;GO:0044424//intracellular part;GO:0043229//intracellular organelle;GO:0044425//membrane part;GO:0043227//membrane-bounded organelle;GO:0016020//membrane;GO:0044464//cell part;GO:0031224//intrinsic component of membrane;GO:0044422//organelle part;GO:0005623//cell;GO:0031090//organelle membrane;GO:0043226//organelle;GO:0043231//intracellular membrane-bounded organelle
Unigene0000761	449	140	0.7376	gi|720019164|ref|XP_010262019.1|	59.3	2e-09	PREDICTED: 50S ribosomal protein L10, chloroplastic-like [Nelumbo nucifera]	sp|B8D6V2|RL10_BUCAT	269	2e-91	50S ribosomal protein L10 OS=Buchnera aphidicola subsp. Acyrthosiphon pisum (strain Tuc7) GN=rplJ PE=3 SV=1	--	--	--	--	--	K02864//large subunit ribosomal protein L10	8e-11	62	smo:SELMODRAFT_233811	ko03010//Ribosome//Translation//Genetic Information Processing	-	-	-
Unigene0000762	469	18970	95.6842	gi|727554997|ref|XP_010449662.1|	80.1	7e-17	PREDICTED: ras-related protein RABB1c-like [Camelina sativa]	sp|Q38922|RAB1B_ARATH	79.7	3e-17	Ras-related protein RABB1b OS=Arabidopsis thaliana GN=RABB1B PE=2 SV=1	At4g35860	79.7	5e-18	KOG0098	GTPase Rab2, small G protein superfamily	K07877//Ras-related protein Rab-2A	3e-17	80.1	sot:102600740	--	GO:0015031//protein transport;GO:0009987//cellular process;GO:1902578//single-organism localization;GO:0050896//response to stimulus;GO:0051641//cellular localization;GO:0008104//protein localization;GO:0044700//single organism signaling;GO:0070727//cellular macromolecule localization;GO:1902582//single-organism intracellular transport;GO:0032989//cellular component morphogenesis;GO:0071702//orga…	GO:0097367//carbohydrate derivative binding;GO:0005488//binding;GO:1901363//heterocyclic compound binding;GO:0032550//purine ribonucleoside binding;GO:0032549//ribonucleoside binding;GO:0097159//organic cyclic compound binding;GO:0036094//small molecule binding;GO:0001883//purine nucleoside binding;GO:0001882//nucleoside binding	GO:0043229//intracellular organelle;GO:0005623//cell;GO:0016020//membrane;GO:0005622//intracellular;GO:0043231//intracellular membrane-bounded organelle;GO:0044464//cell part;GO:0005737//cytoplasm;GO:0043226//organelle;GO:0044444//cytoplasmic part;GO:0009536//plastid;GO:0044424//intracellular part;GO:0043227//membrane-bounded organelle
Unigene0000763	805	633	1.8602	--	--	--	--	--	--	--	--	--	--	--	--	--	--	--	--	--	--	--	-	-	-
Unigene0000764	1439	3965	6.5182	gi|672116455|ref|XP_008781393.1|	230	2e-68	PREDICTED: transcription factor VIP1 [Phoenix dactylifera]	sp|Q9MA75|VIP1_ARATH	167	2e-45	Transcription factor VIP1 OS=Arabidopsis thaliana GN=VIP1 PE=1 SV=1	--	--	--	--	--	--	--	--	--	--	--	-	-	-
Unigene0000765	1814	144272	188.144	gi|720029401|ref|XP_010265205.1|	117	5e-27	PREDICTED: 14-3-3-like protein [Nelumbo nucifera]	sp|Q6ZKC0|14333_ORYSJ	106	5e-24	14-3-3-like protein GF14-C OS=Oryza sativa subsp. japonica GN=GF14C PE=1 SV=1	At5g38480	97.8	5e-22	KOG0841	Multifunctional chaperone (14-3-3 family)	K06630//14-3-3 protein epsilon	5e-27	112	rcu:RCOM_1727270	--	GO:0006793//phosphorus metabolic process;GO:0044699//single-organism process;GO:0044710//single-organism metabolic process;GO:0050896//response to stimulus;GO:0019748//secondary metabolic process;GO:0009404//toxin metabolic process;GO:0044237//cellular metabolic process;GO:0009987//cellular process;GO:0044763//single-organism cellular process;GO:0006796//phosphate-containing compound metabolic pr…	GO:0001882//nucleoside binding;GO:0001883//purine nucleoside binding;GO:0003824//catalytic activity;GO:0032550//purine ribonucleoside binding;GO:0097159//organic cyclic compound binding;GO:0016772//transferase activity, transferring phosphorus-containing groups;GO:0005488//binding;GO:0097367//carbohydrate derivative binding;GO:0036094//small molecule binding;GO:1901363//heterocyclic compound bind…	GO:0071944//cell periphery;GO:0005623//cell;GO:0044464//cell part;GO:0043229//intracellular organelle;GO:0005911//cell-cell junction;GO:0044444//cytoplasmic part;GO:0005622//intracellular;GO:0016020//membrane;GO:0005737//cytoplasm;GO:0043227//membrane-bounded organelle;GO:0009536//plastid;GO:0030312//external encapsulating structure;GO:0044424//intracellular part;GO:0030054//cell junction;GO:0043…
Unigene0000766	2377	1045	1.04	--	--	--	--	--	--	--	--	--	--	--	--	--	--	--	--	--	--	--	-	-	-
Unigene0000767	2287	3414	3.5314	--	--	--	--	--	--	--	--	--	--	--	--	--	--	--	--	--	--	--	-	-	-
Unigene0000768	1608	3446	5.0696	gi|115435146|ref|NP_001042331.1|	163	5e-44	Os01g0203300 [Oryza sativa Japonica Group]	--	--	--	--	At1g70650	73.6	2e-13	KOG4198	RNA-binding Ran Zn-finger protein and related proteins	--	--	--	--	--	--	-	-	GO:0005622//intracellular;GO:0044464//cell part;GO:0043226//organelle;GO:0043229//intracellular organelle;GO:0044424//intracellular part;GO:0043231//intracellular membrane-bounded organelle;GO:0005623//cell;GO:0043227//membrane-bounded organelle
Unigene0000769	444	238	1.2681	--	--	--	--	--	--	--	--	--	--	--	--	--	--	--	--	--	--	--	-	-	-
Unigene0000770	318	318	2.3656	gi|545693870|gb|AGW47867.1|	114	6e-28	polyprotein [Phaseolus vulgaris]	sp|P10978|POLX_TOBAC	62.8	7e-11	Retrovirus-related Pol polyprotein from transposon TNT 1-94 OS=Nicotiana tabacum PE=2 SV=1	At1g32590	110	3e-28	KOG0017	FOG: Transposon-encoded proteins with TYA, reverse transcriptase, integrase domains in various combinations	K16570//gamma-tubulin complex component 3	2e-24	103	mdm:103449689	--	-	GO:0005488//binding;GO:0043167//ion binding;GO:0046872//metal ion binding;GO:0043169//cation binding	-
Unigene0000771	1130	93334	195.392	gi|719982973|ref|XP_010250624.1|	491	1e-172	PREDICTED: 60S ribosomal protein L7a [Nelumbo nucifera]	sp|P35685|RL7A_ORYSJ	484	1e-170	60S ribosomal protein L7a OS=Oryza sativa subsp. japonica GN=RPL7A PE=2 SV=1	At3g62870	460	3e-162	KOG3166	60S ribosomal protein L7A	K02936//large subunit ribosomal protein L7Ae	7e-172	488	sbi:SORBI_02g029400	ko03010//Ribosome//Translation//Genetic Information Processing	GO:0022613//ribonucleoprotein complex biogenesis;GO:0071704//organic substance metabolic process;GO:0010467//gene expression;GO:0008152//metabolic process;GO:0043170//macromolecule metabolic process;GO:0044085//cellular component biogenesis;GO:0071840//cellular component organization or biogenesis	GO:0005198//structural molecule activity	GO:0044424//intracellular part;GO:0005623//cell;GO:0005622//intracellular;GO:0032991//macromolecular complex;GO:0044464//cell part;GO:0030529//ribonucleoprotein complex
Unigene0000772	369	159	1.0193	--	--	--	--	--	--	--	--	--	--	--	--	--	--	--	--	--	--	--	-	-	-
Unigene0000773	1423	8495	14.1223	gi|731910919|gb|AIZ68163.1|	580	0	tetratricopeptide repeat protein 1-like protein [Ornithogalum longebracteatum]	sp|Q80W98|SGTB_RAT	86.7	1e-17	Small glutamine-rich tetratricopeptide repeat-containing protein beta OS=Rattus norvegicus GN=Sgtb PE=1 SV=1	At1g04190_3	259	1e-83	KOG2449	Methylmalonate semialdehyde dehydrogenase	--	--	--	--	--	--	GO:0009987//cellular process;GO:0034613//cellular protein localization;GO:0071702//organic substance transport;GO:0033036//macromolecule localization;GO:0050896//response to stimulus;GO:0043414//macromolecule methylation;GO:0070647//protein modification by small protein conjugation or removal;GO:0044237//cellular metabolic process;GO:0009314//response to radiation;GO:0070727//cellular macromolecu…	-	GO:0044464//cell part;GO:0044444//cytoplasmic part;GO:0005623//cell;GO:0044424//intracellular part;GO:0005622//intracellular;GO:0005737//cytoplasm
Unigene0000774	777	2336	7.1121	gi|743914894|ref|XP_011001387.1|	197	7e-61	PREDICTED: two-component response regulator ARR17 [Populus euphratica]	sp|Q9FPR6|ARR17_ARATH	192	1e-59	Two-component response regulator ARR17 OS=Arabidopsis thaliana GN=ARR17 PE=2 SV=1	At2g40670	176	6e-54	KOG1601	GATA-4/5/6 transcription factors	K14492//two-component response regulator ARR-A family	3e-61	197	pmum:103332899	ko04075//Plant hormone signal transduction//Signal transduction//Environmental Information Processing	GO:0051716//cellular response to stimulus;GO:0035556//intracellular signal transduction;GO:0007165//signal transduction;GO:0009059//macromolecule biosynthetic process;GO:0071495//cellular response to endogenous stimulus;GO:0060255//regulation of macromolecule metabolic process;GO:0043170//macromolecule metabolic process;GO:0034645//cellular macromolecule biosynthetic process;GO:0009987//cellular …	GO:0004871//signal transducer activity;GO:0060089//molecular transducer activity	GO:0044424//intracellular part;GO:0005623//cell;GO:0043226//organelle;GO:0044464//cell part;GO:0043231//intracellular membrane-bounded organelle;GO:0005622//intracellular;GO:0043229//intracellular organelle;GO:0043227//membrane-bounded organelle
Unigene0000775	5334	19190	8.5107	gi|474146978|gb|EMS56783.1|	736	0	PERQ amino acid-rich with GYF domain-containing protein 2 [Triticum urartu]	--	--	--	--	At1g27430	221	2e-57	KOG1862	GYF domain containing proteins	K18730//PERQ amino acid-rich with GYF domain-containing protein	0	1311	pda:103707840	--	-	-	-
Unigene0000776	1563	20061	30.3626	gi|720083700|ref|XP_010242973.1|	125	3e-29	PREDICTED: allantoinase [Nelumbo nucifera]	sp|Q94AP0|ALN_ARATH	100	2e-21	Allantoinase OS=Arabidopsis thaliana GN=ALN PE=1 SV=1	--	--	--	--	--	K07456//DNA mismatch repair protein MutS2	1e-28	126	egu:105054914	ko00230//Purine metabolism//Nucleotide metabolism//Metabolism	GO:0071704//organic substance metabolic process;GO:0008152//metabolic process;GO:1901360//organic cyclic compound metabolic process;GO:0044237//cellular metabolic process;GO:0006807//nitrogen compound metabolic process;GO:0009987//cellular process;GO:0034641//cellular nitrogen compound metabolic process;GO:1901564//organonitrogen compound metabolic process;GO:0000255//allantoin metabolic process;…	GO:0016787//hydrolase activity;GO:0005488//binding;GO:0046872//metal ion binding;GO:0016812//hydrolase activity, acting on carbon-nitrogen (but not peptide) bonds, in cyclic amides;GO:0003824//catalytic activity;GO:0043167//ion binding;GO:0046914//transition metal ion binding;GO:0043169//cation binding;GO:0016810//hydrolase activity, acting on carbon-nitrogen (but not peptide) bonds	-
Unigene0000777	982	6339	15.2706	gi|695014214|ref|XP_009393918.1|	58.2	2e-07	PREDICTED: pyridoxal reductase, chloroplastic [Musa acuminata subsp. malaccensis]	sp|Q56Y42|PLR1_ARATH	52.4	2e-06	Pyridoxal reductase, chloroplastic OS=Arabidopsis thaliana GN=PLR1 PE=1 SV=1	At5g53580	52.4	3e-07	KOG1575	Voltage-gated shaker-like K+ channel, subunit beta/KCNAB	K05275//pyridoxine 4-dehydrogenase [EC:1.1.1.65]	4e-08	60.1	egr:104455787	ko00750//Vitamin B6 metabolism//Metabolism of cofactors and vitamins//Metabolism	-	-	-
Unigene0000778	332	202	1.4393	gi|674887096|emb|CDY45505.1|	62	9e-17	BnaCnng12640D [Brassica napus]	--	--	--	--	--	--	--	--	--	--	--	--	--	--	--	-	-	-
Unigene0000779	243	53	0.516	--	--	--	--	--	--	--	--	--	--	--	--	--	--	--	--	--	--	--	-	-	-
Unigene0000780	891	269	0.7142	--	--	--	--	--	--	--	--	--	--	--	--	--	--	--	--	--	--	--	-	-	-
Unigene0000781	2898	7656	6.2496	gi|743863868|ref|XP_010943895.1|	786	0	PREDICTED: protein EXECUTER 1, chloroplastic isoform X1 [Elaeis guineensis]	sp|Q93YW0|EXEC1_ARATH	598	0	Protein EXECUTER 1, chloroplastic OS=Arabidopsis thaliana GN=EX1 PE=1 SV=1	--	--	--	--	--	--	--	--	--	--	--	GO:0042221//response to chemical;GO:0006979//response to oxidative stress;GO:0000302//response to reactive oxygen species;GO:0006950//response to stress;GO:0010035//response to inorganic substance;GO:1901700//response to oxygen-containing compound;GO:0050896//response to stimulus;GO:0000304//response to singlet oxygen	-	GO:0043229//intracellular organelle;GO:0043226//organelle;GO:0005623//cell;GO:0043231//intracellular membrane-bounded organelle;GO:0044464//cell part;GO:0009536//plastid;GO:0044424//intracellular part;GO:0044444//cytoplasmic part;GO:0005622//intracellular;GO:0043227//membrane-bounded organelle;GO:0005737//cytoplasm
Unigene0000782	1887	667	0.8362	gi|743775449|ref|XP_010918102.1|	194	4e-54	PREDICTED: myb family transcription factor APL [Elaeis guineensis]	sp|Q9SAK5|APL_ARATH	64.3	1e-09	Myb family transcription factor APL OS=Arabidopsis thaliana GN=APL PE=2 SV=2	--	--	--	--	--	--	--	--	--	--	--	-	-	-
Unigene0000783	1289	1695	3.1107	--	--	--	--	--	--	--	--	--	--	--	--	--	--	--	--	--	--	--	-	-	-
Unigene0000784	2119	1149	1.2827	gi|672109671|ref|XP_008791373.1|	794	0	PREDICTED: pentatricopeptide repeat-containing protein At1g71420 [Phoenix dactylifera]	sp|Q9C9H9|PP114_ARATH	518	3e-172	Pentatricopeptide repeat-containing protein At1g71420 OS=Arabidopsis thaliana GN=PCMP-H70 PE=2 SV=1	At1g71420	518	5e-173	KOG4197	FOG: PPR repeat	--	--	--	--	--	--	-	-	-
Unigene0000785	1815	3812	4.9685	gi|38345657|emb|CAE04421.2|	430	6e-144	OSJNBb0040D15.11 [Oryza sativa Japonica Group]	sp|P04146|COPIA_DROME	229	3e-62	Copia protein OS=Drosophila melanogaster GN=GIP PE=1 SV=3	At1g33817	365	6e-118	KOG0017	FOG: Transposon-encoded proteins with TYA, reverse transcriptase, integrase domains in various combinations	--	--	--	--	--	--	GO:0044238//primary metabolic process;GO:0006725//cellular aromatic compound metabolic process;GO:0044237//cellular metabolic process;GO:0006139//nucleobase-containing compound metabolic process;GO:0044260//cellular macromolecule metabolic process;GO:0009987//cellular process;GO:0034641//cellular nitrogen compound metabolic process;GO:0006259//DNA metabolic process;GO:0046483//heterocycle metabol…	GO:0046872//metal ion binding;GO:0097159//organic cyclic compound binding;GO:0043167//ion binding;GO:0043169//cation binding;GO:0046914//transition metal ion binding;GO:0005488//binding	GO:0005622//intracellular;GO:0044424//intracellular part;GO:0043226//organelle;GO:0005623//cell;GO:0044464//cell part;GO:0043231//intracellular membrane-bounded organelle;GO:0043227//membrane-bounded organelle;GO:0043229//intracellular organelle
Unigene0000786	2757	3502	3.0049	gi|115474597|ref|NP_001060895.1|	1083	0	Os08g0125300 [Oryza sativa Japonica Group]	sp|P10978|POLX_TOBAC	496	2e-154	Retrovirus-related Pol polyprotein from transposon TNT 1-94 OS=Nicotiana tabacum PE=2 SV=1	At2g05960	765	0	KOG0017	FOG: Transposon-encoded proteins with TYA, reverse transcriptase, integrase domains in various combinations	--	--	--	--	--	--	GO:0044237//cellular metabolic process;GO:0006139//nucleobase-containing compound metabolic process;GO:0090304//nucleic acid metabolic process;GO:0034641//cellular nitrogen compound metabolic process;GO:0044238//primary metabolic process;GO:0006725//cellular aromatic compound metabolic process;GO:0006259//DNA metabolic process;GO:0006807//nitrogen compound metabolic process;GO:0043170//macromolec…	GO:0005488//binding	GO:0044464//cell part;GO:0005623//cell;GO:0043229//intracellular organelle;GO:0043231//intracellular membrane-bounded organelle;GO:0043227//membrane-bounded organelle;GO:0005622//intracellular;GO:0043226//organelle;GO:0044424//intracellular part
Unigene0000787	409	484	2.7994	--	--	--	--	--	--	--	--	--	--	--	--	--	--	--	--	--	--	--	-	-	-
Unigene0000788	1633	1746	2.5293	gi|703159484|ref|XP_010112261.1|	602	0	Zinc transport protein ZntB [Morus notabilis]	sp|Q7N3Y5|ZNTB_PHOLL	74.7	3e-13	Zinc transport protein ZntB OS=Photorhabdus luminescens subsp. laumondii (strain TT01) GN=zntB PE=3 SV=1	--	--	--	--	--	--	--	--	--	--	--	GO:0044710//single-organism metabolic process;GO:0044699//single-organism process;GO:0032787//monocarboxylic acid metabolic process;GO:0006952//defense response;GO:0007154//cell communication;GO:0019752//carboxylic acid metabolic process;GO:0051716//cellular response to stimulus;GO:0042537//benzene-containing compound metabolic process;GO:0050794//regulation of cellular process;GO:0065007//biolog…	GO:0015075//ion transmembrane transporter activity;GO:0022857//transmembrane transporter activity;GO:0022891//substrate-specific transmembrane transporter activity;GO:0022892//substrate-specific transporter activity;GO:0022890//inorganic cation transmembrane transporter activity;GO:0008324//cation transmembrane transporter activity;GO:0005215//transporter activity	-
Unigene0000789	816	447	1.2959	--	--	--	--	--	--	--	--	--	--	--	--	--	--	--	--	--	--	--	-	-	-
Unigene0000790	377	701	4.3987	gi|723730381|ref|XP_010326366.1|	57.4	3e-08	PREDICTED: uncharacterized RNA-binding protein C644.16-like isoform X2 [Solanum lycopersicum]	sp|Q9M9G6|CTF64_ARATH	51.2	5e-07	Cleavage stimulating factor 64 OS=Arabidopsis thaliana GN=CSTF64 PE=1 SV=1	At1g71800	50.8	8e-08	KOG0108	mRNA cleavage and polyadenylation factor I complex, subunit RNA15	K14407//cleavage stimulation factor subunit 2	5e-08	55.5	cit:102615699	ko03015//mRNA surveillance pathway//Translation//Genetic Information Processing	GO:0050794//regulation of cellular process;GO:0006725//cellular aromatic compound metabolic process;GO:0010467//gene expression;GO:0044238//primary metabolic process;GO:0060255//regulation of macromolecule metabolic process;GO:0046483//heterocycle metabolic process;GO:0051171//regulation of nitrogen compound metabolic process;GO:0065007//biological regulation;GO:1903506//regulation of nucleic aci…	GO:0003723//RNA binding;GO:0003676//nucleic acid binding;GO:0005488//binding;GO:0097159//organic cyclic compound binding;GO:0044822//poly(A) RNA binding;GO:0036094//small molecule binding;GO:1901363//heterocyclic compound binding	-
Unigene0000791	1583	942	1.4077	--	--	--	--	--	--	--	--	--	--	--	--	--	--	--	--	--	--	--	-	-	-
Unigene0000792	686	437	1.507	gi|115445817|ref|NP_001046688.1|	76.6	3e-15	Os02g0321600 [Oryza sativa Japonica Group]	--	--	--	--	--	--	--	--	--	--	--	--	--	--	--	-	-	-
Unigene0000793	681	234	0.8129	--	--	--	--	--	--	--	--	--	--	--	--	--	--	--	--	--	--	--	-	-	-
Unigene0000794	2548	53074	49.2752	gi|802777453|ref|XP_012090891.1|	239	0	PREDICTED: fatty acyl-CoA reductase 2 [Jatropha curcas]	sp|Q08891|FACR2_ARATH	240	4e-172	Fatty acyl-CoA reductase 2 OS=Arabidopsis thaliana GN=FAR2 PE=2 SV=2	At3g11980	240	8e-173	KOG1221	Acyl-CoA reductase	K13356//fatty acyl-CoA reductase [EC:1.2.1.-]	0	239	jcu:105648986	ko04146//Peroxisome//Transport and catabolism//Cellular Processes;ko00073//Cutin, suberine and wax biosynthesis//Lipid metabolism//Metabolism	GO:0044085//cellular component biogenesis;GO:0046394//carboxylic acid biosynthetic process;GO:0071840//cellular component organization or biogenesis;GO:0085029//extracellular matrix assembly;GO:0048646//anatomical structure formation involved in morphogenesis;GO:0032501//multicellular organismal process;GO:1901564//organonitrogen compound metabolic process;GO:0009628//response to abiotic stimulus…	GO:0016740//transferase activity;GO:0016627//oxidoreductase activity, acting on the CH-CH group of donors;GO:0043167//ion binding;GO:0016491//oxidoreductase activity;GO:0043169//cation binding;GO:0046872//metal ion binding;GO:0005488//binding;GO:0008172//S-methyltransferase activity;GO:0046914//transition metal ion binding;GO:0008168//methyltransferase activity;GO:0016903//oxidoreductase activity…	GO:0043229//intracellular organelle;GO:0005622//intracellular;GO:0009536//plastid;GO:0044464//cell part;GO:0005737//cytoplasm;GO:0044424//intracellular part;GO:0016020//membrane;GO:0031975//envelope;GO:0044446//intracellular organelle part;GO:0005911//cell-cell junction;GO:0009526//plastid envelope;GO:0005623//cell;GO:0043231//intracellular membrane-bounded organelle;GO:0005576//extracellular reg…
Unigene0000795	1321	9069	16.2406	gi|672160611|ref|XP_008800089.1|	461	6e-158	PREDICTED: probable plastid-lipid-associated protein 3, chloroplastic isoform X1 [Phoenix dactylifera]	sp|O82291|PAP3_ARATH	377	4e-126	Probable plastid-lipid-associated protein 3, chloroplastic OS=Arabidopsis thaliana GN=PAP3 PE=2 SV=1	--	--	--	--	--	--	--	--	--	--	--	-	-	GO:0043226//organelle;GO:0044424//intracellular part;GO:0009507//chloroplast;GO:0043227//membrane-bounded organelle;GO:0044446//intracellular organelle part;GO:0044435//plastid part;GO:0044464//cell part;GO:0009579//thylakoid;GO:0044422//organelle part;GO:0031976//plastid thylakoid;GO:0043229//intracellular organelle;GO:0031984//organelle subcompartment;GO:0005622//intracellular;GO:0005737//cytop…
Unigene0000796	623	294	1.1164	gi|475587340|gb|EMT20525.1|	57.8	8e-08	Soluble starch synthase 2-1, chloroplastic/amyloplastic [Aegilops tauschii]	--	--	--	--	--	--	--	--	--	--	--	--	--	--	--	GO:0044260//cellular macromolecule metabolic process;GO:0043170//macromolecule metabolic process;GO:0009987//cellular process;GO:0044237//cellular metabolic process;GO:0044238//primary metabolic process;GO:0008152//metabolic process;GO:0071704//organic substance metabolic process	GO:0016740//transferase activity;GO:0003824//catalytic activity	-
Unigene0000797	1700	4810	6.6933	gi|674913486|emb|CDY19671.1|	78.6	5e-14	BnaC09g29270D [Brassica napus]	--	--	--	--	--	--	--	--	--	--	--	--	--	--	--	-	-	GO:0005622//intracellular;GO:0043229//intracellular organelle;GO:0044424//intracellular part;GO:0009536//plastid;GO:0005623//cell;GO:0043226//organelle;GO:0005737//cytoplasm;GO:0043231//intracellular membrane-bounded organelle;GO:0044464//cell part;GO:0044444//cytoplasmic part;GO:0043227//membrane-bounded organelle
Unigene0000798	612	3523	13.6178	gi|81051952|gb|ABB55306.1|	211	3e-66	hypothetical protein 12.t00011 [Asparagus officinalis]	--	--	--	--	--	--	--	--	--	--	--	--	--	--	--	-	-	-
Unigene0000799	801	208	0.6143	--	--	--	--	--	--	--	--	--	--	--	--	--	--	--	--	--	--	--	-	-	-
Unigene0000800	548	187	0.8072	--	--	--	--	--	--	--	--	--	--	--	--	--	--	--	--	--	--	--	-	-	-
Unigene0000801	1676	2035	2.8723	--	--	--	--	--	--	--	--	--	--	--	--	--	--	--	--	--	--	--	-	-	-
Unigene0000802	1046	7715	17.4482	gi|743815347|ref|XP_010930317.1|	300	8e-99	PREDICTED: 6,7-dimethyl-8-ribityllumazine synthase, chloroplastic [Elaeis guineensis]	sp|O80575|RISB_ARATH	277	2e-90	6,7-dimethyl-8-ribityllumazine synthase, chloroplastic OS=Arabidopsis thaliana GN=At2g44050 PE=2 SV=1	At2g44050	277	3e-91	KOG3243	6,7-dimethyl-8-ribityllumazine synthase	K00794//6,7-dimethyl-8-ribityllumazine synthase [EC:2.5.1.78]	3e-99	300	egu:105051526	ko00740//Riboflavin metabolism//Metabolism of cofactors and vitamins//Metabolism	GO:0044281//small molecule metabolic process;GO:0007154//cell communication;GO:0032870//cellular response to hormone stimulus;GO:0009987//cellular process;GO:0070887//cellular response to chemical stimulus;GO:0050789//regulation of biological process;GO:0042726//flavin-containing compound metabolic process;GO:0044763//single-organism cellular process;GO:0006767//water-soluble vitamin metabolic pr…	GO:0016866//intramolecular transferase activity;GO:0016853//isomerase activity;GO:0003824//catalytic activity;GO:0016867//intramolecular transferase activity, transferring acyl groups	GO:0043229//intracellular organelle;GO:0044446//intracellular organelle part;GO:0005737//cytoplasm;GO:0044435//plastid part;GO:0044424//intracellular part;GO:0005622//intracellular;GO:0043226//organelle;GO:0009536//plastid;GO:0044464//cell part;GO:0044444//cytoplasmic part;GO:0009532//plastid stroma;GO:0044422//organelle part;GO:0043227//membrane-bounded organelle;GO:0005623//cell;GO:0043231//int…
Unigene0000803	1301	1062	1.931	gi|357475987|ref|XP_003608279.1|	372	2e-121	Endoglucanase [Medicago truncatula]	sp|P54583|GUN1_ACIC1	57	2e-07	Endoglucanase E1 OS=Acidothermus cellulolyticus (strain ATCC 43068 / 11B) GN=Acel_0614 PE=1 SV=1	--	--	--	--	--	--	--	--	--	--	--	-	GO:0003824//catalytic activity;GO:0016787//hydrolase activity	-
Unigene0000804	2214	19412	20.7414	gi|672107225|ref|XP_008800580.1|	766	0	PREDICTED: target of Myb protein 1-like isoform X1 [Phoenix dactylifera]	sp|Q5SRX1|TM1L2_MOUSE	155	3e-39	TOM1-like protein 2 OS=Mus musculus GN=Tom1l2 PE=2 SV=1	At3g08790	441	3e-144	KOG1087	Cytosolic sorting protein GGA2/TOM1	--	--	--	--	--	--	-	-	-
Unigene0000805	2064	6952	7.9679	--	--	--	--	--	--	--	--	--	--	--	--	--	--	--	--	--	--	--	-	-	-
Unigene0000806	722	245	0.8027	gi|32396104|gb|AAP43919.1|	278	2e-90	integrase [Gossypium hirsutum]	sp|Q7LHG5|YI31B_YEAST	135	4e-34	Transposon Ty3-I Gag-Pol polyprotein OS=Saccharomyces cerevisiae (strain ATCC 204508 / S288c) GN=TY3B-I PE=3 SV=2	At1g35647	284	9e-87	KOG0017	FOG: Transposon-encoded proteins with TYA, reverse transcriptase, integrase domains in various combinations	--	--	--	--	--	--	GO:0044238//primary metabolic process;GO:0090304//nucleic acid metabolic process;GO:0044237//cellular metabolic process;GO:1901360//organic cyclic compound metabolic process;GO:0009987//cellular process;GO:0006807//nitrogen compound metabolic process;GO:0044260//cellular macromolecule metabolic process;GO:0034641//cellular nitrogen compound metabolic process;GO:0046483//heterocycle metabolic proc…	GO:0043169//cation binding;GO:0046872//metal ion binding;GO:0003824//catalytic activity;GO:0097159//organic cyclic compound binding;GO:0046914//transition metal ion binding;GO:0003676//nucleic acid binding;GO:0043167//ion binding;GO:1901363//heterocyclic compound binding;GO:0005488//binding	GO:0005622//intracellular;GO:0043226//organelle;GO:0005623//cell;GO:0043227//membrane-bounded organelle;GO:0044464//cell part;GO:0043231//intracellular membrane-bounded organelle;GO:0044424//intracellular part;GO:0043229//intracellular organelle
Unigene0000807	3473	6071	4.1352	gi|590720737|ref|XP_007051412.1|	1147	0	DNA/RNA polymerases superfamily protein [Theobroma cacao]	sp|Q7LHG5|YI31B_YEAST	493	1e-149	Transposon Ty3-I Gag-Pol polyprotein OS=Saccharomyces cerevisiae (strain ATCC 204508 / S288c) GN=TY3B-I PE=3 SV=2	At1g35647	969	0	KOG0017	FOG: Transposon-encoded proteins with TYA, reverse transcriptase, integrase domains in various combinations	--	--	--	--	--	--	GO:0006259//DNA metabolic process;GO:0043170//macromolecule metabolic process;GO:0006725//cellular aromatic compound metabolic process;GO:0071704//organic substance metabolic process;GO:1901360//organic cyclic compound metabolic process;GO:0009058//biosynthetic process;GO:0006807//nitrogen compound metabolic process;GO:0008152//metabolic process;GO:0044260//cellular macromolecule metabolic proces…	GO:0003824//catalytic activity;GO:1901363//heterocyclic compound binding;GO:0034061//DNA polymerase activity;GO:0016772//transferase activity, transferring phosphorus-containing groups;GO:0097159//organic cyclic compound binding;GO:0005488//binding;GO:0016740//transferase activity;GO:0003676//nucleic acid binding;GO:0016779//nucleotidyltransferase activity	-
Unigene0000808	1438	2399	3.9465	--	--	--	--	--	--	--	--	--	--	--	--	--	--	--	--	--	--	--	-	-	-
Unigene0000809	1447	30149	49.289	--	--	--	--	--	--	--	--	--	--	--	--	--	--	--	--	--	--	--	-	-	-
Unigene0000810	407	146	0.8486	--	--	--	--	--	--	--	--	--	--	--	--	--	--	--	--	--	--	--	-	-	-
Unigene0000811	803	376	1.1077	--	--	--	--	--	--	--	--	--	--	--	--	--	--	--	--	--	--	--	-	-	-
Unigene0000812	2857	25853	21.4065	gi|702500003|ref|XP_010038117.1|	1214	0	PREDICTED: CSC1-like protein At4g02900 [Eucalyptus grandis]	sp|Q9SY14|CSCL2_ARATH	1129	0	CSC1-like protein At4g02900 OS=Arabidopsis thaliana GN=At4g02900 PE=3 SV=1	At4g02900	1129	0	KOG1134	Uncharacterized conserved protein	--	--	--	--	--	--	-	-	GO:0005623//cell;GO:0044464//cell part;GO:0043231//intracellular membrane-bounded organelle;GO:0044424//intracellular part;GO:0005622//intracellular;GO:0043229//intracellular organelle;GO:0043227//membrane-bounded organelle;GO:0043226//organelle
Unigene0000813	2354	46485	46.7145	gi|743858111|ref|XP_010942275.1|	1150	0	PREDICTED: serine/threonine-protein phosphatase 2A 65 kDa regulatory subunit A beta isoform [Elaeis guineensis]	sp|Q38950|2AAB_ARATH	1106	0	Serine/threonine-protein phosphatase 2A 65 kDa regulatory subunit A beta isoform OS=Arabidopsis thaliana GN=PP2AA2 PE=1 SV=2	At3g25800	1106	0	KOG0211	Protein phosphatase 2A regulatory subunit A and related proteins	K03456//serine/threonine-protein phosphatase 2A regulatory subunit A	0	1150	egu:105060308	ko03015//mRNA surveillance pathway//Translation//Genetic Information Processing	GO:0044237//cellular metabolic process;GO:0043623//cellular protein complex assembly;GO:0042157//lipoprotein metabolic process;GO:0003006//developmental process involved in reproduction;GO:0044723//single-organism carbohydrate metabolic process;GO:0044767//single-organism developmental process;GO:0051246//regulation of protein metabolic process;GO:0065003//macromolecular complex assembly;GO:00230…	GO:0019208//phosphatase regulator activity;GO:0019888//protein phosphatase regulator activity;GO:0030234//enzyme regulator activity;GO:0098772//molecular function regulator	GO:0030312//external encapsulating structure;GO:0043229//intracellular organelle;GO:0071944//cell periphery;GO:0005622//intracellular;GO:0016020//membrane;GO:0043227//membrane-bounded organelle;GO:0005623//cell;GO:1902494//catalytic complex;GO:0044424//intracellular part;GO:0043231//intracellular membrane-bounded organelle;GO:0043226//organelle;GO:0044464//cell part;GO:0043234//protein complex;GO…
Unigene0000814	3003	2980	2.3475	gi|743816803|ref|XP_010930750.1|	880	0	PREDICTED: protein FAR1-RELATED SEQUENCE 5-like [Elaeis guineensis]	sp|Q9SZL8|FRS5_ARATH	338	4e-100	Protein FAR1-RELATED SEQUENCE 5 OS=Arabidopsis thaliana GN=FRS5 PE=2 SV=1	--	--	--	--	--	K17604//zinc finger SWIM domain-containing protein 3	0	880	egu:105051824	--	-	-	-
Unigene0000815	2178	10914	11.8542	gi|590617697|ref|XP_007023863.1|	516	1e-175	O-fucosyltransferase family protein isoform 2 [Theobroma cacao]	sp|Q8W486|Y1491_ARATH	102	2e-24	Uncharacterized protein At1g04910 OS=Arabidopsis thaliana GN=At1g04910 PE=2 SV=1	--	--	--	--	--	--	--	--	--	--	--	-	GO:0016740//transferase activity;GO:0003824//catalytic activity	-
Unigene0000816	1945	17640	21.4548	gi|571479824|ref|XP_006587977.1|	181	5e-50	PREDICTED: lysine-specific demethylase 3B-like [Glycine max]	sp|Q9SSE9|JMJ25_ARATH	152	3e-37	Lysine-specific demethylase JMJ25 OS=Arabidopsis thaliana GN=JMJ25 PE=1 SV=1	At1g62310	165	3e-42	KOG1356	Putative transcription factor 5qNCA, contains JmjC domain	K15601//lysine-specific demethylase 3 [EC:1.14.11.-]	8e-51	197	pda:103722435	--	-	-	-
Unigene0000817	351	395	2.6622	--	--	--	--	--	--	--	--	--	--	--	--	--	--	--	--	--	--	--	-	-	-
Unigene0000818	724	9410	30.7466	--	--	--	--	--	--	--	--	--	--	--	--	--	--	--	--	--	--	--	-	-	-
Unigene0000819	448	119	0.6284	--	--	--	--	--	--	--	--	--	--	--	--	--	--	--	--	--	--	--	-	-	-
Unigene0000820	2749	11189	9.6286	gi|672126026|ref|XP_008786452.1|	632	0	PREDICTED: CCR4-NOT transcription complex subunit 11 isoform X1 [Phoenix dactylifera]	sp|A4QP78|CNO11_DANRE	284	3e-84	CCR4-NOT transcription complex subunit 11 OS=Danio rerio GN=cnot11 PE=2 SV=1	At5g18420	459	1e-151	KOG4508	Uncharacterized conserved protein	--	--	--	--	--	--	GO:0009639//response to red or far red light;GO:0000338//protein deneddylation;GO:0006464//cellular protein modification process;GO:0050896//response to stimulus;GO:0006979//response to oxidative stress;GO:0009416//response to light stimulus;GO:0044238//primary metabolic process;GO:0042221//response to chemical;GO:0019538//protein metabolic process;GO:0070647//protein modification by small protei…	-	-
Unigene0000821	548	137	0.5914	--	--	--	--	--	--	--	--	--	--	--	--	--	--	--	--	--	--	--	-	-	-
Unigene0000822	2453	30693	29.5997	gi|672141814|ref|XP_008794749.1|	1054	0	PREDICTED: subtilisin-like protease SBT5.3 [Phoenix dactylifera]	sp|Q9ZSP5|AIR3_ARATH	906	0	Subtilisin-like protease SBT5.3 OS=Arabidopsis thaliana GN=AIR3 PE=2 SV=1	--	--	--	--	--	--	--	--	--	--	--	-	GO:0016787//hydrolase activity;GO:0008233//peptidase activity;GO:0070011//peptidase activity, acting on L-amino acid peptides;GO:0003824//catalytic activity	-
Unigene0000823	3136	18480	13.9403	gi|743801784|ref|XP_010926439.1|	334	6e-99	PREDICTED: sericin 1-like [Elaeis guineensis]	--	--	--	--	--	--	--	--	--	--	--	--	--	--	--	-	-	-
Unigene0000824	1248	2628	4.9815	gi|720039571|ref|XP_010268350.1|	88.6	5e-17	PREDICTED: petal death protein [Nelumbo nucifera]	--	--	--	--	At2g43180	65.1	7e-11	KOG1260	Isocitrate lyase	--	--	--	--	--	--	-	-	-
Unigene0000825	1101	4375	9.4002	gi|226506224|ref|NP_001151241.1|	63.9	5e-09	LOC100284874 [Zea mays]	--	--	--	--	--	--	--	--	--	K11790//denticleless	2e-09	63.9	zma:100284874	--	GO:1901576//organic substance biosynthetic process;GO:0044763//single-organism cellular process;GO:0006260//DNA replication;GO:0046483//heterocycle metabolic process;GO:1901360//organic cyclic compound metabolic process;GO:0044699//single-organism process;GO:0006807//nitrogen compound metabolic process;GO:0034645//cellular macromolecule biosynthetic process;GO:0009058//biosynthetic process;GO:004…	-	GO:0043229//intracellular organelle;GO:0043234//protein complex;GO:0043226//organelle;GO:0043227//membrane-bounded organelle;GO:0031461//cullin-RING ubiquitin ligase complex;GO:0044424//intracellular part;GO:0005623//cell;GO:0000151//ubiquitin ligase complex;GO:0043231//intracellular membrane-bounded organelle;GO:1990234//transferase complex;GO:0005622//intracellular;GO:0044464//cell part;GO:1902…
Unigene0000826	1220	954	1.8498	gi|743813205|ref|XP_010929645.1|	256	3e-79	PREDICTED: transcription factor bHLH137-like [Elaeis guineensis]	sp|Q93W88|BH137_ARATH	169	3e-47	Transcription factor bHLH137 OS=Arabidopsis thaliana GN=BHLH137 PE=2 SV=1	--	--	--	--	--	--	--	--	--	--	--	-	GO:0005488//binding	-
Unigene0000827	287	182	1.5002	--	--	--	--	--	--	--	--	--	--	--	--	--	--	--	--	--	--	--	-	-	-
Unigene0000828	3018	14571	11.4213	gi|743777488|ref|XP_010919178.1|	1187	0	PREDICTED: probable LRR receptor-like serine/threonine-protein kinase At1g12460 [Elaeis guineensis]	sp|C0LGE4|Y1124_ARATH	970	0	Probable LRR receptor-like serine/threonine-protein kinase At1g12460 OS=Arabidopsis thaliana GN=At1g12460 PE=2 SV=1	At5g23400	219	2e-60	KOG0619	FOG: Leucine rich repeat	--	--	--	--	--	--	GO:0008152//metabolic process;GO:0044238//primary metabolic process;GO:0006464//cellular protein modification process;GO:0044260//cellular macromolecule metabolic process;GO:0043170//macromolecule metabolic process;GO:0036211//protein modification process;GO:0043412//macromolecule modification;GO:0019538//protein metabolic process;GO:0044237//cellular metabolic process;GO:0009987//cellular proces…	GO:0032550//purine ribonucleoside binding;GO:0032549//ribonucleoside binding;GO:0001883//purine nucleoside binding;GO:0097159//organic cyclic compound binding;GO:0005488//binding;GO:0036094//small molecule binding;GO:0001882//nucleoside binding;GO:0016740//transferase activity;GO:0016772//transferase activity, transferring phosphorus-containing groups;GO:0016301//kinase activity;GO:0004672//prote…	GO:0005622//intracellular;GO:0044424//intracellular part;GO:0043231//intracellular membrane-bounded organelle;GO:0043226//organelle;GO:0043229//intracellular organelle;GO:0043227//membrane-bounded organelle;GO:0016020//membrane;GO:0044464//cell part;GO:0005623//cell
Unigene0000829	1332	694	1.2325	gi|702464358|ref|XP_010028878.1|	67	1e-09	PREDICTED: protein FAR1-RELATED SEQUENCE 5 isoform X1 [Eucalyptus grandis]	sp|Q9SZL8|FRS5_ARATH	60.1	2e-08	Protein FAR1-RELATED SEQUENCE 5 OS=Arabidopsis thaliana GN=FRS5 PE=2 SV=1	--	--	--	--	--	--	--	--	--	--	--	-	-	-
Unigene0000830	373	135	0.8562	--	--	--	--	--	--	--	--	--	--	--	--	--	--	--	--	--	--	--	-	-	-
Unigene0000831	331	211	1.508	--	--	--	--	--	--	--	--	--	--	--	--	--	--	--	--	--	--	--	-	-	-
Unigene0000832	433	2239	12.2324	--	--	--	--	--	--	--	--	--	--	--	--	--	--	--	--	--	--	--	-	-	-
Unigene0000833	404	2675	15.6635	--	--	--	--	--	--	--	--	--	--	--	--	--	--	--	--	--	--	--	-	-	-
Unigene0000834	572	380	1.5716	--	--	--	--	--	--	--	--	--	--	--	--	--	--	--	--	--	--	--	-	-	-
Unigene0000835	593	716	2.8563	--	--	--	--	--	--	--	--	--	--	--	--	--	--	--	--	--	--	--	-	-	-
Unigene0000836	1037	32217	73.494	gi|225433328|ref|XP_002285569.1|	224	2e-65	PREDICTED: beta-amylase 1, chloroplastic [Vitis vinifera]	sp|Q9LIR6|BAM1_ARATH	203	2e-58	Beta-amylase 1, chloroplastic OS=Arabidopsis thaliana GN=BAM1 PE=1 SV=1	--	--	--	--	--	K01177//beta-amylase [EC:3.2.1.2]	8e-66	224	vvi:100242636	ko00500//Starch and sucrose metabolism//Carbohydrate metabolism//Metabolism	GO:0005976//polysaccharide metabolic process;GO:0044237//cellular metabolic process;GO:0044042//glucan metabolic process;GO:0006073//cellular glucan metabolic process;GO:0005975//carbohydrate metabolic process;GO:0071704//organic substance metabolic process;GO:0008152//metabolic process;GO:0044238//primary metabolic process;GO:0044260//cellular macromolecule metabolic process;GO:0009987//cellular…	GO:0016787//hydrolase activity;GO:0003824//catalytic activity;GO:0016160//amylase activity;GO:0016798//hydrolase activity, acting on glycosyl bonds;GO:0004553//hydrolase activity, hydrolyzing O-glycosyl compounds	GO:0005737//cytoplasm;GO:0044464//cell part;GO:0043231//intracellular membrane-bounded organelle;GO:0044444//cytoplasmic part;GO:0009536//plastid;GO:0005623//cell;GO:0043227//membrane-bounded organelle;GO:0005622//intracellular;GO:0043229//intracellular organelle;GO:0043226//organelle;GO:0044424//intracellular part
Unigene0000837	759	1870	5.8283	--	--	--	--	--	--	--	--	--	--	--	--	--	--	--	--	--	--	--	-	-	-
Unigene0000838	3757	206	0.1297	gi|743777518|ref|XP_010919194.1|	1081	0	PREDICTED: subtilisin-like protease isoform X1 [Elaeis guineensis]	sp|Q84WS0|SBT11_ARATH	812	0	Subtilisin-like protease SBT1.1 OS=Arabidopsis thaliana GN=SBTI1.1 PE=1 SV=1	CE25592	59.3	3e-08	KOG3471	RNA polymerase II transcription initiation/nucleotide excision repair factor TFIIH, subunit TFB2	--	--	--	--	--	--	GO:0008152//metabolic process	GO:0016787//hydrolase activity;GO:0008233//peptidase activity;GO:0070011//peptidase activity, acting on L-amino acid peptides;GO:0003824//catalytic activity	-
Unigene0000839	615	241	0.927	gi|747054889|ref|XP_011073675.1|	110	2e-27	PREDICTED: basic leucine zipper 43 [Sesamum indicum]	sp|P24068|OCS1_MAIZE	59.3	4e-10	Ocs element-binding factor 1 OS=Zea mays GN=OBF1 PE=2 SV=2	--	--	--	--	--	--	--	--	--	--	--	-	-	-
Unigene0000840	231	57	0.5837	--	--	--	--	--	--	--	--	--	--	--	--	--	--	--	--	--	--	--	-	-	-
Unigene0000841	2061	2357	2.7054	gi|674927947|emb|CDY05352.1|	186	2e-51	BnaC02g40600D [Brassica napus]	--	--	--	--	--	--	--	--	--	--	--	--	--	--	--	-	-	-
Unigene0000842	2492	4804	4.5604	--	--	--	--	--	--	--	--	--	--	--	--	--	--	--	--	--	--	--	-	-	-
Unigene0000843	1771	1383	1.8474	gi|115458196|ref|NP_001052698.1|	619	0	Os04g0403400 [Oryza sativa Japonica Group]	--	--	--	--	--	--	--	--	--	--	--	--	--	--	--	-	GO:0016787//hydrolase activity;GO:0005488//binding;GO:0003824//catalytic activity	-
Unigene0000844	694	183	0.6238	--	--	--	--	--	--	--	--	--	--	--	--	--	--	--	--	--	--	--	-	-	-
Unigene0000845	578	1891	7.7394	--	--	--	--	--	--	--	--	--	--	--	--	--	--	--	--	--	--	--	-	-	-
Unigene0000846	2281	30300	31.4241	gi|743846252|ref|XP_010938787.1|	377	1e-121	PREDICTED: peroxisomal adenine nucleotide carrier 1-like isoform X1 [Elaeis guineensis]	sp|Q9MA90|PNC1_ARATH	355	3e-114	Peroxisomal adenine nucleotide carrier 1 OS=Arabidopsis thaliana GN=PNC1 PE=1 SV=1	At3g05290	355	5e-115	KOG0769	Predicted mitochondrial carrier protein	--	--	--	--	--	--	GO:0051234//establishment of localization;GO:0009987//cellular process;GO:0044699//single-organism process;GO:0051179//localization;GO:0044763//single-organism cellular process	-	GO:0044425//membrane part;GO:0016020//membrane;GO:0031224//intrinsic component of membrane
Unigene0000847	1835	1672	2.1555	gi|514798079|ref|XP_004973985.1|	306	1e-95	PREDICTED: FHA domain-containing protein FHA2 [Setaria italica]	sp|Q9SFV2|FHA2_ARATH	281	2e-87	FHA domain-containing protein FHA2 OS=Arabidopsis thaliana GN=FHA2 PE=1 SV=1	At3g07220	281	3e-88	KOG2294	Transcription factor of the Forkhead/HNF3 family	--	--	--	--	--	--	-	-	-
Unigene0000848	429	31	0.1709	--	--	--	--	--	--	--	--	--	--	--	--	--	--	--	--	--	--	--	-	-	-
Unigene0000849	2537	6928	6.46	gi|695044137|ref|XP_009409802.1|	103	1e-21	PREDICTED: probable carboxylesterase 8 [Musa acuminata subsp. malaccensis]	sp|O64640|CXE8_ARATH	86.3	8e-17	Probable carboxylesterase 8 OS=Arabidopsis thaliana GN=CXE8 PE=2 SV=1	At2g45600	86.3	1e-17	KOG1515	Arylacetamide deacetylase	--	--	--	--	--	--	-	-	-
Unigene0000850	319	217	1.6092	--	--	--	--	--	--	--	--	--	--	--	--	--	--	--	--	--	--	--	-	-	-
Unigene0000851	846	811	2.2678	gi|695061934|ref|XP_009419418.1|	171	5e-59	PREDICTED: protein YLS9 [Musa acuminata subsp. malaccensis]	sp|Q9SJ52|YLS9_ARATH	113	5e-33	Protein YLS9 OS=Arabidopsis thaliana GN=YLS9 PE=2 SV=1	--	--	--	--	--	--	--	--	--	--	--	-	-	-
Unigene0000852	408	154	0.8929	gi|470125965|ref|XP_004298966.1|	71.2	1e-12	PREDICTED: protein MODIFIER OF SNC1 1 [Fragaria vesca subsp. vesca]	sp|Q9SB63|MOS1_ARATH	55.8	2e-08	Protein MODIFIER OF SNC1 1 OS=Arabidopsis thaliana GN=MOS1 PE=1 SV=2	--	--	--	--	--	--	--	--	--	--	--	-	-	-
Unigene0000853	667	235	0.8335	--	--	--	--	--	--	--	--	--	--	--	--	--	--	--	--	--	--	--	-	-	-
Unigene0000854	426	1576	8.7517	gi|475437180|gb|EMT01344.1|	83.2	5e-17	TNF receptor-associated factor 5 [Aegilops tauschii]	--	--	--	--	--	--	--	--	--	K12501//homogentisate solanesyltransferase [EC:2.5.1.117]	8e-16	77.4	obr:102708391	ko00130//Ubiquinone and other terpenoid-quinone biosynthesis//Metabolism of cofactors and vitamins//Metabolism	-	-	-
Unigene0000855	444	176	0.9377	--	--	--	--	--	--	--	--	--	--	--	--	--	--	--	--	--	--	--	-	-	-
Unigene0000856	324	82	0.5987	--	--	--	--	--	--	--	--	--	--	--	--	--	--	--	--	--	--	--	-	-	-
Unigene0000857	260	59	0.5368	--	--	--	--	--	--	--	--	--	--	--	--	--	--	--	--	--	--	--	-	-	-
Unigene0000858	318	91	0.677	--	--	--	--	--	--	--	--	--	--	--	--	--	--	--	--	--	--	--	-	-	-
Unigene0000859	4700	16132	8.1196	gi|115456137|ref|NP_001051669.1|	305	9e-85	Os03g0811200 [Oryza sativa Japonica Group]	--	--	--	--	--	--	--	--	--	--	--	--	--	--	--	-	-	-
Unigene0000860	302	87	0.6815	--	--	--	--	--	--	--	--	--	--	--	--	--	--	--	--	--	--	--	-	-	-
Unigene0000861	3343	1798	1.2723	gi|695004122|ref|XP_009388459.1|	70.1	2e-11	PREDICTED: thioredoxin H2-2-like [Musa acuminata subsp. malaccensis]	sp|Q851R5|TRH22_ORYSJ	63.9	4e-10	Thioredoxin H2-2 OS=Oryza sativa subsp. japonica GN=Os03g0800700 PE=2 SV=1	At3g51030	52	4e-07	KOG0907	Thioredoxin	K03671//thioredoxin 1	9e-12	70.1	mus:103975269	--	GO:0008152//metabolic process;GO:0044763//single-organism cellular process;GO:0048285//organelle fission;GO:0071704//organic substance metabolic process;GO:0006997//nucleus organization;GO:0071840//cellular component organization or biogenesis;GO:0065008//regulation of biological quality;GO:0006790//sulfur compound metabolic process;GO:0042592//homeostatic process;GO:0018904//ether metabolic proc…	GO:0003824//catalytic activity;GO:0016667//oxidoreductase activity, acting on a sulfur group of donors;GO:0015036//disulfide oxidoreductase activity;GO:0016491//oxidoreductase activity	GO:0044464//cell part;GO:0044444//cytoplasmic part;GO:0044424//intracellular part;GO:0043229//intracellular organelle;GO:0043226//organelle;GO:0005623//cell;GO:0016020//membrane;GO:0005622//intracellular;GO:0043227//membrane-bounded organelle;GO:0043231//intracellular membrane-bounded organelle;GO:0005737//cytoplasm
Unigene0000862	289	82	0.6712	--	--	--	--	--	--	--	--	--	--	--	--	--	--	--	--	--	--	--	-	-	-
Unigene0000863	616	1070	4.1091	gi|695027132|ref|XP_009400894.1|	200	2e-61	PREDICTED: ethylene-responsive transcription factor ERF039-like [Musa acuminata subsp. malaccensis]	sp|Q8LBQ7|ERF34_ARATH	159	8e-46	Ethylene-responsive transcription factor ERF034 OS=Arabidopsis thaliana GN=ERF034 PE=2 SV=2	--	--	--	--	--	--	--	--	--	--	--	GO:1901576//organic substance biosynthetic process;GO:0009059//macromolecule biosynthetic process;GO:0044237//cellular metabolic process;GO:0009058//biosynthetic process;GO:0009987//cellular process;GO:0043170//macromolecule metabolic process;GO:0044249//cellular biosynthetic process;GO:0044260//cellular macromolecule metabolic process;GO:0050789//regulation of biological process;GO:0071704//orga…	-	-
Unigene0000864	3196	14755	10.9214	gi|571524163|ref|XP_006598770.1|	212	6e-60	PREDICTED: TATA-box-binding protein isoform X3 [Glycine max]	sp|P93348|TBP_TOBAC	207	2e-59	TATA-box-binding protein OS=Nicotiana tabacum PE=2 SV=1	At1g55520	199	2e-57	KOG3302	TATA-box binding protein (TBP), component of TFIID and TFIIIB	K03120//transcription initiation factor TFIID TATA-box-binding protein	2e-59	209	bvg:104904441	ko03022//Basal transcription factors//Transcription//Genetic Information Processing	GO:0044249//cellular biosynthetic process;GO:0034645//cellular macromolecule biosynthetic process;GO:0006139//nucleobase-containing compound metabolic process;GO:0019438//aromatic compound biosynthetic process;GO:0034641//cellular nitrogen compound metabolic process;GO:1901576//organic substance biosynthetic process;GO:0009059//macromolecule biosynthetic process;GO:1901360//organic cyclic compoun…	GO:0005488//binding;GO:0097159//organic cyclic compound binding;GO:1901363//heterocyclic compound binding;GO:0003676//nucleic acid binding	GO:0044464//cell part;GO:0005622//intracellular;GO:0043231//intracellular membrane-bounded organelle;GO:0005623//cell;GO:0043229//intracellular organelle;GO:0044424//intracellular part;GO:0043227//membrane-bounded organelle;GO:0043226//organelle
Unigene0000865	234	63	0.6369	--	--	--	--	--	--	--	--	--	--	--	--	--	--	--	--	--	--	--	-	-	-
Unigene0000866	912	8460	21.9443	gi|743762298|ref|XP_010907396.1|	356	3e-121	PREDICTED: extracellular ribonuclease LE-like [Elaeis guineensis]	sp|P80022|RNLE_SOLLC	328	4e-111	Extracellular ribonuclease LE OS=Solanum lycopersicum PE=1 SV=2	At1g14220	322	2e-109	KOG1642	Ribonuclease, T2 family	K01166//ribonuclease T2 [EC:3.1.27.1]	1e-121	356	egu:105034069	--	GO:0016070//RNA metabolic process;GO:0050896//response to stimulus;GO:0009813//flavonoid biosynthetic process;GO:0043170//macromolecule metabolic process;GO:0006139//nucleobase-containing compound metabolic process;GO:0090305//nucleic acid phosphodiester bond hydrolysis;GO:0006810//transport;GO:0008152//metabolic process;GO:0009058//biosynthetic process;GO:1902578//single-organism localization;GO…	GO:0016894//endonuclease activity, active with either ribo- or deoxyribonucleic acids and producing 3'-phosphomonoesters;GO:0097159//organic cyclic compound binding;GO:0016787//hydrolase activity;GO:0004540//ribonuclease activity;GO:0004521//endoribonuclease activity;GO:0003676//nucleic acid binding;GO:0016788//hydrolase activity, acting on ester bonds;GO:0004518//nuclease activity;GO:0005488//bi…	GO:0016020//membrane;GO:0005623//cell;GO:0044464//cell part;GO:0071944//cell periphery;GO:0030312//external encapsulating structure
Unigene0000867	449	189	0.9958	--	--	--	--	--	--	--	--	--	--	--	--	--	--	--	--	--	--	--	-	-	-
Unigene0000868	354	128	0.8554	gi|658047209|ref|XP_008359281.1|	176	2e-52	PREDICTED: DNA mismatch repair protein MSH5-like [Malus domestica]	sp|F4JEP5|MSH5_ARATH	156	9e-44	DNA mismatch repair protein MSH5 OS=Arabidopsis thaliana GN=MSH5 PE=2 SV=1	--	--	--	--	--	K08741//DNA mismatch repair protein MSH5	9e-53	176	mdm:103422993	--	GO:0034641//cellular nitrogen compound metabolic process;GO:0044710//single-organism metabolic process;GO:0033554//cellular response to stress;GO:0046483//heterocycle metabolic process;GO:0071704//organic substance metabolic process;GO:0044237//cellular metabolic process;GO:0006139//nucleobase-containing compound metabolic process;GO:0006259//DNA metabolic process;GO:0009987//cellular process;GO:…	GO:0043566//structure-specific DNA binding;GO:0032550//purine ribonucleoside binding;GO:0003677//DNA binding;GO:0005488//binding;GO:1901363//heterocyclic compound binding;GO:0003676//nucleic acid binding;GO:0001883//purine nucleoside binding;GO:0001882//nucleoside binding;GO:0097159//organic cyclic compound binding;GO:0036094//small molecule binding;GO:0003690//double-stranded DNA binding;GO:0097…	GO:0032300//mismatch repair complex;GO:1990391//DNA repair complex;GO:0044424//intracellular part;GO:0044464//cell part;GO:0032991//macromolecular complex;GO:0005622//intracellular;GO:0005623//cell;GO:0043234//protein complex
Unigene0000869	1799	2003	2.6339	gi|870869089|gb|KMT19875.1|	80.5	1e-15	hypothetical protein BVRB_1g009230 [Beta vulgaris subsp. vulgaris]	--	--	--	--	--	--	--	--	--	--	--	--	--	--	--	-	-	-
Unigene0000870	714	745	2.4683	--	--	--	--	--	--	--	--	--	--	--	--	--	--	--	--	--	--	--	-	-	-
Unigene0000871	260	101	0.919	--	--	--	--	--	--	--	--	--	--	--	--	--	--	--	--	--	--	--	-	-	-
Unigene0000872	870	9619	26.1551	gi|672113142|ref|XP_008809407.1|	166	2e-43	PREDICTED: structural maintenance of chromosomes protein 3 isoform X2 [Phoenix dactylifera]	sp|Q56YN8|SMC3_ARATH	156	1e-40	Structural maintenance of chromosomes protein 3 OS=Arabidopsis thaliana GN=SMC3 PE=2 SV=1	At2g27170	156	2e-41	KOG0964	Structural maintenance of chromosome protein 3 (sister chromatid cohesion complex Cohesin, subunit SMC3)	K06669//structural maintenance of chromosome 3 (chondroitin sulfate proteoglycan 6)	4e-45	166	pper:PRUPEppa000389m2g	--	GO:1901698//response to nitrogen compound;GO:0043331//response to dsRNA;GO:0002376//immune system process;GO:0006259//DNA metabolic process;GO:0016458//gene silencing;GO:1902589//single-organism organelle organization;GO:0050789//regulation of biological process;GO:0034641//cellular nitrogen compound metabolic process;GO:0016043//cellular component organization;GO:1901699//cellular response to ni…	GO:1901363//heterocyclic compound binding;GO:0005488//binding;GO:0097367//carbohydrate derivative binding;GO:0032549//ribonucleoside binding;GO:0032550//purine ribonucleoside binding;GO:0001882//nucleoside binding;GO:0097159//organic cyclic compound binding;GO:0001883//purine nucleoside binding;GO:0036094//small molecule binding	GO:0044427//chromosomal part;GO:0005694//chromosome;GO:0043234//protein complex;GO:0044422//organelle part;GO:0043231//intracellular membrane-bounded organelle;GO:0008278//cohesin complex;GO:0005622//intracellular;GO:0043227//membrane-bounded organelle;GO:0044464//cell part;GO:0015630//microtubule cytoskeleton;GO:0030054//cell junction;GO:0044428//nuclear part;GO:0043232//intracellular non-membra…
Unigene0000873	1879	111904	140.885	gi|568847086|ref|XP_006477371.1|	683	0	PREDICTED: protein HOTHEAD-like isoform X5 [Citrus sinensis]	sp|Q9S746|HTH_ARATH	546	0	Protein HOTHEAD OS=Arabidopsis thaliana GN=HTH PE=1 SV=1	At1g12570	611	0	KOG1238	Glucose dehydrogenase/choline dehydrogenase/mandelonitrile lyase (GMC oxidoreductase family)	K00108//choline dehydrogenase [EC:1.1.99.1]	0	682	bvg:104892356	ko00260//Glycine, serine and threonine metabolism//Amino acid metabolism//Metabolism	GO:0044699//single-organism process;GO:0044710//single-organism metabolic process;GO:0008152//metabolic process	GO:0016491//oxidoreductase activity;GO:0016614//oxidoreductase activity, acting on CH-OH group of donors;GO:0003824//catalytic activity	-
Unigene0000874	2080	6466	7.3539	gi|359478876|ref|XP_002280660.2|	326	3e-101	PREDICTED: calmodulin-binding receptor-like cytoplasmic kinase 1 [Vitis vinifera]	sp|Q8VZJ9|CRCK2_ARATH	284	1e-86	Calmodulin-binding receptor-like cytoplasmic kinase 2 OS=Arabidopsis thaliana GN=CRCK2 PE=2 SV=1	At4g00330	277	1e-85	KOG1187	Serine/threonine protein kinase	K04733//interleukin-1 receptor-associated kinase 4 [EC:2.7.11.1]	1e-101	326	vvi:100256996	--	GO:0051704//multi-organism process;GO:0050896//response to stimulus;GO:0006793//phosphorus metabolic process;GO:0006725//cellular aromatic compound metabolic process;GO:0006950//response to stress;GO:0043412//macromolecule modification;GO:0019752//carboxylic acid metabolic process;GO:1901615//organic hydroxy compound metabolic process;GO:0043436//oxoacid metabolic process;GO:0044260//cellular mac…	GO:0097159//organic cyclic compound binding;GO:0036094//small molecule binding;GO:0004672//protein kinase activity;GO:0016301//kinase activity;GO:0005488//binding;GO:0016772//transferase activity, transferring phosphorus-containing groups;GO:0016740//transferase activity;GO:0032550//purine ribonucleoside binding;GO:0004674//protein serine/threonine kinase activity;GO:0001883//purine nucleoside bi…	GO:0005622//intracellular;GO:0044424//intracellular part;GO:0005623//cell;GO:0044464//cell part
Unigene0000875	800	3475	10.2757	gi|769810311|ref|XP_006845485.2|	58.5	7e-09	PREDICTED: uncharacterized protein LOC18435377 [Amborella trichopoda]	--	--	--	--	--	--	--	--	--	--	--	--	--	--	--	-	-	-
Unigene0000876	232	62	0.6322	--	--	--	--	--	--	--	--	--	--	--	--	--	--	--	--	--	--	--	-	-	-
Unigene0000877	2248	33142	34.8761	gi|743855155|ref|XP_010941260.1|	828	0	PREDICTED: endoglucanase 24-like [Elaeis guineensis]	sp|Q69SG5|GUN24_ORYSJ	794	0	Endoglucanase 24 OS=Oryza sativa subsp. japonica GN=Os09g0533900 PE=2 SV=1	--	--	--	--	--	--	--	--	--	--	--	GO:0006073//cellular glucan metabolic process;GO:0008152//metabolic process;GO:0030243//cellulose metabolic process;GO:0044260//cellular macromolecule metabolic process;GO:0045229//external encapsulating structure organization;GO:0071840//cellular component organization or biogenesis;GO:0005976//polysaccharide metabolic process;GO:0043170//macromolecule metabolic process;GO:0044262//cellular carb…	GO:0004553//hydrolase activity, hydrolyzing O-glycosyl compounds;GO:0003824//catalytic activity;GO:0016787//hydrolase activity;GO:0016798//hydrolase activity, acting on glycosyl bonds	GO:0043226//organelle;GO:0043229//intracellular organelle;GO:0043231//intracellular membrane-bounded organelle;GO:0005622//intracellular;GO:0044424//intracellular part;GO:0043227//membrane-bounded organelle;GO:0044464//cell part;GO:0005623//cell
Unigene0000878	365	75	0.4861	--	--	--	--	--	--	--	--	--	--	--	--	--	--	--	--	--	--	--	-	-	-
Unigene0000879	534	281	1.2448	--	--	--	--	--	--	--	--	--	--	--	--	--	--	--	--	--	--	--	-	-	-
Unigene0000880	1976	16410	19.6457	gi|728833110|gb|KHG12553.1|	143	9e-35	Protein TIC 40, chloroplastic [Gossypium arboreum]	sp|Q8GT66|TIC40_PEA	135	7e-33	Protein TIC 40, chloroplastic OS=Pisum sativum GN=TIC40 PE=1 SV=1	At5g16620	124	7e-30	KOG1308	Hsp70-interacting protein Hip/Transient component of progesterone receptor complexes and an Hsp70-binding protein	--	--	--	--	--	--	GO:0016070//RNA metabolic process;GO:0044699//single-organism process;GO:1901360//organic cyclic compound metabolic process;GO:0051234//establishment of localization;GO:0046907//intracellular transport;GO:0009657//plastid organization;GO:0006886//intracellular protein transport;GO:0033036//macromolecule localization;GO:0009658//chloroplast organization;GO:0051649//establishment of localization in…	-	GO:0044444//cytoplasmic part;GO:0042170//plastid membrane;GO:0016020//membrane;GO:0043229//intracellular organelle;GO:0044425//membrane part;GO:0044464//cell part;GO:0032991//macromolecular complex;GO:0005623//cell;GO:0009507//chloroplast;GO:0009526//plastid envelope;GO:0031224//intrinsic component of membrane;GO:0043231//intracellular membrane-bounded organelle;GO:0009536//plastid;GO:0043227//me…
Unigene0000881	772	7767	23.8003	gi|357436101|ref|XP_003588326.1|	82.8	2e-18	ATP synthase subunit alpha [Medicago truncatula]	--	--	--	--	--	--	--	--	--	K02132//F-type H+-transporting ATPase subunit alpha	1e-18	82.8	mtr:MTR_1g006010	ko03010//Ribosome//Translation//Genetic Information Processing	-	-	GO:0044464//cell part;GO:0044424//intracellular part;GO:0043227//membrane-bounded organelle;GO:0043226//organelle;GO:0009536//plastid;GO:0005622//intracellular;GO:0043231//intracellular membrane-bounded organelle;GO:0043229//intracellular organelle;GO:0044444//cytoplasmic part;GO:0005623//cell;GO:0005737//cytoplasm
Unigene0000882	795	19609	58.3491	gi|357436101|ref|XP_003588326.1|	58.9	6e-17	ATP synthase subunit alpha [Medicago truncatula]	--	--	--	--	--	--	--	--	--	K02132//F-type H+-transporting ATPase subunit alpha	3e-17	58.9	mtr:MTR_1g006010	ko03010//Ribosome//Translation//Genetic Information Processing	-	-	GO:0043227//membrane-bounded organelle;GO:0005622//intracellular;GO:0009536//plastid;GO:0044464//cell part;GO:0043229//intracellular organelle;GO:0005623//cell;GO:0044424//intracellular part;GO:0043231//intracellular membrane-bounded organelle;GO:0043226//organelle;GO:0005737//cytoplasm;GO:0044444//cytoplasmic part
Unigene0000883	765	1762	5.4487	--	--	--	--	--	--	--	--	--	--	--	--	--	--	--	--	--	--	--	-	-	-
Unigene0000884	1703	23214	32.2464	gi|359491108|ref|XP_003634222.1|	700	0	PREDICTED: omega-hydroxypalmitate O-feruloyl transferase [Vitis vinifera]	sp|Q94CD1|HHT1_ARATH	618	0	Omega-hydroxypalmitate O-feruloyl transferase OS=Arabidopsis thaliana GN=HHT1 PE=1 SV=1	--	--	--	--	--	K15400//omega-hydroxypalmitate O-feruloyl transferase [EC:2.3.1.188]	0	700	vvi:100854389	ko00073//Cutin, suberine and wax biosynthesis//Lipid metabolism//Metabolism	-	GO:0016747//transferase activity, transferring acyl groups other than amino-acyl groups;GO:0003824//catalytic activity;GO:0016740//transferase activity;GO:0016746//transferase activity, transferring acyl groups	-
Unigene0000885	1793	10254	13.5288	--	--	--	--	--	--	--	--	--	--	--	--	--	--	--	--	--	--	--	-	-	-
Unigene0000886	959	866	2.1362	--	--	--	--	--	--	--	--	--	--	--	--	--	--	--	--	--	--	--	-	-	-
Unigene0000887	3783	4893	3.0597	gi|743866269|ref|XP_010905024.1|	1948	0	PREDICTED: cellulose synthase A catalytic subunit 9 [UDP-forming] isoform X1 [Elaeis guineensis]	sp|Q69P51|CESA9_ORYSJ	1857	0	Cellulose synthase A catalytic subunit 9 [UDP-forming] OS=Oryza sativa subsp. japonica GN=CESA9 PE=2 SV=1	--	--	--	--	--	K10999//cellulose synthase A [EC:2.4.1.12]	0	1948	egu:105032312	--	GO:0052546//cell wall pectin metabolic process;GO:0006464//cellular protein modification process;GO:0044264//cellular polysaccharide metabolic process;GO:0009987//cellular process;GO:0008152//metabolic process;GO:0045229//external encapsulating structure organization;GO:0032502//developmental process;GO:0010410//hemicellulose metabolic process;GO:0009832//plant-type cell wall biogenesis;GO:007155…	GO:0046914//transition metal ion binding;GO:0016740//transferase activity;GO:0016759//cellulose synthase activity;GO:0043169//cation binding;GO:0046527//glucosyltransferase activity;GO:0003824//catalytic activity;GO:0046872//metal ion binding;GO:0043167//ion binding;GO:0016758//transferase activity, transferring hexosyl groups;GO:0016757//transferase activity, transferring glycosyl groups;GO:0005…	GO:0043229//intracellular organelle;GO:0005623//cell;GO:0044464//cell part;GO:0043231//intracellular membrane-bounded organelle;GO:0005737//cytoplasm;GO:0044444//cytoplasmic part;GO:0005622//intracellular;GO:0009536//plastid;GO:0043226//organelle;GO:0044425//membrane part;GO:0043227//membrane-bounded organelle;GO:0044424//intracellular part;GO:0016020//membrane;GO:0031224//intrinsic component of …
Unigene0000888	287	60	0.4946	--	--	--	--	--	--	--	--	--	--	--	--	--	--	--	--	--	--	--	-	-	-
Unigene0000889	3943	5471	3.2824	gi|734404004|gb|KHN32775.1|	270	7e-81	Tyrosine-specific transport protein [Glycine soja]	sp|P0AAD5|TYRP_SHIFL	60.5	6e-08	Tyrosine-specific transport protein OS=Shigella flexneri GN=tyrP PE=3 SV=1	--	--	--	--	--	K03834//tyrosine-specific transport protein	1e-88	279	egu:105044326	--	GO:0044765//single-organism transport;GO:0006810//transport;GO:0071702//organic substance transport;GO:0051179//localization;GO:0071705//nitrogen compound transport;GO:0044699//single-organism process;GO:0051234//establishment of localization;GO:1902578//single-organism localization	-	GO:0044464//cell part;GO:0009536//plastid;GO:0005737//cytoplasm;GO:0005623//cell;GO:0043229//intracellular organelle;GO:0043227//membrane-bounded organelle;GO:0044444//cytoplasmic part;GO:0005622//intracellular;GO:0044424//intracellular part;GO:0043226//organelle;GO:0043231//intracellular membrane-bounded organelle
Unigene0000890	296	163	1.3027	--	--	--	--	--	--	--	--	--	--	--	--	--	--	--	--	--	--	--	-	-	-
Unigene0000891	575	138	0.5677	--	--	--	--	--	--	--	--	--	--	--	--	--	--	--	--	--	--	--	-	-	-
Unigene0000892	2334	9604	9.7341	gi|694996469|ref|XP_009394151.1|	451	3e-150	PREDICTED: mitochondrial phosphate carrier protein 1, mitochondrial isoform X1 [Musa acuminata subsp. malaccensis]	sp|Q7DNC3|MPCP1_ARATH	402	3e-132	Mitochondrial phosphate carrier protein 1, mitochondrial OS=Arabidopsis thaliana GN=MPT1 PE=2 SV=1	At2g17270	402	5e-133	KOG0767	Mitochondrial phosphate carrier protein	K15102//solute carrier family 25 (mitochondrial phosphate transporter), member 3	1e-150	451	mus:103979695	--	GO:0050896//response to stimulus;GO:0051179//localization;GO:0051234//establishment of localization;GO:0009628//response to abiotic stimulus;GO:0006970//response to osmotic stress;GO:0006950//response to stress	-	GO:0043229//intracellular organelle;GO:0044464//cell part;GO:0031090//organelle membrane;GO:0044425//membrane part;GO:0031224//intrinsic component of membrane;GO:0043227//membrane-bounded organelle;GO:0005623//cell;GO:0031967//organelle envelope;GO:0019866//organelle inner membrane;GO:0044422//organelle part;GO:0043226//organelle;GO:0044424//intracellular part;GO:0016020//membrane;GO:0031975//env…
Unigene0000893	701	1962	6.621	gi|115434358|ref|NP_001041937.1|	88.2	6e-19	Os01g0133200 [Oryza sativa Japonica Group]	--	--	--	--	--	--	--	--	--	--	--	--	--	--	--	-	-	-
Unigene0000894	443	234	1.2496	--	--	--	--	--	--	--	--	--	--	--	--	--	--	--	--	--	--	--	-	-	-
Unigene0000895	237	805	8.0351	gi|743763369|ref|XP_010911865.1|	94.7	1e-22	PREDICTED: TLC domain-containing protein 2 [Elaeis guineensis]	--	--	--	--	At1g21790	66.6	4e-14	KOG4474	Uncharacterized conserved protein	--	--	--	--	--	--	-	-	GO:0016020//membrane
Unigene0000896	320	138	1.0202	--	--	--	--	--	--	--	--	--	--	--	--	--	--	--	--	--	--	--	-	-	-
Unigene0000897	984	2295	5.5174	gi|743829824|ref|XP_010934250.1|	39.3	2e-06	PREDICTED: protein NRT1/ PTR FAMILY 5.2-like [Elaeis guineensis]	--	--	--	--	--	--	--	--	--	--	--	--	--	--	--	-	-	-
Unigene0000898	958	618	1.526	--	--	--	--	--	--	--	--	--	--	--	--	--	--	--	--	--	--	--	-	-	-
Unigene0000899	231	85	0.8705	--	--	--	--	--	--	--	--	--	--	--	--	--	--	--	--	--	--	--	-	-	-
Unigene0000900	262	50	0.4515	--	--	--	--	--	--	--	--	--	--	--	--	--	--	--	--	--	--	--	-	-	-
Unigene0000901	780	1539	4.6676	gi|672208430|ref|XP_008780235.1|	72	2e-13	PREDICTED: dachshund homolog 1-like, partial [Phoenix dactylifera]	--	--	--	--	--	--	--	--	--	--	--	--	--	--	--	-	-	-
Unigene0000902	833	744	2.1129	--	--	--	--	--	--	--	--	--	--	--	--	--	--	--	--	--	--	--	-	-	-
Unigene0000903	243	1	0.0097	--	--	--	--	--	--	--	--	--	--	--	--	--	--	--	--	--	--	--	-	-	-
Unigene0000904	471	144	0.7232	--	--	--	--	--	--	--	--	--	--	--	--	--	--	--	--	--	--	--	-	-	-
Unigene0000905	294	78	0.6276	gi|81052036|gb|ABB55338.1|	51.2	3e-06	hypothetical protein 16.t00009 [Asparagus officinalis]	--	--	--	--	--	--	--	--	--	--	--	--	--	--	--	-	-	-
Unigene0000906	2567	3450	3.1794	gi|474097226|gb|EMS55131.1|	287	8e-87	Abscisic acid 8'-hydroxylase 4 [Triticum urartu]	sp|O81077|ABAH2_ARATH	130	2e-30	Abscisic acid 8'-hydroxylase 2 OS=Arabidopsis thaliana GN=CYP707A2 PE=2 SV=1	At1g19630	148	1e-37	KOG0157	Cytochrome P450 CYP4/CYP19/CYP26 subfamilies	--	--	--	--	--	--	GO:0044699//single-organism process;GO:0008152//metabolic process;GO:0044710//single-organism metabolic process	GO:1901363//heterocyclic compound binding;GO:0046906//tetrapyrrole binding;GO:0003824//catalytic activity;GO:0016491//oxidoreductase activity;GO:0097159//organic cyclic compound binding;GO:0043167//ion binding;GO:0046872//metal ion binding;GO:0005488//binding;GO:0046914//transition metal ion binding;GO:0043169//cation binding	-
Unigene0000907	487	55	0.2672	--	--	--	--	--	--	--	--	--	--	--	--	--	--	--	--	--	--	--	-	-	-
Unigene0000908	243	112	1.0903	--	--	--	--	--	--	--	--	--	--	--	--	--	--	--	--	--	--	--	-	-	-
Unigene0000909	258	115	1.0544	--	--	--	--	--	--	--	--	--	--	--	--	--	--	--	--	--	--	--	-	-	-
Unigene0000910	486	148	0.7204	--	--	--	--	--	--	--	--	--	--	--	--	--	--	--	--	--	--	--	-	-	-
Unigene0000911	3283	56198	40.4945	gi|356572846|ref|XP_003554576.1|	605	0	PREDICTED: bifunctional glutamate/proline--tRNA ligase-like [Glycine max]	sp|Q9M1R2|SYPC_ARATH	586	0	Proline--tRNA ligase, cytoplasmic OS=Arabidopsis thaliana GN=At3g62120 PE=2 SV=1	At3g62120	586	0	KOG4163	Prolyl-tRNA synthetase	K01881//prolyl-tRNA synthetase [EC:6.1.1.15]	0	624	egu:105042074	ko00970//Aminoacyl-tRNA biosynthesis//Translation//Genetic Information Processing	GO:0006520//cellular amino acid metabolic process;GO:0044281//small molecule metabolic process;GO:0019538//protein metabolic process;GO:1901576//organic substance biosynthetic process;GO:1901360//organic cyclic compound metabolic process;GO:0044710//single-organism metabolic process;GO:0043436//oxoacid metabolic process;GO:0043170//macromolecule metabolic process;GO:0044249//cellular biosynthetic…	GO:0097159//organic cyclic compound binding;GO:0004812//aminoacyl-tRNA ligase activity;GO:0032549//ribonucleoside binding;GO:0001883//purine nucleoside binding;GO:0001882//nucleoside binding;GO:0003824//catalytic activity;GO:0016874//ligase activity;GO:0097367//carbohydrate derivative binding;GO:0005488//binding;GO:0032550//purine ribonucleoside binding;GO:0016876//ligase activity, forming aminoa…	GO:0005623//cell;GO:0044424//intracellular part;GO:0005622//intracellular;GO:0044464//cell part
Unigene0000912	2669	9993	8.8571	gi|672170850|ref|XP_008805493.1|	1007	0	PREDICTED: cellulose synthase-like protein E6 [Phoenix dactylifera]	sp|Q651X6|CSLE6_ORYSJ	904	0	Cellulose synthase-like protein E6 OS=Oryza sativa subsp. japonica GN=CSLE6 PE=2 SV=1	--	--	--	--	--	--	--	--	--	--	--	GO:0009987//cellular process	GO:0003824//catalytic activity;GO:0016740//transferase activity;GO:0016757//transferase activity, transferring glycosyl groups	GO:0043231//intracellular membrane-bounded organelle;GO:0043229//intracellular organelle;GO:0043226//organelle;GO:0043227//membrane-bounded organelle;GO:0016020//membrane;GO:0005622//intracellular;GO:0044424//intracellular part;GO:0005623//cell;GO:0044464//cell part
Unigene0000913	243	235	2.2877	--	--	--	--	--	--	--	--	--	--	--	--	--	--	--	--	--	--	--	-	-	-
Unigene0000914	1691	4460	6.2393	gi|672112356|ref|XP_008805332.1|	425	2e-142	PREDICTED: flavonol synthase/flavanone 3-hydroxylase-like [Phoenix dactylifera]	sp|Q7XZQ6|FLS_PETCR	203	5e-58	Flavonol synthase/flavanone 3-hydroxylase OS=Petroselinum crispum GN=FLS PE=1 SV=1	At5g05600	351	4e-115	KOG0143	Iron/ascorbate family oxidoreductases	--	--	--	--	--	--	GO:0044699//single-organism process;GO:0044710//single-organism metabolic process;GO:0008152//metabolic process	GO:0005488//binding;GO:0003824//catalytic activity;GO:0046914//transition metal ion binding;GO:0046872//metal ion binding;GO:0043167//ion binding;GO:0016491//oxidoreductase activity;GO:0016705//oxidoreductase activity, acting on paired donors, with incorporation or reduction of molecular oxygen;GO:0043169//cation binding	-
Unigene0000915	308	71	0.5453	--	--	--	--	--	--	--	--	--	--	--	--	--	--	--	--	--	--	--	-	-	-
Unigene0000916	1701	18288	25.4336	gi|672172190|ref|XP_008806180.1|	360	8e-118	PREDICTED: COP9 signalosome complex subunit 6a-like [Phoenix dactylifera]	sp|Q8W206|CSN6A_ARATH	349	3e-114	COP9 signalosome complex subunit 6a OS=Arabidopsis thaliana GN=CSN6A PE=1 SV=2	At5g56280	352	2e-116	KOG3050	COP9 signalosome, subunit CSN6	K12179//COP9 signalosome complex subunit 6	3e-118	360	pda:103718942	--	-	-	-
Unigene0000917	784	383	1.1557	gi|159487996|ref|XP_001702008.1|	54.7	2e-06	protein of endonuclease / exonuclease / phosphatase family [Chlamydomonas reinhardtii]	sp|Q24239|ANGEL_DROME	50.1	9e-06	Protein angel OS=Drosophila melanogaster GN=angel PE=1 SV=2	7291622	50.1	1e-06	KOG2338	Transcriptional effector CCR4-related protein	K12603//CCR4-NOT transcription complex subunit 6 [EC:3.1.13.4]	9e-07	54.7	cre:CHLREDRAFT_155138	ko03018//RNA degradation//Folding, sorting and degradation//Genetic Information Processing	-	-	-
Unigene0000918	295	72	0.5774	--	--	--	--	--	--	--	--	--	--	--	--	--	--	--	--	--	--	--	-	-	-
Unigene0000919	604	151	0.5914	--	--	--	--	--	--	--	--	--	--	--	--	--	--	--	--	--	--	--	-	-	-
Unigene0000920	5014	57573	27.1632	gi|672176679|ref|XP_008808411.1|	483	2e-151	PREDICTED: synaptotagmin-2-like isoform X2 [Phoenix dactylifera]	sp|B6ETT4|SYT2_ARATH	435	1e-134	Synaptotagmin-2 OS=Arabidopsis thaliana GN=SYT2 PE=2 SV=1	At1g20080	435	2e-135	KOG1012	Ca2+-dependent lipid-binding protein CLB1/vesicle protein vp115/Granuphilin A, contains C2 domain	--	--	--	--	--	--	GO:0051234//establishment of localization;GO:0008104//protein localization;GO:0051179//localization;GO:0006810//transport;GO:0015031//protein transport;GO:0045184//establishment of protein localization;GO:0033036//macromolecule localization;GO:0071702//organic substance transport	GO:0005488//binding;GO:0043169//cation binding;GO:0043167//ion binding	GO:0005622//intracellular;GO:0044425//membrane part;GO:0031090//organelle membrane;GO:0043226//organelle;GO:0016020//membrane;GO:0044424//intracellular part;GO:0044464//cell part;GO:0031224//intrinsic component of membrane;GO:0043227//membrane-bounded organelle;GO:0044422//organelle part;GO:0005623//cell;GO:0043231//intracellular membrane-bounded organelle;GO:0043229//intracellular organelle
Unigene0000921	710	14756	49.165	--	--	--	--	--	--	--	--	--	--	--	--	--	--	--	--	--	--	--	-	-	-
Unigene0000922	520	427	1.9425	--	--	--	--	--	--	--	--	--	--	--	--	--	--	--	--	--	--	--	-	-	-
Unigene0000923	217	7	0.0763	--	--	--	--	--	--	--	--	--	--	--	--	--	--	--	--	--	--	--	-	-	-
Unigene0000924	382	482	2.9849	--	--	--	--	--	--	--	--	--	--	--	--	--	--	--	--	--	--	--	-	-	-
Unigene0000925	264	110	0.9857	--	--	--	--	--	--	--	--	--	--	--	--	--	--	--	--	--	--	--	-	-	-
Unigene0000926	2603	7484	6.8015	gi|590677355|ref|XP_007039994.1|	817	0	F5O11.10 isoform 3 [Theobroma cacao]	--	--	--	--	--	--	--	--	--	--	--	--	--	--	--	-	-	-
Unigene0000927	265	124	1.1069	--	--	--	--	--	--	--	--	--	--	--	--	--	--	--	--	--	--	--	-	-	-
Unigene0000928	231	71	0.7271	--	--	--	--	--	--	--	--	--	--	--	--	--	--	--	--	--	--	--	-	-	-
Unigene0000929	233	85	0.863	gi|573953819|ref|XP_006659175.1|	57	5e-09	PREDICTED: CRS2-associated factor 1, mitochondrial-like, partial [Oryza brachyantha]	sp|Q8VYD9|CAF1M_ARATH	53.1	3e-08	CRS2-associated factor 1, mitochondrial OS=Arabidopsis thaliana GN=At4g31010 PE=2 SV=1	--	--	--	--	--	--	--	--	--	--	--	-	-	-
Unigene0000930	270	54	0.4731	--	--	--	--	--	--	--	--	--	--	--	--	--	--	--	--	--	--	--	-	-	-
Unigene0000931	274	99	0.8547	--	--	--	--	--	--	--	--	--	--	--	--	--	--	--	--	--	--	--	-	-	-
Unigene0000932	2290	10096	10.4294	gi|672122775|ref|XP_008784728.1|	219	1e-61	PREDICTED: WAT1-related protein At5g64700-like [Phoenix dactylifera]	sp|Q9FL41|WTR38_ARATH	122	2e-28	WAT1-related protein At5g07050 OS=Arabidopsis thaliana GN=At5g07050 PE=2 SV=1	--	--	--	--	--	--	--	--	--	--	--	-	-	-
Unigene0000933	295	70	0.5613	--	--	--	--	--	--	--	--	--	--	--	--	--	--	--	--	--	--	--	-	-	-
Unigene0000934	1763	6995	9.386	gi|672125522|ref|XP_008786181.1|	794	0	PREDICTED: dol-P-Man:Man(7)GlcNAc(2)-PP-Dol alpha-1,6-mannosyltransferase isoform X5 [Phoenix dactylifera]	sp|A8MR93|ALG12_ARATH	657	0	Dol-P-Man:Man(7)GlcNAc(2)-PP-Dol alpha-1,6-mannosyltransferase OS=Arabidopsis thaliana GN=ALG12 PE=1 SV=1	7299245	315	3e-97	KOG2516	Protein involved in dolichol pathway for N-glycosylation (mannosyltransferase family)	K03847//alpha-1,6-mannosyltransferase [EC:2.4.1.260]	0	782	egu:105053932	ko00510//N-Glycan biosynthesis//Glycan biosynthesis and metabolism//Metabolism	GO:0044723//single-organism carbohydrate metabolic process;GO:0019941//modification-dependent protein catabolic process;GO:0051603//proteolysis involved in cellular protein catabolic process;GO:0044237//cellular metabolic process;GO:0044699//single-organism process;GO:0043412//macromolecule modification;GO:0019538//protein metabolic process;GO:0008152//metabolic process;GO:1901576//organic substa…	GO:0003824//catalytic activity;GO:0016740//transferase activity;GO:0016757//transferase activity, transferring glycosyl groups;GO:0016758//transferase activity, transferring hexosyl groups;GO:0000009//alpha-1,6-mannosyltransferase activity;GO:0000030//mannosyltransferase activity	GO:0043229//intracellular organelle;GO:0031090//organelle membrane;GO:0005623//cell;GO:0043227//membrane-bounded organelle;GO:0043226//organelle;GO:0044422//organelle part;GO:0044425//membrane part;GO:0005622//intracellular;GO:0043231//intracellular membrane-bounded organelle;GO:0044464//cell part;GO:0031224//intrinsic component of membrane;GO:0044424//intracellular part;GO:0016020//membrane
Unigene0000935	386	91	0.5577	gi|3319362|gb|AAC26250.1|	44.3	1e-07	contains similarity to reverse transcriptase (Pfam: rvt.hmm, score 19.29) [Arabidopsis thaliana]	--	--	--	--	At4g03810	44.3	3e-09	KOG0017	FOG: Transposon-encoded proteins with TYA, reverse transcriptase, integrase domains in various combinations	--	--	--	--	--	--	-	-	-
Unigene0000936	440	152	0.8172	--	--	--	--	--	--	--	--	--	--	--	--	--	--	--	--	--	--	--	-	-	-
Unigene0000937	2705	22486	19.6649	gi|743776222|ref|XP_010918513.1|	225	9e-62	PREDICTED: methyl-CpG-binding domain-containing protein 13 isoform X1 [Elaeis guineensis]	sp|Q9LTJ8|MBD13_ARATH	63.2	1e-08	Methyl-CpG-binding domain-containing protein 13 OS=Arabidopsis thaliana GN=MBD13 PE=2 SV=1	At3g46580	50.1	2e-06	KOG4161	Methyl-CpG binding transcription regulators	--	--	--	--	--	--	-	-	GO:0044424//intracellular part;GO:0005622//intracellular;GO:0043226//organelle;GO:0043231//intracellular membrane-bounded organelle;GO:0043227//membrane-bounded organelle;GO:0043229//intracellular organelle;GO:0044464//cell part;GO:0005623//cell
Unigene0000938	317	125	0.9328	--	--	--	--	--	--	--	--	--	--	--	--	--	--	--	--	--	--	--	-	-	-
Unigene0000939	268	97	0.8562	--	--	--	--	--	--	--	--	--	--	--	--	--	--	--	--	--	--	--	-	-	-
Unigene0000940	413	34	0.1947	--	--	--	--	--	--	--	--	--	--	--	--	--	--	--	--	--	--	--	-	-	-
Unigene0000941	4874	108673	52.7451	gi|743798942|ref|XP_010925357.1|	285	1e-83	PREDICTED: homeobox-leucine zipper protein HAT5-like [Elaeis guineensis]	sp|Q02283|HAT5_ARATH	155	8e-40	Homeobox-leucine zipper protein HAT5 OS=Arabidopsis thaliana GN=HAT5 PE=1 SV=1	At3g01470	155	1e-40	KOG0483	Transcription factor HEX, contains HOX and HALZ domains	K09338//homeobox-leucine zipper protein	5e-84	285	egu:105047920	--	-	-	-
Unigene0000942	1058	14941	33.4072	--	--	--	--	sp|Q5BK46|RNH1_RAT	57.4	4e-08	Ribonuclease H1 OS=Rattus norvegicus GN=Rnaseh1 PE=2 SV=1	HsM4506555	54.7	7e-08	KOG3752	Ribonuclease H	--	--	--	--	--	--	-	-	-
Unigene0000943	759	9450	29.4534	--	--	--	--	--	--	--	--	--	--	--	--	--	--	--	--	--	--	--	-	-	-
Unigene0000944	370	418	2.6725	--	--	--	--	--	--	--	--	--	--	--	--	--	--	--	--	--	--	--	-	-	-
Unigene0000945	2411	6180	6.0637	gi|672170025|ref|XP_008805062.1|	502	4e-166	PREDICTED: protein CHUP1, chloroplastic [Phoenix dactylifera]	sp|Q9LI74|CHUP1_ARATH	231	1e-62	Protein CHUP1, chloroplastic OS=Arabidopsis thaliana GN=CHUP1 PE=1 SV=1	--	--	--	--	--	--	--	--	--	--	--	-	-	-
Unigene0000946	593	1147	4.5757	--	--	--	--	--	--	--	--	--	--	--	--	--	--	--	--	--	--	--	-	-	-
Unigene0000947	309	104	0.7962	--	--	--	--	--	--	--	--	--	--	--	--	--	--	--	--	--	--	--	-	-	-
Unigene0000948	3508	3815	2.5727	--	--	--	--	--	--	--	--	--	--	--	--	--	--	--	--	--	--	--	-	-	-
Unigene0000949	224	48	0.5069	--	--	--	--	--	--	--	--	--	--	--	--	--	--	--	--	--	--	--	-	-	-
Unigene0000950	258	80	0.7335	--	--	--	--	--	--	--	--	--	--	--	--	--	--	--	--	--	--	--	-	-	-
Unigene0000951	224	116	1.2251	--	--	--	--	--	--	--	--	--	--	--	--	--	--	--	--	--	--	--	-	-	-
Unigene0000952	221	57	0.6101	--	--	--	--	--	--	--	--	--	--	--	--	--	--	--	--	--	--	--	-	-	-
Unigene0000953	275	81	0.6968	--	--	--	--	--	--	--	--	--	--	--	--	--	--	--	--	--	--	--	-	-	-
Unigene0000954	221	54	0.578	--	--	--	--	--	--	--	--	--	--	--	--	--	--	--	--	--	--	--	-	-	-
Unigene0000955	2546	17587	16.341	gi|672123448|ref|XP_008785087.1|	454	1e-149	PREDICTED: cyclin-dependent kinase E-1-like [Phoenix dactylifera]	sp|Q336M2|CDKE1_ORYSJ	433	7e-141	Cyclin-dependent kinase E-1 OS=Oryza sativa subsp. japonica GN=CDKE-1 PE=2 SV=2	At5g63610	378	7e-121	KOG0666	Cyclin C-dependent kinase CDK8	K02208//cyclin-dependent kinase 8/11 [EC:2.7.11.22 2.7.11.23]	4e-150	454	pda:103703848	--	GO:0034641//cellular nitrogen compound metabolic process;GO:0008152//metabolic process;GO:0034645//cellular macromolecule biosynthetic process;GO:0019220//regulation of phosphate metabolic process;GO:1901576//organic substance biosynthetic process;GO:0009791//post-embryonic development;GO:0044699//single-organism process;GO:0050790//regulation of catalytic activity;GO:0009059//macromolecule biosy…	GO:0032549//ribonucleoside binding;GO:0005488//binding;GO:0016772//transferase activity, transferring phosphorus-containing groups;GO:0016773//phosphotransferase activity, alcohol group as acceptor;GO:0016301//kinase activity;GO:0001883//purine nucleoside binding;GO:0097159//organic cyclic compound binding;GO:0003824//catalytic activity;GO:0004674//protein serine/threonine kinase activity;GO:0032…	GO:0005623//cell;GO:0043227//membrane-bounded organelle;GO:0043229//intracellular organelle;GO:0005622//intracellular;GO:0044464//cell part;GO:0043231//intracellular membrane-bounded organelle;GO:0043226//organelle;GO:0044424//intracellular part
Unigene0000956	2627	27764	25.0016	gi|672117319|ref|XP_008781841.1|	1073	0	PREDICTED: probable methyltransferase PMT2 [Phoenix dactylifera]	sp|B9DFI7|PMT2_ARATH	980	0	Probable methyltransferase PMT2 OS=Arabidopsis thaliana GN=At1g26850 PE=2 SV=2	--	--	--	--	--	--	--	--	--	--	--	GO:0008152//metabolic process	GO:0003824//catalytic activity;GO:0016740//transferase activity;GO:0016741//transferase activity, transferring one-carbon groups	GO:0016020//membrane;GO:0005622//intracellular;GO:0043226//organelle;GO:0005623//cell;GO:0031224//intrinsic component of membrane;GO:0044425//membrane part;GO:0031984//organelle subcompartment;GO:0044464//cell part;GO:0043227//membrane-bounded organelle;GO:0044422//organelle part;GO:0044424//intracellular part;GO:0044446//intracellular organelle part;GO:0043229//intracellular organelle;GO:0031090…
Unigene0000957	301	368	2.8922	--	--	--	--	--	--	--	--	--	--	--	--	--	--	--	--	--	--	--	-	-	-
Unigene0000958	251	400	3.7699	--	--	--	--	--	--	--	--	--	--	--	--	--	--	--	--	--	--	--	-	-	-
Unigene0000959	237	53	0.529	--	--	--	--	--	--	--	--	--	--	--	--	--	--	--	--	--	--	--	-	-	-
Unigene0000960	428	168	0.9286	--	--	--	--	--	--	--	--	--	--	--	--	--	--	--	--	--	--	--	-	-	-
Unigene0000961	770	301	0.9247	--	--	--	--	--	--	--	--	--	--	--	--	--	--	--	--	--	--	--	-	-	-
Unigene0000962	1278	452	0.8367	gi|728836736|gb|KHG16179.1|	201	1e-53	E1A-binding p400 [Gossypium arboreum]	sp|F4J7T3|EAF1A_ARATH	187	2e-49	Chromatin modification-related protein EAF1 A OS=Arabidopsis thaliana GN=EAF1A PE=1 SV=1	--	--	--	--	--	--	--	--	--	--	--	-	-	-
Unigene0000963	331	159	1.1364	--	--	--	--	--	--	--	--	--	--	--	--	--	--	--	--	--	--	--	-	-	-
Unigene0000964	252	90	0.8449	--	--	--	--	--	--	--	--	--	--	--	--	--	--	--	--	--	--	--	-	-	-
Unigene0000965	377	95	0.5961	--	--	--	--	--	--	--	--	--	--	--	--	--	--	--	--	--	--	--	-	-	-
Unigene0000966	533	309	1.3714	gi|549823275|gb|AGX45499.1|	250	5e-83	reverse transcriptase, partial [Prunus salicina]	sp|P20825|POL2_DROME	173	3e-48	Retrovirus-related Pol polyprotein from transposon 297 OS=Drosophila melanogaster GN=pol PE=3 SV=1	At1g35647	237	4e-71	KOG0017	FOG: Transposon-encoded proteins with TYA, reverse transcriptase, integrase domains in various combinations	--	--	--	--	--	--	GO:0044260//cellular macromolecule metabolic process;GO:0071704//organic substance metabolic process;GO:0006807//nitrogen compound metabolic process;GO:0046483//heterocycle metabolic process;GO:0034641//cellular nitrogen compound metabolic process;GO:0008152//metabolic process;GO:0090304//nucleic acid metabolic process;GO:0006259//DNA metabolic process;GO:0009058//biosynthetic process;GO:0043170/…	GO:0016772//transferase activity, transferring phosphorus-containing groups;GO:0016740//transferase activity;GO:0005488//binding;GO:0046914//transition metal ion binding;GO:0003824//catalytic activity;GO:0097159//organic cyclic compound binding;GO:0034061//DNA polymerase activity;GO:0046872//metal ion binding;GO:0043169//cation binding;GO:0043167//ion binding;GO:0016779//nucleotidyltransferase ac…	GO:0005622//intracellular;GO:0043227//membrane-bounded organelle;GO:0043229//intracellular organelle;GO:0044464//cell part;GO:0043231//intracellular membrane-bounded organelle;GO:0043226//organelle;GO:0044424//intracellular part;GO:0005623//cell
Unigene0000967	2854	3398	2.8165	--	--	--	--	--	--	--	--	--	--	--	--	--	--	--	--	--	--	--	-	-	-
Unigene0000968	324	62	0.4527	--	--	--	--	--	--	--	--	--	--	--	--	--	--	--	--	--	--	--	-	-	-
Unigene0000969	2053	3591	4.1378	--	--	--	--	--	--	--	--	--	--	--	--	--	--	--	--	--	--	--	-	-	-
Unigene0000970	681	212	0.7364	gi|743850966|ref|XP_010940016.1|	213	2e-60	PREDICTED: histone acetyltransferase HAC1-like [Elaeis guineensis]	sp|Q9C5X9|HAC1_ARATH	200	1e-56	Histone acetyltransferase HAC1 OS=Arabidopsis thaliana GN=HAC1 PE=1 SV=2	At1g79000	200	2e-57	KOG1778	CREB binding protein/P300 and related TAZ Zn-finger proteins	K04498//E1A/CREB-binding protein [EC:2.3.1.48]	7e-61	213	egu:105058701	--	GO:0008152//metabolic process;GO:0009987//cellular process;GO:0044238//primary metabolic process;GO:0044237//cellular metabolic process;GO:0043170//macromolecule metabolic process;GO:0071704//organic substance metabolic process;GO:0044260//cellular macromolecule metabolic process	GO:0003824//catalytic activity;GO:0043169//cation binding;GO:0046872//metal ion binding;GO:0043167//ion binding;GO:0016740//transferase activity;GO:0005488//binding	-
[truncated: 71,656 more rows]
