# Supplementary material for: Comparative transcriptome analysis reveals differentially expressed genes associated with sex expression in garden asparagus (Asparagus officinalis)
Source: BMC Plant Biol. 2017 Aug 22;17:143. doi: 10.1186/s12870-017-1091-6 (PMC5567890; doi:10.1186/s12870-017-1091-6)
Supplement: Supplementary file 4 — Male/supermale-biased DEG unigenes in asparagus flower buds. Table S3 Female-biased DEG unigenes in asparagus flower buds. (XLSX 1016 kb) [file 12870_2017_1091_MOESM4_ESM.xlsx]

## Sheet: Table S2
Table S2 Male/supermale-biased DEG unigenes in asparagus flower buds
GeneID	Ao_F_rpkm	Ao_M_rpkm	log2 Ratio(Ao_M/Ao_F)	Pvalue	FDR	significant	Female_rpkm	Smale_rpkm	log2 Ratio(Smale/Female)	Pvalue	FDR	significant	Description	Pathway	GO Component	GO Function	GO Process
Unigene0050666	2.2075	4.60985	1.06231	7.33e-13	3.38e-12	yes	5.0904	10.8349	1.08983	5.92e-27	5.03e-26	yes	RNA-binding family protein isoform 1 [Theobroma cacao]	-	-	GO:0097159//organic cyclic compound binding;GO:0036094//small molecule binding;GO:0005488//binding	-
Unigene0067115	1.2328	2.6111	1.08272	0.0194296	0.0379784	yes	0.7446	2.884	1.95353	0.000113952	0.000357823	yes	PREDICTED: cell division control protein 48 homolog C [Elaeis guineensis]	ko03008//Ribosome biogenesis in eukaryotes//Translation//Genetic Information Processing	-	-	-
Unigene0024014	11.6182	30.0339	1.3702	5.45e-44	5.84e-43	yes	3.0596	30.9324	3.3377	2.21e-134	7.73e-133	yes	BnaC05g17020D [Brassica napus]	-	-	-	-
Unigene0040013	0.5394	1.9749	1.87235	1.29e-05	3.84e-05	yes	0.001	0.5153	9.00927	0.00195752	0.00519711	yes	--	-	-	-	-
Unigene0020600	0.81135	2.8538	1.81449	1.81e-53	2.28e-52	yes	1.2156	4.969	2.03129	1.63e-89	3.78e-88	yes	PREDICTED: histone-lysine N-methyltransferase ATX4 [Phoenix dactylifera]	-	-	GO:0016741//transferase activity, transferring one-carbon groups;GO:0003824//catalytic activity;GO:0008168//methyltransferase activity;GO:0043167//ion binding;GO:0046872//metal ion binding;GO:0016740//transferase activity;GO:0005488//binding;GO:0043169//cation binding	GO:0008152//metabolic process;GO:0032259//methylation
Unigene0067056	0.1259	0.54525	2.11464	0.0193337	0.0378012	yes	0.001	7.8407	12.9368	6.19e-46	7.87e-45	yes	Cyclin, N-terminal domain containing protein, expressed [Oryza sativa Japonica Group]	-	GO:0043226//organelle;GO:0005623//cell;GO:0044464//cell part;GO:0043231//intracellular membrane-bounded organelle;GO:0005622//intracellular;GO:0043229//intracellular organelle;GO:0044424//intracellular part;GO:0043227//membrane-bounded organelle	GO:0005488//binding	GO:0000278//mitotic cell cycle;GO:0051239//regulation of multicellular organismal process;GO:0016570//histone modification;GO:2000026//regulation of multicellular organismal development;GO:0080090//regulation of primary metabolic process;GO:0006305//DNA alkylation;GO:0043170//macromolecule metabolic process;GO:0048580//regulation of post-embryonic development;GO:0044767//single-organism developme…
Unigene0023294	0.55825	2.17145	1.95968	1.83e-05	5.39e-05	yes	0.1105	1.2634	3.51519	3.62e-05	0.000119791	yes	--	-	-	-	-
Unigene0011385	0.573	1.268	1.14595	0.000122913	0.000332604	yes	0.075	1.2862	4.10008	3.91e-16	2.37e-15	yes	--	-	-	-	-
Unigene0006499	0.39875	4.29475	3.42902	7.93e-25	5.48e-24	yes	8.4213	32.9688	1.96899	1.49e-82	3.18e-81	yes	Os06g0133500 [Oryza sativa Japonica Group]	-	-	-	-
Unigene0050073	1.3349	4.10175	1.61951	0.000302609	0.0007828	yes	0.9967	2.3526	1.23902	0.0139417	0.031537	yes	--	-	-	-	-
Unigene0005290	0.27015	0.7214	1.41704	0.0240992	0.0463487	yes	0.2405	1.0044	2.06223	0.00144222	0.00392536	yes	--	-	-	-	-
Unigene0053418	0.22075	1.0712	2.27874	0.00273769	0.00622891	yes	0.001	0.8251	9.68843	0.000489894	0.00142235	yes	--	-	-	-	-
Unigene0025035	4.0677	101.765	4.64489	0	0	yes	1.9456	11.8523	2.60688	8.45e-217	5.04e-215	yes	PREDICTED: probable methyltransferase PMT26 [Phoenix dactylifera]	-	GO:0043229//intracellular organelle;GO:0043231//intracellular membrane-bounded organelle;GO:0044424//intracellular part;GO:0044464//cell part;GO:0016020//membrane;GO:0043227//membrane-bounded organelle;GO:0005622//intracellular;GO:0044422//organelle part;GO:0043226//organelle;GO:0044446//intracellular organelle part;GO:0005623//cell	GO:0016740//transferase activity;GO:0003824//catalytic activity	-
Unigene0007517	0.5157	3.55645	2.78583	5.3e-44	5.68e-43	yes	0.1881	0.4268	1.18206	0.0201872	0.0441353	yes	--	-	-	-	-
Unigene0043274	0.7233	3.17415	2.1337	1.53e-06	4.9e-06	yes	1.1908	29.1891	4.61543	6.25e-91	1.46e-89	yes	--	-	-	-	-
Unigene0053105	0.001	7.8274	12.9343	5.47e-99	1.25e-97	yes	11.0656	7018.72	9.30898	0	0	yes	PREDICTED: uncharacterized protein LOC105042832 [Elaeis guineensis]	-	-	-	-
Unigene0015845	0.08565	1.1348	3.72784	1.51e-09	5.94e-09	yes	0.2517	1.7823	2.82396	4.56e-10	2.14e-09	yes	PREDICTED: sister chromatid cohesion 1 protein 1 [Elaeis guineensis]	-	GO:0044464//cell part;GO:0043227//membrane-bounded organelle;GO:0044424//intracellular part;GO:0043228//non-membrane-bounded organelle;GO:0005623//cell;GO:0043226//organelle;GO:0005622//intracellular;GO:0043229//intracellular organelle;GO:0043231//intracellular membrane-bounded organelle;GO:0043232//intracellular non-membrane-bounded organelle;GO:0005694//chromosome	-	GO:0006725//cellular aromatic compound metabolic process;GO:0043170//macromolecule metabolic process;GO:0000280//nuclear division;GO:0006310//DNA recombination;GO:0008152//metabolic process;GO:0006139//nucleobase-containing compound metabolic process;GO:0006996//organelle organization;GO:1902589//single-organism organelle organization;GO:0071704//organic substance metabolic process;GO:0044710//si…
Unigene0053580	0.1343	0.47765	1.83049	0.02132	0.0414191	yes	0.001	2.1175	11.0481	4.77e-19	3.19e-18	yes	PREDICTED: protein BRANCHLESS TRICHOME [Phoenix dactylifera]	-	-	-	-
Unigene0015931	0.001	0.76215	9.57393	0.000385521	0.000983791	yes	0.001	1.878	10.875	2.41e-07	9.55e-07	yes	--	-	-	-	-
Unigene0027200	1.0664	4.48845	2.07347	1.18e-26	8.59e-26	yes	0.2116	1.4347	2.76134	1.91e-10	9.13e-10	yes	PREDICTED: probable amino acid permease 7 isoform X3 [Elaeis guineensis]	-	GO:0031224//intrinsic component of membrane;GO:0016020//membrane;GO:0044425//membrane part	GO:0022804//active transmembrane transporter activity;GO:0015291//secondary active transmembrane transporter activity;GO:0005215//transporter activity;GO:0022857//transmembrane transporter activity	GO:0006811//ion transport;GO:0006820//anion transport;GO:0044763//single-organism cellular process;GO:0006810//transport;GO:0044699//single-organism process;GO:0071702//organic substance transport;GO:0015849//organic acid transport;GO:0009987//cellular process;GO:0051234//establishment of localization;GO:0046942//carboxylic acid transport;GO:1902578//single-organism localization;GO:0051179//local…
Unigene0022828	0.05205	1.2738	4.6131	0.000406246	0.00103357	yes	0.001	0.8743	9.77198	0.00782344	0.0185831	yes	DNA/RNA polymerases superfamily protein [Theobroma cacao]	-	-	GO:0046872//metal ion binding;GO:0043169//cation binding;GO:0043167//ion binding;GO:0097159//organic cyclic compound binding;GO:0005488//binding;GO:0046914//transition metal ion binding	GO:0009987//cellular process;GO:0090304//nucleic acid metabolic process;GO:0071704//organic substance metabolic process;GO:0006139//nucleobase-containing compound metabolic process;GO:0006259//DNA metabolic process;GO:0043170//macromolecule metabolic process;GO:0006807//nitrogen compound metabolic process;GO:0044260//cellular macromolecule metabolic process;GO:0044238//primary metabolic process;G…
Unigene0020218	0.3001	2.094	2.80275	2.34e-19	1.37e-18	yes	0.4792	1.3268	1.46925	1.95e-05	6.64e-05	yes	--	-	-	-	-
Unigene0043311	0.0232	0.48795	4.39454	0.00116939	0.00280694	yes	0.001	4.7778	12.2221	2.02e-30	1.87e-29	yes	--	-	-	-	-
Unigene0029843	0.0696	0.3578	2.36199	0.000350173	0.000899804	yes	0.4475	1.2676	1.50214	4.05e-07	1.58e-06	yes	PREDICTED: probable UDP-arabinose 4-epimerase 2 isoform X2 [Musa acuminata subsp. malaccensis]	ko00520//Amino sugar and nucleotide sugar metabolism//Carbohydrate metabolism//Metabolism	GO:0031224//intrinsic component of membrane;GO:0043229//intracellular organelle;GO:0043226//organelle;GO:0016020//membrane;GO:0044431//Golgi apparatus part;GO:0098588//bounding membrane of organelle;GO:0044422//organelle part;GO:0044424//intracellular part;GO:0044464//cell part;GO:0044425//membrane part;GO:0005623//cell;GO:0044446//intracellular organelle part;GO:0005794//Golgi apparatus;GO:00432…	GO:0005488//binding;GO:0016857//racemase and epimerase activity, acting on carbohydrates and derivatives;GO:0016854//racemase and epimerase activity;GO:0016853//isomerase activity;GO:0048037//cofactor binding;GO:0003824//catalytic activity	GO:0005975//carbohydrate metabolic process;GO:0034637//cellular carbohydrate biosynthetic process;GO:0009987//cellular process;GO:0005996//monosaccharide metabolic process;GO:0033692//cellular polysaccharide biosynthetic process;GO:0009059//macromolecule biosynthetic process;GO:0034645//cellular macromolecule biosynthetic process;GO:0044699//single-organism process;GO:1901360//organic cyclic comp…
Unigene0062228	0.14915	1.20785	3.01761	4.75e-09	1.82e-08	yes	0.2204	0.6136	1.47717	0.00704452	0.0170707	yes	PREDICTED: protein GAMETE EXPRESSED 2 [Musa acuminata subsp. malaccensis]	-	GO:0016020//membrane	-	-
Unigene0019372	0.3572	2.0875	2.54697	6.94e-06	2.12e-05	yes	0.001	0.3969	8.63263	0.0156414	0.0348312	yes	PREDICTED: ATP-dependent DNA helicase Q-like SIM isoform X5 [Elaeis guineensis]	-	-	-	-
Unigene0050835	1.76245	3.68345	1.06348	0.000102074	0.000278837	yes	0.6476	2.3371	1.85154	1.72e-06	6.39e-06	yes	Retrotransposon gag protein [Asparagus officinalis]	-	-	-	-
Unigene0016029	0.3519	39.383	6.80627	0	0	yes	0.1663	12.0554	6.17975	3.98e-172	1.79e-170	yes	PREDICTED: ubiquitin carboxyl-terminal hydrolase 21-like [Phoenix dactylifera]	-	-	GO:0003824//catalytic activity;GO:0016787//hydrolase activity	-
Unigene0026969	2.28255	14.4339	2.66074	9e-144	3.04e-142	yes	1.0645	7.8953	2.89082	1.25e-84	2.73e-83	yes	PREDICTED: protein FANTASTIC FOUR 3 [Phoenix dactylifera]	-	-	-	-
Unigene0040010	0.1902	1.22225	2.68395	2.04e-06	6.49e-06	yes	0.0342	2.0091	5.87641	8.67e-16	5.2e-15	yes	--	-	-	-	-
Unigene0006313	0.001	0.5689	9.15203	7.02e-17	3.79e-16	yes	0.0362	18.6434	9.00846	0	0	yes	PREDICTED: sugar transport protein 8-like [Elaeis guineensis]	-	GO:0031224//intrinsic component of membrane;GO:0016020//membrane;GO:0044425//membrane part	GO:0003824//catalytic activity;GO:0016627//oxidoreductase activity, acting on the CH-CH group of donors;GO:0005215//transporter activity;GO:0022857//transmembrane transporter activity;GO:0016628//oxidoreductase activity, acting on the CH-CH group of donors, NAD or NADP as acceptor;GO:0016491//oxidoreductase activity	GO:0044710//single-organism metabolic process;GO:0009987//cellular process;GO:0006810//transport;GO:1902578//single-organism localization;GO:0008152//metabolic process;GO:0044699//single-organism process;GO:0051234//establishment of localization;GO:0044763//single-organism cellular process;GO:0044765//single-organism transport;GO:0051179//localization
Unigene0056700	0.0608	0.9356	3.94375	0.00245556	0.00561989	yes	0.2819	1.3307	2.23893	0.0213208	0.0464128	yes	PREDICTED: uncharacterized protein LOC103721930 [Phoenix dactylifera]	-	-	-	-
Unigene0050575	0.62445	1.74565	1.48311	7.5e-05	0.000208029	yes	0.4045	0.9915	1.29347	0.00954371	0.0223904	yes	--	-	-	-	-
Unigene0064572	0.0224	2.2922	6.67709	7.84e-81	1.46e-79	yes	0.061	18.9472	8.27896	0	0	yes	PREDICTED: cationic amino acid transporter 1-like, partial [Phoenix dactylifera]	-	GO:0016020//membrane;GO:0031224//intrinsic component of membrane;GO:0044425//membrane part	GO:0008514//organic anion transmembrane transporter activity;GO:0005310//dicarboxylic acid transmembrane transporter activity;GO:0046943//carboxylic acid transmembrane transporter activity;GO:0022891//substrate-specific transmembrane transporter activity;GO:0022892//substrate-specific transporter activity;GO:0015075//ion transmembrane transporter activity;GO:0008324//cation transmembrane transpor…	GO:0015672//monovalent inorganic cation transport;GO:0045184//establishment of protein localization;GO:0051179//localization;GO:0043092//L-amino acid import;GO:0098655//cation transmembrane transport;GO:0010033//response to organic substance;GO:0050896//response to stimulus;GO:0051049//regulation of transport;GO:0006811//ion transport;GO:0044763//single-organism cellular process;GO:0015807//L-ami…
Unigene0021689	0.2753	1.6041	2.54269	9.51e-07	3.11e-06	yes	0.3679	1.2914	1.81155	0.000477614	0.00139483	yes	PREDICTED: serine/threonine-protein phosphatase 7 long form homolog [Vitis vinifera]	-	-	-	-
Unigene0028129	1.19305	23.97	4.3285	2.22e-303	1.6e-301	yes	0.1889	0.5052	1.41923	0.00513866	0.0127275	yes	PREDICTED: bidirectional sugar transporter SWEET14-like [Elaeis guineensis]	-	GO:0005622//intracellular;GO:0043231//intracellular membrane-bounded organelle;GO:0043227//membrane-bounded organelle;GO:0005623//cell;GO:0044464//cell part;GO:0016021//integral component of membrane;GO:0043229//intracellular organelle;GO:0044425//membrane part;GO:0031224//intrinsic component of membrane;GO:0016020//membrane;GO:0043226//organelle;GO:0044424//intracellular part	GO:0022857//transmembrane transporter activity;GO:0022892//substrate-specific transporter activity;GO:0005215//transporter activity;GO:1901476//carbohydrate transporter activity;GO:0022891//substrate-specific transmembrane transporter activity;GO:0015144//carbohydrate transmembrane transporter activity	GO:1902578//single-organism localization;GO:0071702//organic substance transport;GO:0051234//establishment of localization;GO:0044699//single-organism process;GO:0051179//localization;GO:0044765//single-organism transport;GO:0006810//transport;GO:0008643//carbohydrate transport
Unigene0032348	4.66895	13.3293	1.51343	8.04e-84	1.55e-82	yes	4.0828	8.4523	1.04979	4.01e-29	3.6e-28	yes	PREDICTED: ras-related protein Rab11C isoform X1 [Phoenix dactylifera]	ko04144//Endocytosis//Transport and catabolism//Cellular Processes	GO:0043231//intracellular membrane-bounded organelle;GO:0043226//organelle;GO:0044444//cytoplasmic part;GO:0044422//organelle part;GO:0031090//organelle membrane;GO:0044424//intracellular part;GO:0044464//cell part;GO:0016020//membrane;GO:0005737//cytoplasm;GO:0043229//intracellular organelle;GO:0005622//intracellular;GO:0043227//membrane-bounded organelle;GO:0005623//cell	GO:0001883//purine nucleoside binding;GO:0032549//ribonucleoside binding;GO:0036094//small molecule binding;GO:0097159//organic cyclic compound binding;GO:0001882//nucleoside binding;GO:0005488//binding;GO:1901363//heterocyclic compound binding;GO:0097367//carbohydrate derivative binding;GO:0032550//purine ribonucleoside binding	GO:0071704//organic substance metabolic process;GO:0019538//protein metabolic process;GO:0009416//response to light stimulus;GO:0050896//response to stimulus;GO:0006950//response to stress;GO:0006979//response to oxidative stress;GO:0009314//response to radiation;GO:1901700//response to oxygen-containing compound;GO:0044267//cellular protein metabolic process;GO:0008104//protein localization;GO:0…
Unigene0055224	1.86105	6.18995	1.73381	1.27e-12	5.81e-12	yes	2.098	198.085	6.56096	0	0	yes	PREDICTED: cyclin-dependent kinase inhibitor 1C [Vitis vinifera]	-	-	-	-
Unigene0005671	0.88495	3.2972	1.89757	1.81e-11	7.8e-11	yes	0.2439	2.7708	3.50594	3.27e-16	1.99e-15	yes	PREDICTED: CASP-like protein 1C2 [Vitis vinifera]	-	GO:0044425//membrane part;GO:0031224//intrinsic component of membrane;GO:0016020//membrane	-	-
Unigene0003706	25.0801	71.8679	1.51881	8.76e-233	4.85e-231	yes	48.2446	110.912	1.20097	1.97626258336499e-323	1.89721208003039e-321	yes	14-3-3a [Morus alba var. atropurpurea]	-	-	GO:0005515//protein binding;GO:0005488//binding	-
Unigene0045630	1.38725	6.9267	2.31994	5.81e-15	2.92e-14	yes	1.3046	3.5531	1.44547	2.88e-05	9.65e-05	yes	PREDICTED: EH domain-containing protein 1-like [Elaeis guineensis]	ko04144//Endocytosis//Transport and catabolism//Cellular Processes	-	GO:0097159//organic cyclic compound binding;GO:0043169//cation binding;GO:0036094//small molecule binding;GO:0043167//ion binding;GO:0097367//carbohydrate derivative binding;GO:0046872//metal ion binding;GO:0032549//ribonucleoside binding;GO:0032550//purine ribonucleoside binding;GO:0001882//nucleoside binding;GO:0005488//binding;GO:0001883//purine nucleoside binding;GO:1901363//heterocyclic comp…	-
Unigene0015859	0.69205	1.48215	1.09874	0.00240186	0.0055092	yes	0.3142	0.7468	1.24904	0.0167675	0.0371202	yes	hypothetical protein 18.t00007 [Asparagus officinalis]	-	-	-	-
Unigene0038680	1.41065	5.7277	2.0216	8.39e-32	6.95e-31	yes	1.2166	2.9653	1.28532	6e-09	2.63e-08	yes	PREDICTED: phosphate transporter PHO1-2-like [Phoenix dactylifera]	-	-	-	GO:0015698//inorganic anion transport;GO:0044765//single-organism transport;GO:0051179//localization;GO:0006810//transport;GO:0051234//establishment of localization;GO:0006811//ion transport;GO:1902578//single-organism localization;GO:0044699//single-organism process;GO:0006820//anion transport
Unigene0052898	0.11835	0.6484	2.45382	0.00862467	0.0180629	yes	0.1141	1.4294	3.64704	1.06e-05	3.69e-05	yes	PREDICTED: mitochondrial chaperone BCS1 [Phoenix dactylifera]	-	-	GO:0005488//binding;GO:1901363//heterocyclic compound binding;GO:0097367//carbohydrate derivative binding;GO:0001882//nucleoside binding;GO:0032550//purine ribonucleoside binding;GO:0001883//purine nucleoside binding;GO:0036094//small molecule binding;GO:0097159//organic cyclic compound binding;GO:0032549//ribonucleoside binding	-
Unigene0006452	5.0539	52.8742	3.38709	0	0	yes	3.3358	10.2588	1.62076	2.8e-48	3.71e-47	yes	PREDICTED: phosphate metabolism protein 8-like [Musa acuminata subsp. malaccensis]	-	-	GO:0003824//catalytic activity	-
Unigene0004851	6.71155	14.4675	1.1081	9.71e-37	8.97e-36	yes	11.0024	47.5642	2.11206	5.92e-260	4.43e-258	yes	PREDICTED: stomatin-like protein 2, mitochondrial [Musa acuminata subsp. malaccensis]	-	-	-	-
Unigene0027502	0.0462	1.93305	5.38684	1.3e-29	1.02e-28	yes	0.001	6.9721	12.7674	6.71e-99	1.71e-97	yes	PREDICTED: polygalacturonase-like [Musa acuminata subsp. malaccensis]	ko00500//Starch and sucrose metabolism//Carbohydrate metabolism//Metabolism;ko00040//Pentose and glucuronate interconversions//Carbohydrate metabolism//Metabolism	-	GO:0004553//hydrolase activity, hydrolyzing O-glycosyl compounds;GO:0016798//hydrolase activity, acting on glycosyl bonds;GO:0003824//catalytic activity;GO:0016787//hydrolase activity	GO:0071840//cellular component organization or biogenesis;GO:0009987//cellular process;GO:0045229//external encapsulating structure organization;GO:0008152//metabolic process;GO:0044238//primary metabolic process;GO:0016043//cellular component organization
Unigene0028195	3.25315	11.5348	1.82608	3.76e-13	1.75e-12	yes	6.1273	13.5358	1.14346	2.44e-08	1.03e-07	yes	PREDICTED: membrane steroid-binding protein 2-like [Phoenix dactylifera]	-	GO:0043227//membrane-bounded organelle;GO:0043231//intracellular membrane-bounded organelle;GO:0044464//cell part;GO:0043226//organelle;GO:0043229//intracellular organelle;GO:0044424//intracellular part;GO:0005622//intracellular;GO:0016020//membrane;GO:0005623//cell	GO:0005488//binding	-
Unigene0034056	49.3935	181.079	1.87422	0	0	yes	2.5883	6.4997	1.32837	6.76e-26	5.56e-25	yes	PREDICTED: glutamine synthetase nodule isozyme-like [Phoenix dactylifera]	ko01230//Biosynthesis of amino acids//Global and Overview//Metabolism;ko00630//Glyoxylate and dicarboxylate metabolism//Carbohydrate metabolism//Metabolism;ko00250//Alanine, aspartate and glutamate metabolism//Amino acid metabolism//Metabolism;ko00220//Arginine biosynthesis//Amino acid metabolism//Metabolism;ko00910//Nitrogen metabolism//Energy metabolism//Metabolism	GO:0044424//intracellular part;GO:0044464//cell part;GO:0005622//intracellular;GO:0005623//cell	GO:0016880//acid-ammonia (or amide) ligase activity;GO:0001882//nucleoside binding;GO:0016874//ligase activity;GO:1901363//heterocyclic compound binding;GO:0005488//binding;GO:0016211//ammonia ligase activity;GO:0032550//purine ribonucleoside binding;GO:0097159//organic cyclic compound binding;GO:0003824//catalytic activity;GO:0036094//small molecule binding;GO:0001883//purine nucleoside binding;…	GO:0009987//cellular process;GO:0006082//organic acid metabolic process;GO:0044763//single-organism cellular process;GO:0044699//single-organism process;GO:0044710//single-organism metabolic process;GO:0044238//primary metabolic process;GO:0044237//cellular metabolic process;GO:0044281//small molecule metabolic process;GO:0009064//glutamine family amino acid metabolic process;GO:1901564//organoni…
Unigene0030836	1.12645	16.8622	3.90394	2.38e-299	1.71e-297	yes	1.0015	2.5313	1.33772	5.75e-12	2.96e-11	yes	PREDICTED: probable protein kinase At2g41970 [Elaeis guineensis]	-	-	GO:0032549//ribonucleoside binding;GO:0016772//transferase activity, transferring phosphorus-containing groups;GO:1901363//heterocyclic compound binding;GO:0016773//phosphotransferase activity, alcohol group as acceptor;GO:0016740//transferase activity;GO:0016301//kinase activity;GO:0003824//catalytic activity;GO:0097159//organic cyclic compound binding;GO:0005488//binding;GO:0036094//small molec…	GO:0043412//macromolecule modification;GO:0006464//cellular protein modification process;GO:0000902//cell morphogenesis;GO:0044260//cellular macromolecule metabolic process;GO:0044267//cellular protein metabolic process;GO:0044763//single-organism cellular process;GO:0006468//protein phosphorylation;GO:0044237//cellular metabolic process;GO:0050794//regulation of cellular process;GO:0008152//meta…
Unigene0046826	2.3061	10.1459	2.13738	2.22e-15	1.13e-14	yes	0.9368	7.3137	2.96479	2.95e-16	1.8e-15	yes	--	-	-	-	-
Unigene0008468	0.3085	1.33735	2.11603	2.37e-05	6.9e-05	yes	0.3151	1.3352	2.08317	2.59e-05	8.72e-05	yes	PREDICTED: LOW QUALITY PROTEIN: methyl-CpG-binding domain-containing protein 9-like [Phoenix dactylifera]	-	-	GO:0005488//binding	GO:0044767//single-organism developmental process;GO:0044260//cellular macromolecule metabolic process;GO:0007275//multicellular organismal development;GO:0044699//single-organism process;GO:0032501//multicellular organismal process;GO:0044237//cellular metabolic process;GO:0009987//cellular process;GO:0032502//developmental process;GO:0048856//anatomical structure development;GO:0071840//cellula…
Unigene0014812	0.14755	1.9295	3.70895	1.51e-05	4.47e-05	yes	0.001	0.9297	9.86062	0.00391328	0.00989517	yes	--	-	-	-	-
Unigene0012514	0.26795	1.78695	2.73746	4.78e-16	2.5e-15	yes	0.0422	0.6437	3.93107	4.71e-07	1.83e-06	yes	--	-	-	-	-
Unigene0018921	0.001	0.41675	8.70304	0.0157514	0.0313849	yes	0.001	3.529	11.785	1.89e-12	9.91e-12	yes	PREDICTED: protein ECERIFERUM 1-like isoform X2 [Elaeis guineensis]	ko00073//Cutin, suberine and wax biosynthesis//Lipid metabolism//Metabolism	GO:0016020//membrane;GO:0044425//membrane part;GO:0031224//intrinsic component of membrane	GO:0043169//cation binding;GO:0003824//catalytic activity;GO:0043167//ion binding;GO:0046872//metal ion binding;GO:0005488//binding;GO:0046914//transition metal ion binding	GO:0044281//small molecule metabolic process;GO:0044763//single-organism cellular process;GO:0019752//carboxylic acid metabolic process;GO:0044699//single-organism process;GO:0071704//organic substance metabolic process;GO:0043436//oxoacid metabolic process;GO:0044238//primary metabolic process;GO:0009987//cellular process;GO:0006631//fatty acid metabolic process;GO:0008152//metabolic process;GO:…
Unigene0071532	0.288	1.5851	2.46043	7.01e-07	2.31e-06	yes	0.0877	0.8603	3.29419	4.72e-06	1.69e-05	yes	--	-	-	-	-
Unigene0017650	3.79295	8.81475	1.2166	2.16e-32	1.81e-31	yes	6.2195	13.3512	1.1021	8.84e-39	9.86e-38	yes	PREDICTED: BOI-related E3 ubiquitin-protein ligase 1-like [Phoenix dactylifera]	-	-	-	-
Unigene0064357	0.94505	2.06665	1.12883	0.00213474	0.00494693	yes	0.001	0.6338	9.30788	0.000245094	0.000737144	yes	--	-	-	-	-
Unigene0013050	19.0239	74.6432	1.9722	1.26e-225	6.85e-224	yes	32.3248	78.3643	1.27756	5.99e-138	2.16e-136	yes	PREDICTED: adenylate kinase 4 [Nelumbo nucifera]	ko00230//Purine metabolism//Nucleotide metabolism//Metabolism	GO:0005623//cell;GO:0044464//cell part;GO:0044424//intracellular part;GO:0005622//intracellular	GO:0032549//ribonucleoside binding;GO:0016776//phosphotransferase activity, phosphate group as acceptor;GO:0016301//kinase activity;GO:0001882//nucleoside binding;GO:0016740//transferase activity;GO:0097367//carbohydrate derivative binding;GO:0032550//purine ribonucleoside binding;GO:1901363//heterocyclic compound binding;GO:0036094//small molecule binding;GO:0097159//organic cyclic compound bind…	GO:0034641//cellular nitrogen compound metabolic process;GO:0044238//primary metabolic process;GO:0006753//nucleoside phosphate metabolic process;GO:0044763//single-organism cellular process;GO:0044710//single-organism metabolic process;GO:0055086//nucleobase-containing small molecule metabolic process;GO:0071704//organic substance metabolic process;GO:0044281//small molecule metabolic process;GO…
Unigene0003688	0.3502	0.91625	1.38756	0.0191916	0.0375697	yes	0.0948	2.3758	4.64738	4.58e-12	2.37e-11	yes	Retrotransposon gag protein [Asparagus officinalis]	-	-	GO:0097159//organic cyclic compound binding;GO:0043167//ion binding;GO:0046872//metal ion binding;GO:0046914//transition metal ion binding;GO:0005488//binding;GO:0043169//cation binding	-
Unigene0000549	0.81565	2.52255	1.62886	8.36e-19	4.81e-18	yes	1.6647	4.5816	1.46059	7.54e-25	6.03e-24	yes	OSJNBa0072D21.4 [Oryza sativa Japonica Group]	ko02010//ABC transporters//Membrane transport//Environmental Information Processing	GO:0043229//intracellular organelle;GO:0005623//cell;GO:0043226//organelle;GO:0043231//intracellular membrane-bounded organelle;GO:0044464//cell part;GO:0005622//intracellular;GO:0043227//membrane-bounded organelle;GO:0044424//intracellular part	GO:1901363//heterocyclic compound binding;GO:0046872//metal ion binding;GO:0005488//binding;GO:0043167//ion binding;GO:0097159//organic cyclic compound binding;GO:0003676//nucleic acid binding;GO:0043169//cation binding	GO:1901360//organic cyclic compound metabolic process;GO:0034641//cellular nitrogen compound metabolic process;GO:0006725//cellular aromatic compound metabolic process;GO:0006139//nucleobase-containing compound metabolic process;GO:0044237//cellular metabolic process;GO:0046483//heterocycle metabolic process;GO:0006259//DNA metabolic process;GO:0006807//nitrogen compound metabolic process;GO:0044…
Unigene0037092	0.9939	19.2163	4.27309	1.64e-277	1.1e-275	yes	2.2214	4.7886	1.10813	6.58e-14	3.68e-13	yes	PREDICTED: nudix hydrolase 16, mitochondrial-like [Elaeis guineensis]	-	GO:0043226//organelle;GO:0044464//cell part;GO:0044424//intracellular part;GO:0043231//intracellular membrane-bounded organelle;GO:0005623//cell;GO:0005622//intracellular;GO:0043229//intracellular organelle;GO:0043227//membrane-bounded organelle	GO:0043169//cation binding;GO:0003824//catalytic activity;GO:0043167//ion binding;GO:0005488//binding	-
Unigene0018644	0.001	5.05495	12.3035	2.86e-93	6.15e-92	yes	0.0557	16.0253	8.16846	3.98e-239	2.7e-237	yes	desiccation-related protein PCC13-62 precursor [Zea mays]	-	GO:0043227//membrane-bounded organelle;GO:0005623//cell;GO:0044464//cell part;GO:0043231//intracellular membrane-bounded organelle;GO:0043226//organelle;GO:0043229//intracellular organelle;GO:0005622//intracellular;GO:0044424//intracellular part	-	-
Unigene0019074	1.5866	7.1491	2.17182	6.9e-51	8.34e-50	yes	1.9748	6.9679	1.81902	2.29e-42	2.73e-41	yes	PREDICTED: dentin sialophosphoprotein isoform X2 [Populus euphratica]	-	-	-	-
Unigene0056526	0.76025	1.5528	1.03033	0.0250738	0.0479606	yes	0.0564	0.5532	3.29403	0.0215151	0.046626	yes	--	-	-	-	-
Unigene0037973	0.06155	0.2701	2.13366	0.0145987	0.0293572	yes	0.0226	7.6308	8.39937	2.27e-95	5.57e-94	yes	PREDICTED: V-type proton ATPase subunit a3 [Gossypium raimondii]	ko00190//Oxidative phosphorylation//Energy metabolism//Metabolism;ko04145//Phagosome//Transport and catabolism//Cellular Processes	GO:0016020//membrane	-	GO:0051179//localization;GO:0051234//establishment of localization;GO:0006810//transport
Unigene0015383	0.1383	1.3447	3.28141	0.000370728	0.000949406	yes	0.0821	0.9835	3.58247	0.00636217	0.015539	yes	PREDICTED: protein trichome birefringence [Phoenix dactylifera]	-	-	-	-
Unigene0072352	0.41985	1.4262	1.76423	1.13e-06	3.66e-06	yes	0.2296	0.7503	1.70834	0.00120499	0.00331152	yes	--	-	-	-	-
Unigene0006460	0.3968	2.5169	2.66516	1.46e-35	1.32e-34	yes	0.2336	0.7211	1.62616	1.98e-05	6.72e-05	yes	--	-	-	-	-
Unigene0006893	0.1505	0.9333	2.63258	4.52e-08	1.62e-07	yes	0.8128	2.1293	1.38941	7.21e-08	2.96e-07	yes	--	-	-	-	-
Unigene0038823	1.77705	17.9493	3.33638	2.21e-76	3.9e-75	yes	2.7205	10.1615	1.90117	1.55e-18	1.03e-17	yes	BnaC01g35240D [Brassica napus]	-	GO:0043232//intracellular non-membrane-bounded organelle;GO:0005856//cytoskeleton;GO:0043226//organelle;GO:0044446//intracellular organelle part;GO:0044422//organelle part;GO:0005623//cell;GO:0043229//intracellular organelle;GO:0044424//intracellular part;GO:0043234//protein complex;GO:0044464//cell part;GO:0005622//intracellular;GO:0044430//cytoskeletal part;GO:0032991//macromolecular complex;GO…	GO:0016462//pyrophosphatase activity;GO:0017111//nucleoside-triphosphatase activity;GO:0032550//purine ribonucleoside binding;GO:0097159//organic cyclic compound binding;GO:0005515//protein binding;GO:0005488//binding;GO:0016787//hydrolase activity;GO:0016818//hydrolase activity, acting on acid anhydrides, in phosphorus-containing anhydrides;GO:0016817//hydrolase activity, acting on acid anhydrid…	GO:0009987//cellular process;GO:0051128//regulation of cellular component organization;GO:0044707//single-multicellular organism process;GO:0044763//single-organism cellular process;GO:0048731//system development;GO:0009653//anatomical structure morphogenesis;GO:0007017//microtubule-based process;GO:0032502//developmental process;GO:0022414//reproductive process;GO:0048869//cellular developmental…
Unigene0056248	0.06805	1.3579	4.31864	1.79e-07	6.16e-07	yes	0.0526	1.7181	5.02961	1.57e-08	6.71e-08	yes	--	-	-	-	-
Unigene0029729	0.02095	0.8668	5.37068	1.62e-26	1.17e-25	yes	0.0202	0.4183	4.37211	8.11e-10	3.74e-09	yes	Os03g0123600 [Oryza sativa Japonica Group]	-	-	-	-
Unigene0009754	0.3475	0.99905	1.52354	0.00766605	0.0162355	yes	0.2899	0.8685	1.58297	0.0107331	0.0249773	yes	--	-	-	-	-
Unigene0009472	0.5653	1.36695	1.27387	0.00141931	0.00336368	yes	0.744	2.0264	1.44554	5.75e-05	0.000186849	yes	--	-	-	-	-
Unigene0011696	0.08675	0.7299	3.07276	0.00148982	0.00352107	yes	0.001	1.0946	10.0962	4.82e-07	1.86e-06	yes	PREDICTED: IST1-like protein [Populus euphratica]	ko04144//Endocytosis//Transport and catabolism//Cellular Processes	-	-	-
Unigene0026615	0.3963	7.56175	4.25406	9.68e-215	4.99e-213	yes	0.7283	2.7669	1.92567	2.94e-30	2.71e-29	yes	Alpha/beta-Hydrolases superfamily protein [Theobroma cacao]	-	-	-	-
Unigene0032831	43.2672	236.424	2.45003	0	0	yes	59.4388	164.555	1.46909	0	0	yes	PREDICTED: enolase [Musa acuminata subsp. malaccensis]	ko01200//Carbon metabolism//Global and Overview//Metabolism;ko01230//Biosynthesis of amino acids//Global and Overview//Metabolism;ko03018//RNA degradation//Folding, sorting and degradation//Genetic Information Processing;ko00010//Glycolysis / Gluconeogenesis//Carbohydrate metabolism//Metabolism	GO:0005623//cell;GO:0044444//cytoplasmic part;GO:0044424//intracellular part;GO:0044445//cytosolic part;GO:0044464//cell part;GO:0005622//intracellular;GO:0005737//cytoplasm;GO:0005829//cytosol	GO:0003824//catalytic activity;GO:0016829//lyase activity;GO:0046872//metal ion binding;GO:0043169//cation binding;GO:0005488//binding;GO:0043167//ion binding;GO:0016836//hydro-lyase activity;GO:0016835//carbon-oxygen lyase activity	GO:0044763//single-organism cellular process;GO:0044281//small molecule metabolic process;GO:0009987//cellular process;GO:0019752//carboxylic acid metabolic process;GO:0071704//organic substance metabolic process;GO:0032787//monocarboxylic acid metabolic process;GO:0008152//metabolic process;GO:0006090//pyruvate metabolic process;GO:0044237//cellular metabolic process;GO:0044699//single-organism …
Unigene0048214	1.6621	4.97455	1.58156	2.27e-25	1.59e-24	yes	0.599	2.2023	1.87838	1e-17	6.42e-17	yes	trans-ocimene synthase [Litsea cubeba]	-	-	GO:0016829//lyase activity;GO:0003824//catalytic activity	-
Unigene0071223	0.3553	1.52345	2.10023	0.000101316	0.000276851	yes	0.001	0.7588	9.56758	3.07e-05	0.000102248	yes	F5M15.26 [Arabidopsis thaliana]	-	-	-	-
Unigene0054226	0.05335	0.5348	3.32544	0.000193541	0.000512313	yes	0.4115	1.4138	1.78061	5.33e-05	0.00017325	yes	--	-	-	-	-
Unigene0019963	0.18045	1.3939	2.94946	8.1e-26	5.74e-25	yes	3.5181	39.8537	3.50185	0	0	yes	PREDICTED: BURP domain-containing protein 12-like [Elaeis guineensis]	-	-	-	-
Unigene0003187	0.4639	2.89345	2.6409	1.66e-86	3.33e-85	yes	0.2721	15.7573	5.85574	0	0	yes	PREDICTED: acyltransferase-like protein At1g54570, chloroplastic [Phoenix dactylifera]	-	GO:0043227//membrane-bounded organelle;GO:0044444//cytoplasmic part;GO:0044424//intracellular part;GO:0043231//intracellular membrane-bounded organelle;GO:0043229//intracellular organelle;GO:0009536//plastid;GO:0005622//intracellular;GO:0044464//cell part;GO:0005737//cytoplasm;GO:0043226//organelle;GO:0005623//cell	GO:0016746//transferase activity, transferring acyl groups;GO:0003824//catalytic activity;GO:0016740//transferase activity	GO:0008152//metabolic process
Unigene0020054	1.0382	2.57405	1.30996	1.22e-08	4.55e-08	yes	0.001	0.3408	8.41278	0.000245094	0.000737144	yes	PREDICTED: non-specific lipid transfer protein GPI-anchored 2-like [Phoenix dactylifera]	-	GO:0043227//membrane-bounded organelle;GO:0044464//cell part;GO:0005623//cell;GO:0044424//intracellular part;GO:0043229//intracellular organelle;GO:0005622//intracellular;GO:0043231//intracellular membrane-bounded organelle;GO:0043226//organelle	-	-
Unigene0052282	0.001	0.29055	8.18264	0.000902215	0.0021945	yes	0.001	5.3826	12.3941	6.19e-46	7.87e-45	yes	PREDICTED: LOW QUALITY PROTEIN: F-box protein At4g09920-like [Elaeis guineensis]	-	-	-	-
Unigene0007215	1.49605	4.30215	1.5239	0.000138289	0.000372402	yes	2.4009	6.5744	1.45328	1.03e-07	4.19e-07	yes	PREDICTED: eukaryotic translation initiation factor 3 subunit H [Elaeis guineensis]	ko03013//RNA transport//Translation//Genetic Information Processing	GO:0032991//macromolecular complex;GO:0005622//intracellular;GO:0044444//cytoplasmic part;GO:0005623//cell;GO:0044424//intracellular part;GO:0044464//cell part;GO:0043234//protein complex;GO:0005737//cytoplasm;GO:0030529//ribonucleoprotein complex;GO:0070993//translation preinitiation complex	GO:0005488//binding;GO:0008135//translation factor activity, RNA binding;GO:0003723//RNA binding;GO:0003676//nucleic acid binding;GO:0097159//organic cyclic compound binding;GO:1901363//heterocyclic compound binding	GO:0071704//organic substance metabolic process;GO:0009889//regulation of biosynthetic process;GO:0044085//cellular component biogenesis;GO:0009628//response to abiotic stimulus;GO:0006417//regulation of translation;GO:0034622//cellular macromolecular complex assembly;GO:0022607//cellular component assembly;GO:0031326//regulation of cellular biosynthetic process;GO:0009314//response to radiation;…
Unigene0020964	0.001	0.3272	8.35403	0.00573078	0.0123656	yes	0.1043	0.6821	2.70924	0.0129695	0.0294824	yes	--	-	-	-	-
Unigene0013213	0.001	0.27465	8.10145	0.00221413	0.00510998	yes	0.146	2.2661	3.95617	1.86e-14	1.06e-13	yes	--	-	-	-	-
Unigene0056274	2.9675	8.29075	1.48225	1.04e-34	9.19e-34	yes	5.7485	14.2714	1.31187	3.26e-42	3.88e-41	yes	PREDICTED: BTB/POZ and MATH domain-containing protein 4-like isoform X2 [Elaeis guineensis]	-	-	-	-
Unigene0039715	0.1149	1.7784	3.95213	1.97e-25	1.39e-24	yes	0.001	1.1906	10.2175	3.05e-23	2.34e-22	yes	gag-pol polyprotein [Populus deltoides]	-	-	GO:0005488//binding;GO:0043167//ion binding;GO:0046872//metal ion binding;GO:0097159//organic cyclic compound binding;GO:0043169//cation binding	GO:0044260//cellular macromolecule metabolic process;GO:0044238//primary metabolic process;GO:0043170//macromolecule metabolic process;GO:0008152//metabolic process;GO:0009987//cellular process;GO:0044237//cellular metabolic process;GO:0071704//organic substance metabolic process
Unigene0024394	0.21425	6.855	4.99979	3.37e-110	8.6e-109	yes	0.808	25.0782	4.95593	0	1.42e-306	yes	ER lumen protein retaining receptor family protein [Arabidopsis thaliana]	-	GO:0016020//membrane;GO:0043229//intracellular organelle;GO:0044424//intracellular part;GO:0044464//cell part;GO:0043227//membrane-bounded organelle;GO:0043231//intracellular membrane-bounded organelle;GO:0043226//organelle;GO:0005622//intracellular;GO:0005623//cell;GO:0031224//intrinsic component of membrane;GO:0044425//membrane part	-	GO:0015031//protein transport;GO:0033036//macromolecule localization;GO:0008104//protein localization;GO:0071702//organic substance transport;GO:0051179//localization;GO:0006810//transport;GO:0045184//establishment of protein localization;GO:0051234//establishment of localization
Unigene0003565	0.0883	0.732	3.05136	2.31e-09	8.97e-09	yes	0.1268	39.9072	8.29795	0	0	yes	ultrapetala [Crocus sativus]	-	-	-	-
Unigene0008285	0.001	2.94365	11.5234	9.82e-16	5.08e-15	yes	0.2042	1.335	2.70878	0.000860688	0.00242093	yes	--	-	-	-	-
Unigene0035648	0.1411	1.3157	3.22104	6.09e-05	0.000170291	yes	0.001	2.3156	11.1772	1.89e-12	9.91e-12	yes	--	-	-	-	-
Unigene0052531	0.37795	2.3672	2.64691	1.64e-38	1.57e-37	yes	0.3277	0.714	1.12355	0.00045085	0.00132031	yes	PREDICTED: serine/arginine repetitive matrix protein 1, partial [Elaeis guineensis]	-	-	-	-
Unigene0052668	1.39425	5.22585	1.90618	8.93e-24	6e-23	yes	0.4484	4.7014	3.39023	4.42e-32	4.26e-31	yes	PREDICTED: auxin-responsive protein IAA33 [Elaeis guineensis]	-	-	-	GO:0065007//biological regulation;GO:0009719//response to endogenous stimulus;GO:1901576//organic substance biosynthetic process;GO:0050794//regulation of cellular process;GO:0042221//response to chemical;GO:0009725//response to hormone;GO:0009987//cellular process;GO:0050896//response to stimulus;GO:0043170//macromolecule metabolic process;GO:0044237//cellular metabolic process;GO:0010033//respo…
Unigene0022383	0.2491	74.0418	8.21547	0	0	yes	0.0481	6.5456	7.08834	4.43e-39	4.96e-38	yes	Methyltransferase-related protein [Arabidopsis thaliana]	-	-	-	-
Unigene0024579	2.88025	6.29015	1.1269	1.47e-16	7.83e-16	yes	2.7287	32.4822	3.57336	2.56e-266	1.96e-264	yes	PREDICTED: cucumber peeling cupredoxin-like [Elaeis guineensis]	-	-	-	-
Unigene0058430	0.02525	0.366	3.85749	0.0119293	0.024376	yes	0.001	13.5623	13.7273	7.39e-79	1.52e-77	yes	--	-	-	-	-
Unigene0060398	0.34545	1.52385	2.14117	0.00737249	0.0156439	yes	0.2858	1.4528	2.34576	0.0127622	0.0291649	yes	--	-	-	-	-
Unigene0072025	0.001	0.5577	9.12335	0.00942532	0.0195827	yes	0.001	2.0059	10.97	3.85e-06	1.39e-05	yes	--	-	-	-	-
Unigene0002607	2.3072	5.9809	1.37422	2.16e-12	9.76e-12	yes	3.9401	9.0015	1.19193	2.34e-26	1.96e-25	yes	PREDICTED: transcription factor MYC4-like [Elaeis guineensis]	ko04075//Plant hormone signal transduction//Signal transduction//Environmental Information Processing	-	-	-
Unigene0042217	0.4805	3.6233	2.9147	1.11e-13	5.28e-13	yes	0.6357	1.6158	1.34583	0.00647851	0.0158015	yes	--	-	-	-	-
Unigene0020253	0.08845	0.21845	1.30437	0.000524727	0.00131906	yes	0.001	0.0394	5.30012	0.00782344	0.0185831	yes	PREDICTED: xanthine dehydrogenase-like isoform X1 [Elaeis guineensis]	ko00230//Purine metabolism//Nucleotide metabolism//Metabolism;ko04146//Peroxisome//Transport and catabolism//Cellular Processes;ko00232//Caffeine metabolism//Biosynthesis of other secondary metabolites//Metabolism	-	GO:1901265//nucleoside phosphate binding;GO:0003824//catalytic activity;GO:0051540//metal cluster binding;GO:0043169//cation binding;GO:0000166//nucleotide binding;GO:0005488//binding;GO:0097159//organic cyclic compound binding;GO:0016616//oxidoreductase activity, acting on the CH-OH group of donors, NAD or NADP as acceptor;GO:1901363//heterocyclic compound binding;GO:0016491//oxidoreductase acti…	GO:0044699//single-organism process;GO:0044710//single-organism metabolic process;GO:0008152//metabolic process
Unigene0000444	0.5779	159.37	8.10734	0	0	yes	0.0719	0.2873	1.99849	0.00233202	0.00614008	yes	PREDICTED: probable protein S-acyltransferase 4 [Musa acuminata subsp. malaccensis]	-	GO:0016020//membrane	GO:0043167//ion binding;GO:0016746//transferase activity, transferring acyl groups;GO:0003824//catalytic activity;GO:0016740//transferase activity;GO:0005488//binding;GO:0043169//cation binding;GO:0046872//metal ion binding	-
Unigene0008181	1.88895	7.3948	1.96893	7.81e-13	3.59e-12	yes	1.0309	11.8723	3.52562	4.27e-32	4.13e-31	yes	PREDICTED: cystathionine gamma-synthase, chloroplastic [Brassica rapa]	ko01230//Biosynthesis of amino acids//Global and Overview//Metabolism;ko00270//Cysteine and methionine metabolism//Amino acid metabolism//Metabolism;ko00920//Sulfur metabolism//Energy metabolism//Metabolism;ko00450//Selenocompound metabolism//Metabolism of other amino acids//Metabolism	-	GO:0043167//ion binding;GO:0043168//anion binding;GO:0005488//binding	-
Unigene0022940	7.2544	28.5176	1.97492	1.82e-148	6.38e-147	yes	4.9202	15.3899	1.64519	2.63e-69	4.8e-68	yes	PREDICTED: thaumatin-like protein 1 [Musa acuminata subsp. malaccensis]	-	-	-	-
Unigene0016897	0.0376	1.01475	4.75425	1.56e-06	4.99e-06	yes	0.001	5.1718	12.3365	1.43e-40	1.65e-39	yes	--	-	-	-	-
Unigene0057054	0.10105	0.97315	3.26759	0.00163134	0.00383446	yes	0.0781	0.8504	3.44475	0.0117402	0.0271031	yes	--	-	-	-	-
Unigene0006390	1.57295	5.8831	1.9031	1.46e-22	9.45e-22	yes	1.2844	3.798	1.56415	4.61e-10	2.16e-09	yes	PREDICTED: beta-adaptin-like protein A [Malus domestica]	ko03018//RNA degradation//Folding, sorting and degradation//Genetic Information Processing;ko03008//Ribosome biogenesis in eukaryotes//Translation//Genetic Information Processing	GO:0005622//intracellular;GO:0043231//intracellular membrane-bounded organelle;GO:0044424//intracellular part;GO:0044464//cell part;GO:0043226//organelle;GO:0005623//cell;GO:0043227//membrane-bounded organelle;GO:0043229//intracellular organelle	GO:0005488//binding;GO:1901363//heterocyclic compound binding;GO:0043167//ion binding;GO:0003676//nucleic acid binding;GO:0043169//cation binding;GO:0046872//metal ion binding;GO:0046914//transition metal ion binding;GO:0097159//organic cyclic compound binding	GO:0009987//cellular process;GO:0006725//cellular aromatic compound metabolic process;GO:0006139//nucleobase-containing compound metabolic process;GO:0046483//heterocycle metabolic process;GO:0044237//cellular metabolic process;GO:0006259//DNA metabolic process;GO:0044260//cellular macromolecule metabolic process;GO:0071704//organic substance metabolic process;GO:0034641//cellular nitrogen compou…
Unigene0019556	0.08165	3.89585	5.57634	4.69e-72	7.83e-71	yes	0.0741	0.444	2.58301	0.000313464	0.000932089	yes	Integrase core domain containing protein [Asparagus officinalis]	-	-	GO:0005488//binding;GO:0097159//organic cyclic compound binding	GO:0046483//heterocycle metabolic process;GO:0044238//primary metabolic process;GO:0043170//macromolecule metabolic process;GO:0006725//cellular aromatic compound metabolic process;GO:0006139//nucleobase-containing compound metabolic process;GO:0044237//cellular metabolic process;GO:0071704//organic substance metabolic process;GO:0006807//nitrogen compound metabolic process;GO:0090304//nucleic ac…
Unigene0037325	2.8682	8.8902	1.63207	3.25e-10	1.32e-09	yes	6.5653	20.2097	1.62212	3e-21	2.16e-20	yes	ribosomal protein L18A [Hyacinthus orientalis]	ko03010//Ribosome//Translation//Genetic Information Processing	GO:0030529//ribonucleoprotein complex;GO:0005623//cell;GO:0044424//intracellular part;GO:0005622//intracellular;GO:0032991//macromolecular complex;GO:0044464//cell part	GO:0005198//structural molecule activity	GO:0043170//macromolecule metabolic process;GO:0008152//metabolic process;GO:0071704//organic substance metabolic process;GO:0010467//gene expression
Unigene0038568	1.2399	4.3579	1.81341	5.42e-06	1.67e-05	yes	1.4174	6.9486	2.29348	7.72e-13	4.14e-12	yes	PREDICTED: LOW QUALITY PROTEIN: uncharacterized protein LOC104427482 [Eucalyptus grandis]	-	-	-	-
Unigene0003890	2.8008	34.837	3.63671	6.82e-81	1.27e-79	yes	2.6428	11.9277	2.17418	1.54e-15	9.17e-15	yes	--	-	-	-	-
Unigene0021523	0.349	0.9493	1.44364	0.000758861	0.00186986	yes	0.34	1.51	2.15094	1.08e-07	4.36e-07	yes	--	-	-	-	-
Unigene0025675	0.68405	3.8736	2.5015	1.55e-59	2.16e-58	yes	0.1481	0.5647	1.93091	1.95e-06	7.19e-06	yes	Topoisomerase 1-associated factor 1 [Gossypium arboreum]	-	-	-	GO:0071704//organic substance metabolic process;GO:0008152//metabolic process;GO:0009987//cellular process;GO:0044036//cell wall macromolecule metabolic process;GO:0043170//macromolecule metabolic process;GO:0044260//cellular macromolecule metabolic process;GO:0044237//cellular metabolic process;GO:0071554//cell wall organization or biogenesis
Unigene0009015	1.0428	2.2718	1.12337	0.00165443	0.00388706	yes	0.555	6.4993	3.54972	1.32e-27	1.14e-26	yes	PREDICTED: ABC transporter E family member 2-like isoform X1 [Phoenix dactylifera]	-	-	GO:0016820//hydrolase activity, acting on acid anhydrides, catalyzing transmembrane movement of substances;GO:0022892//substrate-specific transporter activity;GO:0022891//substrate-specific transmembrane transporter activity;GO:0017111//nucleoside-triphosphatase activity;GO:0042626//ATPase activity, coupled to transmembrane movement of substances;GO:0001882//nucleoside binding;GO:0042623//ATPase …	GO:0008152//metabolic process;GO:0043170//macromolecule metabolic process;GO:0044699//single-organism process;GO:0006810//transport;GO:0010467//gene expression;GO:0006811//ion transport;GO:0044765//single-organism transport;GO:0030001//metal ion transport;GO:0051234//establishment of localization;GO:1902578//single-organism localization;GO:0071704//organic substance metabolic process;GO:0006826//…
Unigene0031739	0.14645	0.5492	1.90692	0.00358125	0.00800355	yes	0.4136	13.0081	4.97503	2.2e-113	6.43e-112	yes	--	-	-	-	-
Unigene0051142	2.21825	5.19805	1.22855	1.38e-12	6.28e-12	yes	4.09	8.4545	1.04762	1.35e-13	7.44e-13	yes	--	-	-	-	-
Unigene0045865	0.001	1.98265	10.9532	7.96e-10	3.18e-09	yes	3.6256	7.756	1.09709	3.51e-06	1.27e-05	yes	--	-	-	-	-
Unigene0062534	0.03465	2.615	6.23781	1.38e-26	1e-25	yes	0.001	0.5092	8.99209	0.000122627	0.000381383	yes	--	-	-	-	-
Unigene0006873	0.11025	0.5098	2.20915	0.00226701	0.00521531	yes	1.8013	8.9123	2.30676	7.66e-44	9.4e-43	yes	PREDICTED: protein ASPARTIC PROTEASE IN GUARD CELL 2 [Musa acuminata subsp. malaccensis]	-	-	GO:0070011//peptidase activity, acting on L-amino acid peptides;GO:0005488//binding;GO:0097159//organic cyclic compound binding;GO:1901363//heterocyclic compound binding;GO:0004175//endopeptidase activity;GO:0003676//nucleic acid binding;GO:0008233//peptidase activity;GO:0016787//hydrolase activity;GO:0003824//catalytic activity	GO:0008152//metabolic process;GO:0019538//protein metabolic process;GO:0044238//primary metabolic process;GO:0071704//organic substance metabolic process;GO:0043170//macromolecule metabolic process
Unigene0055232	0.001	0.43375	8.76072	0.00221413	0.00510998	yes	0.001	5.0961	12.3152	6.18e-26	5.09e-25	yes	--	-	-	-	-
Unigene0067158	1.4254	3.6935	1.37362	7.02e-06	2.14e-05	yes	1.6097	8.3589	2.37652	9.29e-21	6.6e-20	yes	--	-	-	-	-
Unigene0067486	0.58145	1.47295	1.34098	0.0157413	0.0313849	yes	0.134	0.9486	2.82357	0.0074061	0.0178086	yes	Retrotransposon gag protein [Asparagus officinalis]	-	-	-	-
Unigene0072142	0.85725	62.6084	6.1905	0	0	yes	1.3384	2.9995	1.16421	1.78e-08	7.58e-08	yes	PREDICTED: reticulon-like protein B1 [Elaeis guineensis]	-	GO:0043227//membrane-bounded organelle;GO:0044425//membrane part;GO:0044464//cell part;GO:0043226//organelle;GO:0016020//membrane;GO:0043229//intracellular organelle;GO:0043231//intracellular membrane-bounded organelle;GO:0005623//cell;GO:0044424//intracellular part;GO:0005622//intracellular	-	-
Unigene0061634	6.01355	49.9383	3.05386	2.25e-180	9.66e-179	yes	4.6721	11.3108	1.27556	9.56e-13	5.09e-12	yes	--	-	-	-	-
Unigene0063075	0.001	1.42675	10.4785	1.09e-09	4.31e-09	yes	0.0546	0.5358	3.29472	0.0215151	0.046626	yes	--	-	-	-	-
Unigene0015622	2.26645	5380.34	11.213	0	0	yes	112.661	10215	6.50256	0	0	yes	seed specific protein Bn15D18B [Brassica napus]	-	-	-	-
Unigene0030818	0.9022	106.844	6.88784	0	0	yes	0.6871	2.1956	1.67602	7.39e-13	3.96e-12	yes	PREDICTED: syntaxin-132-like [Elaeis guineensis]	ko04130//SNARE interactions in vesicular transport//Folding, sorting and degradation//Genetic Information Processing	-	-	-
Unigene0006188	0.35255	0.9432	1.41974	4.22e-05	0.000119866	yes	0.1751	11.7949	6.07384	1.33e-226	8.36e-225	yes	PREDICTED: purple acid phosphatase 2 [Amborella trichopoda]	-	GO:0005622//intracellular;GO:0044464//cell part;GO:0071944//cell periphery;GO:0005911//cell-cell junction;GO:0030054//cell junction;GO:0044424//intracellular part;GO:0005623//cell;GO:0044444//cytoplasmic part;GO:0030312//external encapsulating structure;GO:0005737//cytoplasm;GO:0005618//cell wall	GO:0016791//phosphatase activity;GO:0016787//hydrolase activity;GO:0042578//phosphoric ester hydrolase activity;GO:0005488//binding;GO:0016788//hydrolase activity, acting on ester bonds;GO:0043169//cation binding;GO:0043167//ion binding;GO:0003824//catalytic activity	GO:0006793//phosphorus metabolic process;GO:0009987//cellular process;GO:0009991//response to extracellular stimulus;GO:0009267//cellular response to starvation;GO:0009605//response to external stimulus;GO:0033554//cellular response to stress;GO:0031667//response to nutrient levels;GO:0051716//cellular response to stimulus;GO:0044237//cellular metabolic process;GO:0071496//cellular response to ex…
Unigene0018622	3.62775	12.3973	1.77288	3e-32	2.51e-31	yes	1.6254	33.9102	4.38285	1.83e-183	8.93e-182	yes	PREDICTED: uncharacterized protein LOC103723514 [Phoenix dactylifera]	-	-	-	-
Unigene0029234	0.52185	4.9199	3.23692	9.97e-26	7.06e-25	yes	106.303	652.236	2.61721	0	0	yes	PREDICTED: 17.9 kDa class I heat shock protein-like [Setaria italica]	ko04141//Protein processing in endoplasmic reticulum//Folding, sorting and degradation//Genetic Information Processing	GO:0005623//cell;GO:0005622//intracellular;GO:0044464//cell part;GO:0044424//intracellular part	-	GO:0006950//response to stress;GO:0050896//response to stimulus
Unigene0006360	0.1573	1.13285	2.84837	1.79e-14	8.82e-14	yes	0.1071	0.7389	2.78642	1.08e-10	5.26e-10	yes	Pleckstrin (PH) domain-containing protein isoform 2 [Theobroma cacao]	-	-	GO:0005488//binding;GO:0008289//lipid binding	-
Unigene0042857	15.1478	76.6486	2.33915	1.71e-131	5.21e-130	yes	10.7028	33.7927	1.65872	1.62e-41	1.9e-40	yes	PREDICTED: ATP synthase subunit delta', mitochondrial-like [Elaeis guineensis]	ko00190//Oxidative phosphorylation//Energy metabolism//Metabolism	GO:0044464//cell part;GO:0044444//cytoplasmic part;GO:0043226//organelle;GO:0005622//intracellular;GO:0031967//organelle envelope;GO:0005623//cell;GO:0019866//organelle inner membrane;GO:0016020//membrane;GO:0032991//macromolecular complex;GO:0043231//intracellular membrane-bounded organelle;GO:0044429//mitochondrial part;GO:0005737//cytoplasm;GO:0044424//intracellular part;GO:0031966//mitochondr…	GO:0016462//pyrophosphatase activity;GO:0022892//substrate-specific transporter activity;GO:0042625//ATPase activity, coupled to transmembrane movement of ions;GO:0022804//active transmembrane transporter activity;GO:0022891//substrate-specific transmembrane transporter activity;GO:0016820//hydrolase activity, acting on acid anhydrides, catalyzing transmembrane movement of substances;GO:0016887//…	GO:0019438//aromatic compound biosynthetic process;GO:0044237//cellular metabolic process;GO:0071704//organic substance metabolic process;GO:0006810//transport;GO:0016043//cellular component organization;GO:0006807//nitrogen compound metabolic process;GO:0044710//single-organism metabolic process;GO:0006139//nucleobase-containing compound metabolic process;GO:0009165//nucleotide biosynthetic proc…
Unigene0058042	0.7707	1.95615	1.34378	4.55e-05	0.000128807	yes	0.001	0.8687	9.76271	6.05e-08	2.49e-07	yes	BnaA04g01760D [Brassica napus]	-	-	-	-
Unigene0011886	4.88615	11.2381	1.20163	6.72e-40	6.63e-39	yes	5.2207	32.4863	2.63752	3.71e-284	3.13e-282	yes	--	-	-	-	-
Unigene0031546	0.37695	2.83965	2.91327	9.93e-09	3.72e-08	yes	9.4016	19.1583	1.02699	8.29e-12	4.23e-11	yes	PREDICTED: probable polygalacturonase isoform X2 [Musa acuminata subsp. malaccensis]	-	-	GO:0004553//hydrolase activity, hydrolyzing O-glycosyl compounds;GO:0016798//hydrolase activity, acting on glycosyl bonds;GO:0016787//hydrolase activity;GO:0003824//catalytic activity	GO:0045229//external encapsulating structure organization;GO:0008152//metabolic process;GO:0009987//cellular process;GO:0016043//cellular component organization;GO:0044238//primary metabolic process;GO:0071840//cellular component organization or biogenesis
Unigene0052023	0.4646	12.1988	4.7146	6.26e-255	3.83e-253	yes	0.3402	1.3542	1.99299	9.55e-12	4.87e-11	yes	PREDICTED: glucose-1-phosphate adenylyltransferase large subunit 1-like [Phoenix dactylifera]	ko00500//Starch and sucrose metabolism//Carbohydrate metabolism//Metabolism;ko00520//Amino sugar and nucleotide sugar metabolism//Carbohydrate metabolism//Metabolism	GO:0044464//cell part;GO:0044424//intracellular part;GO:0005622//intracellular;GO:0009536//plastid;GO:0043227//membrane-bounded organelle;GO:0043231//intracellular membrane-bounded organelle;GO:0043226//organelle;GO:0005737//cytoplasm;GO:0044444//cytoplasmic part;GO:0043229//intracellular organelle;GO:0005623//cell	GO:0003824//catalytic activity;GO:0016779//nucleotidyltransferase activity;GO:0070566//adenylyltransferase activity;GO:0016772//transferase activity, transferring phosphorus-containing groups;GO:0016740//transferase activity	GO:0008152//metabolic process;GO:0044260//cellular macromolecule metabolic process;GO:0044710//single-organism metabolic process;GO:0044237//cellular metabolic process;GO:0044238//primary metabolic process;GO:0005975//carbohydrate metabolic process;GO:0015980//energy derivation by oxidation of organic compounds;GO:0044723//single-organism carbohydrate metabolic process;GO:0006091//generation of p…
Unigene0070219	0.1177	0.44455	1.91723	0.0208946	0.0406447	yes	0.4712	1.0266	1.12346	0.0196468	0.043054	yes	PREDICTED: glutaredoxin [Phoenix dactylifera]	-	GO:0044444//cytoplasmic part;GO:0005622//intracellular;GO:0044424//intracellular part;GO:0005737//cytoplasm;GO:0043226//organelle;GO:0005576//extracellular region;GO:0043231//intracellular membrane-bounded organelle;GO:0043227//membrane-bounded organelle;GO:0005623//cell;GO:0016020//membrane;GO:0044464//cell part;GO:0043229//intracellular organelle	GO:0016491//oxidoreductase activity;GO:0016667//oxidoreductase activity, acting on a sulfur group of donors;GO:0003824//catalytic activity;GO:0015036//disulfide oxidoreductase activity	GO:0065008//regulation of biological quality;GO:0044710//single-organism metabolic process;GO:0006082//organic acid metabolic process;GO:0042592//homeostatic process;GO:0044699//single-organism process;GO:0019725//cellular homeostasis;GO:0044763//single-organism cellular process;GO:1901615//organic hydroxy compound metabolic process;GO:0032787//monocarboxylic acid metabolic process;GO:0019752//ca…
Unigene0024343	0.24865	152.783	9.26315	0	0	yes	0.1535	1.9026	3.63166	1.76e-20	1.24e-19	yes	PREDICTED: alpha carbonic anhydrase 7-like [Musa acuminata subsp. malaccensis]	ko00910//Nitrogen metabolism//Energy metabolism//Metabolism	-	GO:0005488//binding;GO:0043169//cation binding;GO:0046872//metal ion binding;GO:0043167//ion binding	-
Unigene0021662	1.169	5.45175	2.22144	2.53e-56	3.34e-55	yes	1.9334	14.8704	2.94323	5.91e-177	2.77e-175	yes	Os07g0683900 [Oryza sativa Japonica Group]	-	-	-	-
Unigene0047671	0.26415	2.09325	2.98632	4.1e-10	1.66e-09	yes	0.2265	3.4961	3.94816	1.32e-20	9.31e-20	yes	PREDICTED: T-complex protein 1 subunit eta-like [Malus domestica]	-	GO:0044464//cell part;GO:0005737//cytoplasm;GO:0044444//cytoplasmic part;GO:0044424//intracellular part;GO:0005622//intracellular;GO:0005623//cell	GO:0097159//organic cyclic compound binding;GO:0005488//binding;GO:0036094//small molecule binding;GO:0001883//purine nucleoside binding;GO:0032550//purine ribonucleoside binding;GO:1901363//heterocyclic compound binding;GO:0001882//nucleoside binding;GO:0005515//protein binding;GO:0032549//ribonucleoside binding;GO:0097367//carbohydrate derivative binding	GO:0009987//cellular process;GO:0071555//cell wall organization;GO:0044238//primary metabolic process;GO:0019318//hexose metabolic process;GO:0043170//macromolecule metabolic process;GO:0071840//cellular component organization or biogenesis;GO:0009628//response to abiotic stimulus;GO:0019752//carboxylic acid metabolic process;GO:0044237//cellular metabolic process;GO:0006970//response to osmotic …
Unigene0035807	1.00045	28.4635	4.83039	0	0	yes	1.3428	3.7093	1.4659	2.56e-11	1.28e-10	yes	PREDICTED: calcium-binding protein CML42 [Tarenaya hassleriana]	ko04626//Plant-pathogen interaction//Environmental adaptation//Organismal Systems	-	GO:0043169//cation binding;GO:0005488//binding;GO:0043167//ion binding;GO:0046872//metal ion binding	GO:0044767//single-organism developmental process;GO:0000904//cell morphogenesis involved in differentiation;GO:0048856//anatomical structure development;GO:0009987//cellular process;GO:0042221//response to chemical;GO:0009653//anatomical structure morphogenesis;GO:0048869//cellular developmental process;GO:0030154//cell differentiation;GO:0032989//cellular component morphogenesis;GO:0071840//cel…
Unigene0025078	0.5824	2.61425	2.16631	4.65e-08	1.67e-07	yes	0.473	3.9678	3.06843	2.61e-15	1.54e-14	yes	PREDICTED: cleavage and polyadenylation specificity factor subunit 3-I-like [Phoenix dactylifera]	ko03015//mRNA surveillance pathway//Translation//Genetic Information Processing	-	-	-
Unigene0034094	0.07805	1.951	4.64367	1.76e-15	9.03e-15	yes	0.489	1.5983	1.70863	0.000130031	0.000403707	yes	--	-	-	-	-
Unigene0034079	0.39475	1.28995	1.7083	0.000531969	0.00133661	yes	0.5612	18.3418	5.03048	1.02e-110	2.9e-109	yes	PREDICTED: glycerophosphodiester phosphodiesterase GDPD6-like [Beta vulgaris subsp. vulgaris]	ko00564//Glycerophospholipid metabolism//Lipid metabolism//Metabolism	-	GO:0016788//hydrolase activity, acting on ester bonds;GO:0042578//phosphoric ester hydrolase activity;GO:0016787//hydrolase activity;GO:0003824//catalytic activity;GO:0008081//phosphoric diester hydrolase activity	GO:0044281//small molecule metabolic process;GO:1901615//organic hydroxy compound metabolic process;GO:0008152//metabolic process;GO:0005975//carbohydrate metabolic process;GO:0009987//cellular process;GO:0044238//primary metabolic process;GO:0019751//polyol metabolic process;GO:0044710//single-organism metabolic process;GO:0044763//single-organism cellular process;GO:0071704//organic substance m…
Unigene0002443	3.99045	12.809	1.68253	7.49e-59	1.03e-57	yes	4.5167	16.1334	1.83671	3.68e-71	6.88e-70	yes	copia LTR rider [Solanum lycopersicum]	ko00511//Other glycan degradation//Glycan biosynthesis and metabolism//Metabolism	-	GO:0005488//binding;GO:0046872//metal ion binding;GO:0097159//organic cyclic compound binding;GO:0043167//ion binding;GO:0043169//cation binding;GO:0003676//nucleic acid binding;GO:1901363//heterocyclic compound binding	GO:0006725//cellular aromatic compound metabolic process;GO:0008152//metabolic process;GO:0044237//cellular metabolic process;GO:0044260//cellular macromolecule metabolic process;GO:0046483//heterocycle metabolic process;GO:0071704//organic substance metabolic process;GO:0044238//primary metabolic process;GO:0009987//cellular process;GO:0006259//DNA metabolic process;GO:0006807//nitrogen compound…
Unigene0024710	0.001	5.0643	12.3061	5.52e-128	1.64e-126	yes	0.029	0.1735	2.58081	0.0225028	0.0484984	yes	PREDICTED: WAT1-related protein At1g21890-like [Elaeis guineensis]	-	GO:0031224//intrinsic component of membrane;GO:0044425//membrane part;GO:0016020//membrane	GO:0005215//transporter activity	GO:0044699//single-organism process;GO:0009987//cellular process;GO:0044763//single-organism cellular process
Unigene0022643	0.41435	1.00825	1.28293	0.00908282	0.0189667	yes	0.7027	1.6459	1.2279	0.00158952	0.00429453	yes	--	-	-	-	-
Unigene0070969	16.5968	35.2025	1.08477	6.75e-36	6.12e-35	yes	0.9996	3.2175	1.68652	9.7e-07	3.67e-06	yes	PREDICTED: uncharacterized protein LOC103985709 isoform X2 [Musa acuminata subsp. malaccensis]	-	-	-	-
Unigene0062706	0.1214	1.7932	3.8847	3.43e-09	1.32e-08	yes	0.001	1.304	10.3487	1.21e-07	4.88e-07	yes	OSJNBb0011N17.2 [Oryza sativa Japonica Group]	-	-	GO:0046872//metal ion binding;GO:0036094//small molecule binding;GO:0043169//cation binding;GO:1901363//heterocyclic compound binding;GO:0016301//kinase activity;GO:0003824//catalytic activity;GO:0001882//nucleoside binding;GO:0016772//transferase activity, transferring phosphorus-containing groups;GO:0005488//binding;GO:0016740//transferase activity;GO:0046914//transition metal ion binding;GO:00…	GO:0006259//DNA metabolic process;GO:0036211//protein modification process;GO:0044260//cellular macromolecule metabolic process;GO:0005975//carbohydrate metabolic process;GO:0046483//heterocycle metabolic process;GO:0043412//macromolecule modification;GO:1901360//organic cyclic compound metabolic process;GO:0006807//nitrogen compound metabolic process;GO:0006139//nucleobase-containing compound me…
Unigene0026154	0.001	25.8845	14.6598	0	0	yes	0.0796	3.4452	5.43568	1.57e-44	1.95e-43	yes	PREDICTED: serine carboxypeptidase II-3-like [Vitis vinifera]	-	-	GO:0008233//peptidase activity;GO:0003824//catalytic activity;GO:0016787//hydrolase activity	-
Unigene0053253	0.001	8.01115	12.9678	5.63e-112	1.46e-110	yes	0.001	1.3968	10.4479	1.5e-14	8.59e-14	yes	PREDICTED: agamous-like MADS-box protein AGL80 [Musa acuminata subsp. malaccensis]	-	-	GO:0005488//binding	GO:0044249//cellular biosynthetic process;GO:0071704//organic substance metabolic process;GO:0043170//macromolecule metabolic process;GO:0010467//gene expression;GO:0009059//macromolecule biosynthetic process;GO:0044260//cellular macromolecule metabolic process;GO:1901576//organic substance biosynthetic process;GO:0008152//metabolic process;GO:0009058//biosynthetic process;GO:0009987//cellular pr…
Unigene0006374	0.6592	1.47345	1.16041	3.51e-05	0.000100462	yes	0.1661	1.1311	2.7676	1.43e-09	6.51e-09	yes	--	-	-	-	-
Unigene0010607	0.32715	1.07585	1.71745	0.000256726	0.000669257	yes	0.2658	2.0993	2.9815	1.42e-11	7.19e-11	yes	--	-	-	-	-
Unigene0028026	0.2594	0.8698	1.74551	0.000743496	0.00183415	yes	0.2581	30.3378	6.87704	0	0	yes	PREDICTED: caffeoylshikimate esterase-like [Phoenix dactylifera]	-	-	-	-
Unigene0035636	0.73565	2.17465	1.56369	6.83e-05	0.000190118	yes	0.7469	1.5732	1.07472	0.022776	0.0489651	yes	PREDICTED: granule-bound starch synthase 2, chloroplastic/amyloplastic-like [Nelumbo nucifera]	-	-	GO:0043169//cation binding;GO:0046914//transition metal ion binding;GO:0097159//organic cyclic compound binding;GO:0043167//ion binding;GO:0005488//binding;GO:0046872//metal ion binding	GO:0008152//metabolic process;GO:0044237//cellular metabolic process;GO:0006139//nucleobase-containing compound metabolic process;GO:0006807//nitrogen compound metabolic process;GO:0034641//cellular nitrogen compound metabolic process;GO:0090304//nucleic acid metabolic process;GO:0006259//DNA metabolic process;GO:1901360//organic cyclic compound metabolic process;GO:0044238//primary metabolic pro…
Unigene0045442	22.5807	69.2611	1.61695	9.21e-83	1.76e-81	yes	24.9177	104.18	2.06383	8.63e-182	4.2e-180	yes	PREDICTED: 40S ribosomal protein S2-4-like [Jatropha curcas]	ko03010//Ribosome//Translation//Genetic Information Processing	GO:0043232//intracellular non-membrane-bounded organelle;GO:0044422//organelle part;GO:0043226//organelle;GO:0044444//cytoplasmic part;GO:0005623//cell;GO:0043228//non-membrane-bounded organelle;GO:0032991//macromolecular complex;GO:0044424//intracellular part;GO:0044464//cell part;GO:0005622//intracellular;GO:0044446//intracellular organelle part;GO:0044391//ribosomal subunit;GO:0043229//intrace…	GO:0005198//structural molecule activity;GO:0097159//organic cyclic compound binding;GO:0003676//nucleic acid binding;GO:0005488//binding;GO:1901363//heterocyclic compound binding	GO:0010467//gene expression;GO:0008152//metabolic process;GO:0043170//macromolecule metabolic process;GO:0071704//organic substance metabolic process
Unigene0036035	3.7046	7.99365	1.10954	3.03e-44	3.27e-43	yes	2.4119	5.3011	1.13612	4.17e-33	4.13e-32	yes	Os07g0567300 [Oryza sativa Japonica Group]	-	GO:0043226//organelle;GO:0044424//intracellular part;GO:0044464//cell part;GO:0005623//cell;GO:0043229//intracellular organelle;GO:0043227//membrane-bounded organelle;GO:0005622//intracellular;GO:0043231//intracellular membrane-bounded organelle	-	-
Unigene0021130	1.09555	2.9671	1.4374	6.17e-05	0.000172366	yes	0.9778	12.7834	3.70859	5.01e-45	6.28e-44	yes	PREDICTED: protein TIC110, chloroplastic [Sesamum indicum]	-	-	-	-
Unigene0040468	2.5099	5.4283	1.11287	5.73e-12	2.53e-11	yes	1.1985	3.1883	1.41156	2.93e-08	1.23e-07	yes	--	-	-	-	-
Unigene0018082	0.84305	148.31	7.45878	0	0	yes	0.1742	0.6644	1.93131	1.44e-05	4.94e-05	yes	PREDICTED: uncharacterized protein LOC103695834 [Phoenix dactylifera]	-	-	-	-
Unigene0055484	3.15275	33.4789	3.40857	2.06e-301	1.48e-299	yes	1.1456	12.4679	3.44404	2.34e-200	1.27e-198	yes	PREDICTED: two-component response regulator ARR2-like isoform X4 [Elaeis guineensis]	ko04075//Plant hormone signal transduction//Signal transduction//Environmental Information Processing	-	GO:0005488//binding	GO:0050896//response to stimulus;GO:0044763//single-organism cellular process;GO:0044238//primary metabolic process;GO:0050794//regulation of cellular process;GO:0065007//biological regulation;GO:0044700//single organism signaling;GO:0051716//cellular response to stimulus;GO:0023052//signaling;GO:0044699//single-organism process;GO:0007154//cell communication;GO:0071704//organic substance metabol…
Unigene0071260	1.3649	3.3097	1.27791	2.57e-11	1.1e-10	yes	0.4789	88.4706	7.52933	0	0	yes	PREDICTED: cytochrome P450 78A5-like [Phoenix dactylifera]	-	GO:0043229//intracellular organelle;GO:0044464//cell part;GO:0044425//membrane part;GO:0044424//intracellular part;GO:0005622//intracellular;GO:0005623//cell;GO:0031224//intrinsic component of membrane;GO:0043231//intracellular membrane-bounded organelle;GO:0043227//membrane-bounded organelle;GO:0043226//organelle;GO:0016020//membrane	GO:0003824//catalytic activity;GO:0043167//ion binding;GO:0004497//monooxygenase activity;GO:0043169//cation binding;GO:0016709//oxidoreductase activity, acting on paired donors, with incorporation or reduction of molecular oxygen, NAD(P)H as one donor, and incorporation of one atom of oxygen;GO:0005488//binding;GO:0016491//oxidoreductase activity;GO:0046906//tetrapyrrole binding;GO:0016705//oxid…	GO:0048509//regulation of meristem development;GO:0065007//biological regulation;GO:0050793//regulation of developmental process;GO:0040008//regulation of growth;GO:0044699//single-organism process;GO:0009887//organ morphogenesis;GO:0003006//developmental process involved in reproduction;GO:0045927//positive regulation of growth;GO:0048646//anatomical structure formation involved in morphogenesis…
Unigene0041871	0.7224	3.4425	2.25259	2.01e-21	1.26e-20	yes	0.2724	1.7577	2.68989	1.92e-13	1.06e-12	yes	--	-	-	-	-
Unigene0018142	0.24805	1.50075	2.59698	1.92e-10	7.91e-10	yes	1.4623	19.6092	3.74522	1.12e-144	4.2e-143	yes	BnaC05g11620D [Brassica napus]	-	-	-	-
Unigene0050907	0.4523	1.63485	1.85381	0.000761214	0.0018754	yes	0.349	1.1406	1.70849	0.0146935	0.0330894	yes	Retrotransposon gag protein [Asparagus officinalis]	-	-	-	-
Unigene0066358	0.1943	0.76105	1.96971	0.010497	0.021661	yes	0.1579	48.3826	8.25933	0	0	yes	--	-	-	-	-
Unigene0028760	0.59865	8.998	3.90982	3.18e-204	1.55e-202	yes	0.0459	1.0705	4.54365	8.79e-28	7.64e-27	yes	PREDICTED: probable sulfate transporter 3.5 [Elaeis guineensis]	-	GO:0016020//membrane;GO:0044425//membrane part;GO:0031224//intrinsic component of membrane	GO:0022857//transmembrane transporter activity;GO:0022892//substrate-specific transporter activity;GO:0022804//active transmembrane transporter activity;GO:0015291//secondary active transmembrane transporter activity;GO:0008509//anion transmembrane transporter activity;GO:0015103//inorganic anion transmembrane transporter activity;GO:0015075//ion transmembrane transporter activity;GO:0005215//tra…	GO:0006810//transport;GO:0006811//ion transport;GO:0044765//single-organism transport;GO:1902578//single-organism localization;GO:0008272//sulfate transport;GO:0044699//single-organism process;GO:0051179//localization;GO:0051234//establishment of localization;GO:0072348//sulfur compound transport;GO:0015698//inorganic anion transport;GO:0006820//anion transport;GO:0044763//single-organism cellula…
Unigene0020672	1.22075	23.5012	4.2669	0	0	yes	3.0137	20.3486	2.75532	1.6e-174	7.36e-173	yes	PREDICTED: E3 ubiquitin-protein ligase BOI-like [Phoenix dactylifera]	-	-	-	-
Unigene0062285	0.36285	1.1005	1.60071	0.0157711	0.0314206	yes	0.001	0.597	9.22159	0.00391328	0.00989517	yes	--	-	-	-	-
Unigene0049991	0.1097	0.955	3.12194	4.47e-20	2.68e-19	yes	0.3764	0.8998	1.25734	1.03e-05	3.57e-05	yes	Os01g0885200 [Oryza sativa Japonica Group]	-	GO:0005622//intracellular;GO:0043229//intracellular organelle;GO:0043226//organelle;GO:0043227//membrane-bounded organelle;GO:0043231//intracellular membrane-bounded organelle;GO:0044424//intracellular part;GO:0005623//cell;GO:0044464//cell part	-	-
Unigene0017758	1.5785	4.59735	1.54225	3.95e-10	1.6e-09	yes	1.4977	5.468	1.86826	1.46e-13	8.04e-13	yes	PREDICTED: probable importin-7 homolog [Elaeis guineensis]	-	-	GO:0019899//enzyme binding;GO:0051020//GTPase binding;GO:0017016//Ras GTPase binding;GO:0031267//small GTPase binding;GO:0005515//protein binding;GO:0005488//binding	GO:0045184//establishment of protein localization;GO:0071702//organic substance transport;GO:0015031//protein transport;GO:0051179//localization;GO:0006810//transport;GO:0051234//establishment of localization;GO:0008104//protein localization;GO:0033036//macromolecule localization
Unigene0005377	0.1707	0.7881	2.20692	0.00225437	0.00518824	yes	0.3296	1.0413	1.6596	0.00107663	0.00297238	yes	polyprotein [Hydrangea macrophylla]	-	GO:0005623//cell;GO:0043229//intracellular organelle;GO:0005622//intracellular;GO:0043231//intracellular membrane-bounded organelle;GO:0043227//membrane-bounded organelle;GO:0044464//cell part;GO:0044424//intracellular part;GO:0043226//organelle	GO:0036094//small molecule binding;GO:0097159//organic cyclic compound binding;GO:0043167//ion binding;GO:0001883//purine nucleoside binding;GO:0005488//binding;GO:0032550//purine ribonucleoside binding;GO:0001882//nucleoside binding;GO:0032549//ribonucleoside binding;GO:1901363//heterocyclic compound binding;GO:0097367//carbohydrate derivative binding	GO:0090304//nucleic acid metabolic process;GO:0043170//macromolecule metabolic process;GO:0008152//metabolic process;GO:0044238//primary metabolic process;GO:0009987//cellular process;GO:0006725//cellular aromatic compound metabolic process;GO:0006807//nitrogen compound metabolic process;GO:0044237//cellular metabolic process;GO:0034641//cellular nitrogen compound metabolic process;GO:1901360//or…
Unigene0014528	0.0832	3.9498	5.56905	1.8e-51	2.2e-50	yes	0.001	1.2373	10.273	1.5e-14	8.59e-14	yes	--	-	-	-	-
Unigene0065046	0.02005	0.17135	3.09527	0.00434823	0.00959732	yes	0.124	8.3902	6.08029	3.82e-142	1.42e-140	yes	PREDICTED: histone acetyltransferase HAC1-like [Phoenix dactylifera]	-	-	-	-
Unigene0023394	5.7418	82.0266	3.83652	0	0	yes	5.7835	13.702	1.24437	1.27e-39	1.44e-38	yes	PREDICTED: UMP-CMP kinase 3-like isoform X2 [Tarenaya hassleriana]	ko00240//Pyrimidine metabolism//Nucleotide metabolism//Metabolism	-	GO:0016772//transferase activity, transferring phosphorus-containing groups;GO:0016301//kinase activity;GO:0016740//transferase activity;GO:0003824//catalytic activity	GO:0044237//cellular metabolic process;GO:0006725//cellular aromatic compound metabolic process;GO:0046483//heterocycle metabolic process;GO:0034641//cellular nitrogen compound metabolic process;GO:0071704//organic substance metabolic process;GO:0006139//nucleobase-containing compound metabolic process;GO:0044238//primary metabolic process;GO:1901360//organic cyclic compound metabolic process;GO:…
Unigene0000705	2.44895	14.8256	2.59786	6.64e-108	1.65e-106	yes	0.1286	0.5836	2.18209	0.000540282	0.0015551	yes	hypothetical protein 12.t00024 [Asparagus officinalis]	-	-	-	-
Unigene0042310	6.5618	24.0302	1.87269	1.25e-171	5.06e-170	yes	11.3517	34.0847	1.58622	1.1e-227	6.97e-226	yes	PREDICTED: SUN domain-containing protein 2 isoform X2 [Nelumbo nucifera]	-	-	-	-
Unigene0057014	0.0991	0.6539	2.72211	0.0160029	0.0318121	yes	0.1274	1.7348	3.76733	3.07e-06	1.12e-05	yes	BnaC05g02680D [Brassica napus]	-	GO:0043227//membrane-bounded organelle;GO:0005623//cell;GO:0044464//cell part;GO:0043226//organelle;GO:0005622//intracellular;GO:0043229//intracellular organelle;GO:0044424//intracellular part;GO:0043231//intracellular membrane-bounded organelle	-	-
Unigene0052134	0.66805	4.95255	2.89014	7.88e-33	6.69e-32	yes	0.001	0.5887	9.20139	1.52e-08	6.49e-08	yes	PREDICTED: dentin sialophosphoprotein-like isoform X1 [Glycine max]	-	-	-	-
Unigene0046917	3.6113	11.0589	1.61462	1.81e-55	2.36e-54	yes	2.0847	5.3111	1.34917	9.18e-20	6.3e-19	yes	PREDICTED: BTB/POZ and TAZ domain-containing protein 1-like [Phoenix dactylifera]	-	-	-	-
Unigene0029315	0.74345	96.3594	7.01805	0	0	yes	1.1454	12.1465	3.40662	1.39e-204	7.71e-203	yes	PREDICTED: UTP--glucose-1-phosphate uridylyltransferase [Musa acuminata subsp. malaccensis]	ko00500//Starch and sucrose metabolism//Carbohydrate metabolism//Metabolism;ko00520//Amino sugar and nucleotide sugar metabolism//Carbohydrate metabolism//Metabolism;ko00040//Pentose and glucuronate interconversions//Carbohydrate metabolism//Metabolism;ko00052//Galactose metabolism//Carbohydrate metabolism//Metabolism	GO:0044464//cell part;GO:0005623//cell;GO:0044424//intracellular part;GO:0005622//intracellular	GO:0003824//catalytic activity;GO:0016740//transferase activity;GO:0051748//UTP-monosaccharide-1-phosphate uridylyltransferase activity;GO:0070569//uridylyltransferase activity;GO:0016779//nucleotidyltransferase activity;GO:0016772//transferase activity, transferring phosphorus-containing groups	GO:0071704//organic substance metabolic process;GO:0055086//nucleobase-containing small molecule metabolic process;GO:0008152//metabolic process;GO:0044281//small molecule metabolic process;GO:0034641//cellular nitrogen compound metabolic process;GO:0006793//phosphorus metabolic process;GO:0044699//single-organism process;GO:0009987//cellular process;GO:0006725//cellular aromatic compound metabol…
Unigene0041743	0.21065	3.13335	3.89479	1.16e-39	1.14e-38	yes	0.1251	1.6126	3.68823	1.68e-16	1.03e-15	yes	PREDICTED: sodium/hydrogen exchanger 4 isoform X3 [Nelumbo nucifera]	-	GO:0044422//organelle part;GO:0043231//intracellular membrane-bounded organelle;GO:0043229//intracellular organelle;GO:0016020//membrane;GO:0005622//intracellular;GO:0031224//intrinsic component of membrane;GO:0044424//intracellular part;GO:0043226//organelle;GO:0031090//organelle membrane;GO:0044464//cell part;GO:0044425//membrane part;GO:0005623//cell;GO:0043227//membrane-bounded organelle	GO:0022890//inorganic cation transmembrane transporter activity;GO:0015078//hydrogen ion transmembrane transporter activity;GO:0005451//monovalent cation:proton antiporter activity;GO:0022892//substrate-specific transporter activity;GO:0046873//metal ion transmembrane transporter activity;GO:0015075//ion transmembrane transporter activity;GO:0005215//transporter activity;GO:0015491//cation:cation…	GO:0044765//single-organism transport;GO:0051179//localization;GO:0051234//establishment of localization;GO:0015672//monovalent inorganic cation transport;GO:0044763//single-organism cellular process;GO:0006950//response to stress;GO:0055080//cation homeostasis;GO:0006811//ion transport;GO:0006818//hydrogen transport;GO:0006812//cation transport;GO:0006970//response to osmotic stress;GO:0050896//…
Unigene0023478	8.83285	29.1733	1.7237	1.09e-150	3.89e-149	yes	32.9643	89.2827	1.43748	1.38e-281	1.15e-279	yes	PREDICTED: flavone O-methyltransferase 1-like [Musa acuminata subsp. malaccensis]	ko00940//Phenylpropanoid biosynthesis//Biosynthesis of other secondary metabolites//Metabolism	-	GO:0008171//O-methyltransferase activity;GO:0016741//transferase activity, transferring one-carbon groups;GO:0016740//transferase activity;GO:0008168//methyltransferase activity;GO:0003824//catalytic activity	GO:1901362//organic cyclic compound biosynthetic process;GO:0044763//single-organism cellular process;GO:0009698//phenylpropanoid metabolic process;GO:0019438//aromatic compound biosynthetic process;GO:0006725//cellular aromatic compound metabolic process;GO:0044237//cellular metabolic process;GO:1901360//organic cyclic compound metabolic process;GO:0009987//cellular process;GO:1901576//organic s…
Unigene0028988	0.5727	99.4123	7.4395	0	0	yes	0.8339	4.4062	2.40159	6.76e-15	3.92e-14	yes	PREDICTED: actin-4-like [Camelina sativa]	-	-	GO:0001882//nucleoside binding;GO:0097159//organic cyclic compound binding;GO:0036094//small molecule binding;GO:0032549//ribonucleoside binding;GO:0005488//binding;GO:1901363//heterocyclic compound binding;GO:0032550//purine ribonucleoside binding;GO:0001883//purine nucleoside binding;GO:0097367//carbohydrate derivative binding	-
Unigene0064910	0.34615	1.4148	2.03113	1.91e-06	6.08e-06	yes	0.3816	1.1086	1.53861	0.0012752	0.00349679	yes	RING/U-box protein [Medicago truncatula]	-	-	GO:0043167//ion binding;GO:0005488//binding;GO:0043169//cation binding;GO:0046872//metal ion binding;GO:0046914//transition metal ion binding	-
Unigene0069252	0.04825	2.15865	5.48346	1.5e-18	8.55e-18	yes	0.001	0.4061	8.66569	0.00195752	0.00519711	yes	--	-	-	-	-
Unigene0045359	0.2953	5.034	4.09145	5.28e-75	9.14e-74	yes	0.09	0.5553	2.62527	4.97e-06	1.78e-05	yes	--	-	-	-	-
Unigene0044418	0.35015	2.15605	2.62235	3.48e-18	1.96e-17	yes	0.0872	2.3362	4.74369	1.29e-32	1.26e-31	yes	PREDICTED: auxin-induced protein 6B-like [Tarenaya hassleriana]	ko04075//Plant hormone signal transduction//Signal transduction//Environmental Information Processing	-	-	-
Unigene0014963	0.1239	1.36195	3.45843	0.000642403	0.00159525	yes	0.001	1.1467	10.1633	0.00097925	0.00271572	yes	--	-	-	-	-
Unigene0021865	1.8529	32.3287	4.12496	0	0	yes	1.3195	7.4486	2.49698	3.13e-74	6.08e-73	yes	monodehydroascorbate reductase [Lilium longiflorum]	ko00053//Ascorbate and aldarate metabolism//Carbohydrate metabolism//Metabolism	GO:0042579//microbody;GO:0043231//intracellular membrane-bounded organelle;GO:0043227//membrane-bounded organelle;GO:0044438//microbody part;GO:0044439//peroxisomal part;GO:0009536//plastid;GO:0005576//extracellular region;GO:0044444//cytoplasmic part;GO:0044422//organelle part;GO:0044446//intracellular organelle part;GO:0043226//organelle;GO:0005622//intracellular;GO:0044464//cell part;GO:000562…	GO:0016491//oxidoreductase activity;GO:0016651//oxidoreductase activity, acting on NAD(P)H;GO:1901265//nucleoside phosphate binding;GO:0097159//organic cyclic compound binding;GO:0000166//nucleotide binding;GO:0005488//binding;GO:0003824//catalytic activity;GO:0016655//oxidoreductase activity, acting on NAD(P)H, quinone or similar compound as acceptor;GO:1901363//heterocyclic compound binding;GO:…	GO:0072593//reactive oxygen species metabolic process;GO:0032787//monocarboxylic acid metabolic process;GO:0065007//biological regulation;GO:0005975//carbohydrate metabolic process;GO:0044281//small molecule metabolic process;GO:0065008//regulation of biological quality;GO:0050896//response to stimulus;GO:0006006//glucose metabolic process;GO:0019752//carboxylic acid metabolic process;GO:0044723/…
Unigene0009537	0.34735	1.3206	1.92673	8.72e-07	2.86e-06	yes	0.3705	1.9796	2.41766	9.28e-16	5.57e-15	yes	--	-	-	-	-
Unigene0062099	0.198	1.85445	3.22742	1.72e-10	7.09e-10	yes	1.2001	3.1298	1.38292	1.85e-06	6.84e-06	yes	PREDICTED: crocetin glucosyltransferase, chloroplastic-like [Musa acuminata subsp. malaccensis]	-	GO:0043229//intracellular organelle;GO:0005622//intracellular;GO:0043227//membrane-bounded organelle;GO:0043231//intracellular membrane-bounded organelle;GO:0044464//cell part;GO:0043226//organelle;GO:0044424//intracellular part;GO:0005623//cell	-	-
Unigene0033126	0.36095	18.1154	5.64927	1.31e-157	4.91e-156	yes	0.1583	0.7586	2.26068	0.00091941	0.00257168	yes	PREDICTED: probable E3 ubiquitin-protein ligase BAH1-like 1 isoform X2 [Elaeis guineensis]	-	GO:0031974//membrane-enclosed lumen;GO:0044428//nuclear part;GO:0043229//intracellular organelle;GO:0005622//intracellular;GO:0005623//cell;GO:0044424//intracellular part;GO:0044451//nucleoplasm part;GO:0005654//nucleoplasm;GO:0043233//organelle lumen;GO:0043226//organelle;GO:0043227//membrane-bounded organelle;GO:0016604//nuclear body;GO:0044464//cell part;GO:0005634//nucleus;GO:0044446//intrace…	GO:0046914//transition metal ion binding;GO:0016740//transferase activity;GO:0043167//ion binding;GO:0019787//ubiquitin-like protein transferase activity;GO:0005488//binding;GO:0003824//catalytic activity;GO:0046872//metal ion binding;GO:0043169//cation binding	GO:0006950//response to stress;GO:0050896//response to stimulus;GO:0010565//regulation of cellular ketone metabolic process;GO:0006725//cellular aromatic compound metabolic process;GO:0006464//cellular protein modification process;GO:0042594//response to starvation;GO:0031667//response to nutrient levels;GO:0044710//single-organism metabolic process;GO:0045087//innate immune response;GO:0006082//…
Unigene0009401	0.8257	5.56005	2.75141	5.14e-16	2.69e-15	yes	2.0647	11.5678	2.48611	2.41e-27	2.07e-26	yes	PREDICTED: phospho-2-dehydro-3-deoxyheptonate aldolase 2, chloroplastic-like [Musa acuminata subsp. malaccensis]	ko01230//Biosynthesis of amino acids//Global and Overview//Metabolism;ko00400//Phenylalanine, tyrosine and tryptophan biosynthesis//Amino acid metabolism//Metabolism	-	-	-
Unigene0069528	0.26195	1.18085	2.17246	0.0222174	0.0429426	yes	0.001	4.204	12.0375	2.38e-13	1.3e-12	yes	--	-	-	-	-
Unigene0000788	0.5536	1.54385	1.47962	5.08e-11	2.15e-10	yes	0.9028	7.7298	3.09795	3.34e-101	8.7e-100	yes	Zinc transport protein ZntB [Morus notabilis]	-	-	GO:0015075//ion transmembrane transporter activity;GO:0022857//transmembrane transporter activity;GO:0022891//substrate-specific transmembrane transporter activity;GO:0022892//substrate-specific transporter activity;GO:0022890//inorganic cation transmembrane transporter activity;GO:0008324//cation transmembrane transporter activity;GO:0005215//transporter activity	GO:0044710//single-organism metabolic process;GO:0044699//single-organism process;GO:0032787//monocarboxylic acid metabolic process;GO:0006952//defense response;GO:0007154//cell communication;GO:0019752//carboxylic acid metabolic process;GO:0051716//cellular response to stimulus;GO:0042537//benzene-containing compound metabolic process;GO:0050794//regulation of cellular process;GO:0065007//biolog…
Unigene0036073	2.5456	7.61015	1.57992	2.03e-50	2.43e-49	yes	1.9924	8.8955	2.15857	2e-84	4.36e-83	yes	PREDICTED: protein notum homolog [Nelumbo nucifera]	-	-	-	-
Unigene0058150	0.41105	1.1513	1.48588	5.4e-07	1.8e-06	yes	0.5448	1.0997	1.01331	0.00107897	0.00297823	yes	Condensin-2 complex subunit G2 [Medicago truncatula]	-	GO:0043227//membrane-bounded organelle;GO:0044424//intracellular part;GO:0043226//organelle;GO:0044464//cell part;GO:0043229//intracellular organelle;GO:0005623//cell;GO:0005622//intracellular;GO:0043231//intracellular membrane-bounded organelle	-	-
Unigene0041162	5.35785	14.6734	1.45348	6.84e-85	1.34e-83	yes	9.3989	37.4996	1.99631	1.62e-287	1.39e-285	yes	PREDICTED: MATE efflux family protein 5-like [Phoenix dactylifera]	-	GO:0031224//intrinsic component of membrane;GO:0016020//membrane;GO:0044425//membrane part	GO:0015291//secondary active transmembrane transporter activity;GO:0022804//active transmembrane transporter activity;GO:0005215//transporter activity;GO:0022857//transmembrane transporter activity	GO:0044699//single-organism process;GO:0009987//cellular process;GO:0006810//transport;GO:0042493//response to drug;GO:0050896//response to stimulus;GO:0051179//localization;GO:0042221//response to chemical;GO:0051234//establishment of localization;GO:0044763//single-organism cellular process;GO:0044765//single-organism transport;GO:0015893//drug transport;GO:1902578//single-organism localization
Unigene0018239	1.2776	102.3	6.32323	0	0	yes	0.5385	4.2422	2.97779	1.31e-66	2.32e-65	yes	PREDICTED: asparagine synthetase [glutamine-hydrolyzing] [Phoenix dactylifera]	ko00250//Alanine, aspartate and glutamate metabolism//Amino acid metabolism//Metabolism	-	GO:0001883//purine nucleoside binding;GO:0003824//catalytic activity;GO:0032550//purine ribonucleoside binding;GO:0001882//nucleoside binding;GO:0016884//carbon-nitrogen ligase activity, with glutamine as amido-N-donor;GO:0016874//ligase activity;GO:0005488//binding;GO:0097159//organic cyclic compound binding;GO:0016879//ligase activity, forming carbon-nitrogen bonds;GO:0032549//ribonucleoside bi…	GO:0008152//metabolic process;GO:0009066//aspartate family amino acid metabolic process;GO:0046394//carboxylic acid biosynthetic process;GO:0043436//oxoacid metabolic process;GO:0044710//single-organism metabolic process;GO:0008652//cellular amino acid biosynthetic process;GO:0044249//cellular biosynthetic process;GO:0044237//cellular metabolic process;GO:1901566//organonitrogen compound biosynth…
Unigene0065308	0.30995	4.44975	3.84362	2.81e-59	3.9e-58	yes	0.2638	3.1407	3.57357	2e-33	1.99e-32	yes	--	-	-	-	-
Unigene0021468	0.4057	2.6239	2.69323	9.91e-28	7.41e-27	yes	0.3613	0.8434	1.22302	0.00133131	0.00363798	yes	--	-	-	-	-
Unigene0037280	0.001	0.59585	9.21881	0.000902215	0.0021945	yes	0.001	0.961	9.90839	0.000245094	0.000737144	yes	--	-	-	-	-
Unigene0027630	0.52025	1.06725	1.03662	0.00108423	0.00261377	yes	0.416	1.5961	1.9399	4.59e-10	2.15e-09	yes	BnaA07g07540D [Brassica napus]	-	-	-	-
Unigene0007397	0.0609	0.3537	2.53801	4.04e-05	0.00011472	yes	13.6734	70.326	2.36269	0	0	yes	chaperone [Agave tequilana]	ko04141//Protein processing in endoplasmic reticulum//Folding, sorting and degradation//Genetic Information Processing	GO:0005622//intracellular;GO:0005623//cell;GO:0044424//intracellular part;GO:0044464//cell part	-	-
Unigene0030920	1.8977	5.66155	1.57695	1.22e-28	9.37e-28	yes	1.9843	4.2469	1.09778	2.51e-23	1.93e-22	yes	Os01g0194000 [Oryza sativa Japonica Group]	-	-	-	-
Unigene0007694	3.2534	16.4733	2.34011	7.52e-31	6.08e-30	yes	1.7011	7.9878	2.23133	4.91e-17	3.08e-16	yes	Transcription initiation factor TFIID subunit 8 [Gossypium arboreum]	-	-	GO:0008135//translation factor activity, RNA binding;GO:0003723//RNA binding;GO:0003676//nucleic acid binding;GO:1901363//heterocyclic compound binding;GO:0005488//binding;GO:0097159//organic cyclic compound binding	GO:0009059//macromolecule biosynthetic process;GO:0044267//cellular protein metabolic process;GO:0034645//cellular macromolecule biosynthetic process;GO:0044237//cellular metabolic process;GO:0044260//cellular macromolecule metabolic process;GO:0044249//cellular biosynthetic process;GO:0044238//primary metabolic process;GO:0006412//translation;GO:0043170//macromolecule metabolic process;GO:000905…
Unigene0027255	0.65935	2.04285	1.63147	0.00999401	0.0206889	yes	1.5268	5.6554	1.88912	1.84e-06	6.82e-06	yes	--	-	-	-	-
Unigene0011897	0.1449	66.1527	8.8346	0	0	yes	0.2239	1.0975	2.29329	0.00261354	0.00679804	yes	--	-	-	-	-
Unigene0022316	0.1117	7.2482	6.01992	2.96e-88	6.05e-87	yes	0.3451	0.846	1.29364	0.00954371	0.0223904	yes	microspore-specific promoter 2 [Arabidopsis thaliana]	-	-	-	-
Unigene0036075	0.5631	3.05845	2.44134	1.75e-05	5.16e-05	yes	0.4829	1.6835	1.80167	0.0169593	0.0374714	yes	PREDICTED: COBRA-like protein 1 [Phoenix dactylifera]	-	GO:0031090//organelle membrane;GO:0044429//mitochondrial part;GO:0016020//membrane;GO:0043231//intracellular membrane-bounded organelle;GO:0044422//organelle part;GO:0031975//envelope;GO:0005886//plasma membrane;GO:0044459//plasma membrane part;GO:0005739//mitochondrion;GO:0005740//mitochondrial envelope;GO:0030312//external encapsulating structure;GO:0044446//intracellular organelle part;GO:0044…	GO:0005215//transporter activity;GO:0015078//hydrogen ion transmembrane transporter activity;GO:0015075//ion transmembrane transporter activity;GO:0022857//transmembrane transporter activity;GO:0022891//substrate-specific transmembrane transporter activity;GO:0015077//monovalent inorganic cation transmembrane transporter activity;GO:0022890//inorganic cation transmembrane transporter activity;GO:…	GO:0010033//response to organic substance;GO:0006073//cellular glucan metabolic process;GO:0065008//regulation of biological quality;GO:0048468//cell development;GO:0009746//response to hexose;GO:0007275//multicellular organismal development;GO:0044707//single-multicellular organism process;GO:0032535//regulation of cellular component size;GO:0071840//cellular component organization or biogenesis…
Unigene0013947	0.0856	1.41525	4.0473	4.85e-06	1.5e-05	yes	0.001	0.5043	8.97814	0.0156414	0.0348312	yes	--	-	-	-	-
Unigene0018731	0.4398	102.066	7.85844	0	0	yes	0.3968	69.6897	7.45639	0	0	yes	--	-	-	-	-
Unigene0004811	0.829	3.32265	2.00289	0.000287247	0.000745008	yes	1.1809	2.6803	1.18251	0.0201872	0.0441353	yes	--	-	-	-	-
Unigene0054000	0.33715	0.9043	1.42341	0.00144768	0.00342739	yes	0.6504	1.5182	1.22296	0.000162334	0.000499781	yes	PREDICTED: LOW QUALITY PROTEIN: methyl-CpG-binding domain-containing protein 9-like [Phoenix dactylifera]	-	-	GO:0005488//binding	GO:0008152//metabolic process;GO:0032502//developmental process;GO:0044699//single-organism process;GO:0048731//system development;GO:0007275//multicellular organismal development;GO:0048856//anatomical structure development;GO:0016043//cellular component organization;GO:0044260//cellular macromolecule metabolic process;GO:0044707//single-multicellular organism process;GO:0009987//cellular proces…
Unigene0031941	0.14435	2.55335	4.14475	3.24e-52	4.01e-51	yes	1.2673	2.8372	1.16271	1.27e-10	6.12e-10	yes	plant/T31B5-30 protein [Medicago truncatula]	-	-	-	-
Unigene0052902	0.1542	1.1216	2.86268	1.79e-08	6.62e-08	yes	0.4044	2.7726	2.77738	1.4e-18	9.25e-18	yes	PREDICTED: nuclear pore complex protein NUP214 [Elaeis guineensis]	ko03013//RNA transport//Translation//Genetic Information Processing	-	-	-
Unigene0021335	1.39065	485.591	8.44784	0	0	yes	0.9051	8.6313	3.25343	1.87e-114	5.52e-113	yes	RecName: Full=S-adenosylmethionine synthase 2; Short=AdoMet synthase 2; AltName: Full=Methionine adenosyltransferase 2; Short=MAT 2 [Nicotiana tabacum]	ko01230//Biosynthesis of amino acids//Global and Overview//Metabolism;ko00270//Cysteine and methionine metabolism//Amino acid metabolism//Metabolism	GO:0044424//intracellular part;GO:0005737//cytoplasm;GO:0016020//membrane;GO:0005622//intracellular;GO:0044444//cytoplasmic part;GO:0030054//cell junction;GO:0044464//cell part;GO:0005623//cell;GO:0005911//cell-cell junction	GO:0005488//binding;GO:0003824//catalytic activity;GO:0097159//organic cyclic compound binding;GO:0097367//carbohydrate derivative binding;GO:0043169//cation binding;GO:0016765//transferase activity, transferring alkyl or aryl (other than methyl) groups;GO:0046914//transition metal ion binding;GO:0001882//nucleoside binding;GO:1901363//heterocyclic compound binding;GO:0016740//transferase activit…	GO:0044237//cellular metabolic process;GO:0006970//response to osmotic stress;GO:0044710//single-organism metabolic process;GO:0006950//response to stress;GO:0044550//secondary metabolite biosynthetic process;GO:0006807//nitrogen compound metabolic process;GO:1901360//organic cyclic compound metabolic process;GO:0044765//single-organism transport;GO:0009628//response to abiotic stimulus;GO:003000…
Unigene0024441	0.25375	42.7649	7.39688	0	0	yes	0.0312	4.2883	7.10272	6.3e-114	1.85e-112	yes	PREDICTED: calcium-dependent protein kinase 1-like [Elaeis guineensis]	ko04626//Plant-pathogen interaction//Environmental adaptation//Organismal Systems	-	GO:0097367//carbohydrate derivative binding;GO:0036094//small molecule binding;GO:0001882//nucleoside binding;GO:0097159//organic cyclic compound binding;GO:0003824//catalytic activity;GO:0032549//ribonucleoside binding;GO:0043167//ion binding;GO:0043169//cation binding;GO:0016772//transferase activity, transferring phosphorus-containing groups;GO:0032550//purine ribonucleoside binding;GO:0016301…	GO:0008152//metabolic process;GO:0043412//macromolecule modification;GO:0044237//cellular metabolic process;GO:0006793//phosphorus metabolic process;GO:0044267//cellular protein metabolic process;GO:0019538//protein metabolic process;GO:0044238//primary metabolic process;GO:0006464//cellular protein modification process;GO:0006796//phosphate-containing compound metabolic process;GO:0043170//macro…
Unigene0029758	12.3939	62.6273	2.33716	1.61e-252	9.76e-251	yes	14.6928	30.6945	1.06287	8.23e-107	2.27e-105	yes	PREDICTED: casein kinase I-like isoform X1 [Elaeis guineensis]	-	-	GO:0032550//purine ribonucleoside binding;GO:0016772//transferase activity, transferring phosphorus-containing groups;GO:0001882//nucleoside binding;GO:0003824//catalytic activity;GO:0097159//organic cyclic compound binding;GO:0036094//small molecule binding;GO:0016740//transferase activity;GO:0032549//ribonucleoside binding;GO:1901363//heterocyclic compound binding;GO:0001883//purine nucleoside …	GO:0043170//macromolecule metabolic process;GO:0008152//metabolic process;GO:0009987//cellular process;GO:0006796//phosphate-containing compound metabolic process;GO:0019538//protein metabolic process;GO:0043412//macromolecule modification;GO:0071704//organic substance metabolic process;GO:0044238//primary metabolic process;GO:0044267//cellular protein metabolic process;GO:0006464//cellular prote…
Unigene0049099	0.2073	0.67665	1.70669	0.0187952	0.0368394	yes	0.3461	31.6702	6.51579	2.81e-195	1.47e-193	yes	--	-	-	-	-
Unigene0009148	0.1833	1.2046	2.71628	0.000393091	0.00100235	yes	0.0643	0.8404	3.70819	0.0034275	0.00878393	yes	--	-	-	-	-
Unigene0013221	5.6178	44.0321	2.97048	0	0	yes	9.5075	25.8732	1.44432	1.41e-115	4.23e-114	yes	PREDICTED: ATP-citrate synthase alpha chain protein 2 [Musa acuminata subsp. malaccensis]	ko00020//Citrate cycle (TCA cycle)//Carbohydrate metabolism//Metabolism	GO:0005623//cell;GO:0032991//macromolecular complex;GO:0044424//intracellular part;GO:0044464//cell part;GO:0043234//protein complex;GO:0005622//intracellular;GO:0005737//cytoplasm;GO:0044444//cytoplasmic part	GO:0005488//binding;GO:0016405//CoA-ligase activity;GO:0036094//small molecule binding;GO:0004774//succinate-CoA ligase activity;GO:0016740//transferase activity;GO:1901363//heterocyclic compound binding;GO:0016877//ligase activity, forming carbon-sulfur bonds;GO:0046912//transferase activity, transferring acyl groups, acyl groups converted into alkyl on transfer;GO:0097159//organic cyclic compou…	GO:0045184//establishment of protein localization;GO:0070727//cellular macromolecule localization;GO:0008152//metabolic process;GO:0006886//intracellular protein transport;GO:0071702//organic substance transport;GO:0015031//protein transport;GO:0051649//establishment of localization in cell;GO:0051234//establishment of localization;GO:1902582//single-organism intracellular transport;GO:0051179//l…
Unigene0021885	1.18425	4.7807	2.01325	1.16e-17	6.45e-17	yes	0.0546	2.2295	5.35168	6.03e-22	4.45e-21	yes	PREDICTED: NADPH:quinone oxidoreductase-like [Elaeis guineensis]	-	GO:0043227//membrane-bounded organelle;GO:0044464//cell part;GO:0044435//plastid part;GO:0009532//plastid stroma;GO:0044446//intracellular organelle part;GO:0044424//intracellular part;GO:0005622//intracellular;GO:0005737//cytoplasm;GO:0043229//intracellular organelle;GO:0005623//cell;GO:0044422//organelle part;GO:0009536//plastid;GO:0043226//organelle;GO:0043231//intracellular membrane-bounded o…	GO:0003824//catalytic activity;GO:0016491//oxidoreductase activity;GO:0016651//oxidoreductase activity, acting on NAD(P)H;GO:0016655//oxidoreductase activity, acting on NAD(P)H, quinone or similar compound as acceptor	GO:0010243//response to organonitrogen compound;GO:0009719//response to endogenous stimulus;GO:0051234//establishment of localization;GO:0051716//cellular response to stimulus;GO:0006082//organic acid metabolic process;GO:0032870//cellular response to hormone stimulus;GO:1901615//organic hydroxy compound metabolic process;GO:0044763//single-organism cellular process;GO:0042044//fluid transport;GO…
Unigene0046131	0.001	0.53005	9.04998	6.01e-07	1.99e-06	yes	0.001	4.9952	12.2863	1.3e-48	1.73e-47	yes	--	-	-	-	-
Unigene0065315	0.02455	0.55815	4.50686	0.00057381	0.00143521	yes	0.4257	1.2367	1.53859	0.00458378	0.0114095	yes	--	-	-	-	-
Unigene0049754	1.06375	2.44775	1.2023	0.0153333	0.0307338	yes	0.8048	2.2797	1.50214	0.00396468	0.0100132	yes	RNA-directed DNA polymerase (Reverse transcriptase) [Medicago truncatula]	-	GO:0043229//intracellular organelle;GO:0005622//intracellular;GO:0044464//cell part;GO:0043226//organelle;GO:0043231//intracellular membrane-bounded organelle;GO:0044424//intracellular part;GO:0005623//cell;GO:0043227//membrane-bounded organelle	GO:0046872//metal ion binding;GO:0043169//cation binding;GO:0016779//nucleotidyltransferase activity;GO:0003824//catalytic activity;GO:0046914//transition metal ion binding;GO:0034061//DNA polymerase activity;GO:0043167//ion binding;GO:0008233//peptidase activity;GO:0004175//endopeptidase activity;GO:0097159//organic cyclic compound binding;GO:0016787//hydrolase activity;GO:0005488//binding;GO:00…	GO:0006260//DNA replication;GO:0046483//heterocycle metabolic process;GO:0006807//nitrogen compound metabolic process;GO:0071704//organic substance metabolic process;GO:0009987//cellular process;GO:0044249//cellular biosynthetic process;GO:0090304//nucleic acid metabolic process;GO:0009058//biosynthetic process;GO:0006139//nucleobase-containing compound metabolic process;GO:0008152//metabolic pro…
Unigene0065683	0.0897	0.90045	3.32747	6.02e-05	0.000168372	yes	0.001	3.7703	11.8805	7.82e-27	6.61e-26	yes	RecName: Full=CASP-like protein 1E1; Short=MaCASPL1E1 [Musa acuminata]	-	-	-	-
Unigene0012230	1.38765	3.93305	1.503	3.42e-07	1.15e-06	yes	1.3641	10.7328	2.97601	1.16e-35	1.22e-34	yes	OSJNBa0009P12.36 [Oryza sativa Japonica Group]	-	-	-	-
Unigene0034514	0.1812	3.88135	4.4209	4.45e-12	1.98e-11	yes	0.001	0.5615	9.13314	0.0156414	0.0348312	yes	PREDICTED: F-box protein SKIP23-like [Phoenix dactylifera]	-	-	-	-
Unigene0069089	0.30825	1.6955	2.45954	0.00448248	0.0098753	yes	0.001	1.3952	10.4463	0.000122627	0.000381383	yes	--	-	-	-	-
Unigene0063521	6.0297	17.2554	1.51689	8.89e-23	5.8e-22	yes	2.0559	9.0337	2.13555	9.9e-16	5.92e-15	yes	PREDICTED: subtilisin-like protease [Musa acuminata subsp. malaccensis]	-	-	GO:0003824//catalytic activity;GO:0016787//hydrolase activity;GO:0008233//peptidase activity;GO:0070011//peptidase activity, acting on L-amino acid peptides	-
Unigene0034550	0.6265	2.07535	1.72797	4.26e-09	1.63e-08	yes	0.5373	3.2882	2.6135	1.94e-30	1.8e-29	yes	PREDICTED: LOW QUALITY PROTEIN: zinc finger MYM-type protein 1-like [Prunus mume]	-	-	-	-
Unigene0030845	1.9348	6.05675	1.64636	8.62e-27	6.29e-26	yes	2.1231	4.3718	1.04206	1.9e-08	8.1e-08	yes	PREDICTED: protein TIFY 10A-like [Musa acuminata subsp. malaccensis]	ko04075//Plant hormone signal transduction//Signal transduction//Environmental Information Processing	-	-	-
Unigene0010528	0.17815	6.8787	5.27097	3.96e-139	1.29e-137	yes	0.8906	315.765	8.46986	0	0	yes	PREDICTED: glucan endo-1,3-beta-glucosidase 1-like [Tarenaya hassleriana]	-	-	-	-
Unigene0053101	0.10455	1.07085	3.35649	0.00434823	0.00959732	yes	0.1008	1.3178	3.70856	0.0034275	0.00878393	yes	--	-	-	-	-
Unigene0063683	0.3157	1.05685	1.74314	0.00495942	0.010833	yes	0.0975	0.6372	2.70827	0.0129695	0.0294824	yes	hypothetical chloroplast RF21 (chloroplast) [Asparagus officinalis]	-	GO:0044464//cell part;GO:0009536//plastid;GO:0005622//intracellular;GO:0009532//plastid stroma;GO:0044424//intracellular part;GO:0044435//plastid part;GO:0005623//cell;GO:0043227//membrane-bounded organelle;GO:0043229//intracellular organelle;GO:0005737//cytoplasm;GO:0044446//intracellular organelle part;GO:0043231//intracellular membrane-bounded organelle;GO:0044444//cytoplasmic part;GO:0044422/…	GO:0097159//organic cyclic compound binding;GO:0032550//purine ribonucleoside binding;GO:0005488//binding;GO:0036094//small molecule binding;GO:0001883//purine nucleoside binding;GO:1901363//heterocyclic compound binding;GO:0032549//ribonucleoside binding;GO:0097367//carbohydrate derivative binding;GO:0001882//nucleoside binding	-
Unigene0021230	0.3045	2.42545	2.99374	2.02e-08	7.42e-08	yes	0.0546	1.012	4.21216	7.68e-05	0.00024493	yes	--	-	-	-	-
Unigene0013230	0.3839	2.1206	2.46567	4.76e-12	2.11e-11	yes	0.0544	1.0363	4.25169	5.55e-09	2.44e-08	yes	BnaA08g23480D [Brassica napus]	-	-	-	-
Unigene0001756	1.774	3.68905	1.05624	0.00309886	0.00700406	yes	2.5709	5.6015	1.12354	3.1e-06	1.13e-05	yes	PREDICTED: phosphoinositide phosphatase SAC8 isoform X3 [Phoenix dactylifera]	-	-	-	GO:0008152//metabolic process
Unigene0007059	3.79275	13.6241	1.84484	1.46e-61	2.11e-60	yes	8.2916	18.8427	1.18428	8.01e-37	8.61e-36	yes	PREDICTED: U3 small nucleolar ribonucleoprotein protein IMP3 [Elaeis guineensis]	ko03008//Ribosome biogenesis in eukaryotes//Translation//Genetic Information Processing	GO:0044422//organelle part;GO:0032991//macromolecular complex;GO:0015935//small ribosomal subunit;GO:0019012//virion;GO:0044446//intracellular organelle part;GO:0044424//intracellular part;GO:0005622//intracellular;GO:0043228//non-membrane-bounded organelle;GO:0043229//intracellular organelle;GO:0044444//cytoplasmic part;GO:0005840//ribosome;GO:0043232//intracellular non-membrane-bounded organell…	GO:0005488//binding;GO:0097159//organic cyclic compound binding;GO:0016876//ligase activity, forming aminoacyl-tRNA and related compounds;GO:0003723//RNA binding;GO:1901363//heterocyclic compound binding;GO:0003676//nucleic acid binding;GO:0016874//ligase activity;GO:0003824//catalytic activity;GO:0016875//ligase activity, forming carbon-oxygen bonds	GO:0015031//protein transport;GO:0051641//cellular localization;GO:0006886//intracellular protein transport;GO:0045184//establishment of protein localization;GO:0051179//localization;GO:0051649//establishment of localization in cell;GO:0051234//establishment of localization;GO:0008104//protein localization;GO:0034613//cellular protein localization;GO:0033036//macromolecule localization;GO:1902582…
Unigene0018880	0.03605	4.6618	7.01474	2.47e-74	4.24e-73	yes	0.3179	1.537	2.27347	2.78e-10	1.32e-09	yes	PREDICTED: chitin-binding lectin 1-like [Eucalyptus grandis]	-	-	-	-
Unigene0020158	0.21635	2.02445	3.22609	1.74e-09	6.83e-09	yes	0.2945	1.9252	2.70867	4.55e-07	1.77e-06	yes	--	-	-	-	-
Unigene0017025	0.48985	1.2445	1.34515	0.00484487	0.0106124	yes	0.3525	1.152	1.70845	0.000393673	0.00115904	yes	--	-	-	-	-
Unigene0023987	0.29995	0.96865	1.69125	0.00208503	0.00483646	yes	0.0724	0.8276	3.51487	3.62e-05	0.000119791	yes	--	-	-	-	-
Unigene0026542	2.81045	117.018	5.37979	0	0	yes	7.5398	16.3247	1.11446	5.55e-73	1.06e-71	yes	PREDICTED: 65-kDa microtubule-associated protein 3 isoform X2 [Phoenix dactylifera]	-	-	-	GO:0044699//single-organism process;GO:0009987//cellular process;GO:0044763//single-organism cellular process
Unigene0025510	1.27605	3.92985	1.62279	1.11e-05	3.32e-05	yes	4.3514	13.0573	1.58531	8.87e-14	4.94e-13	yes	PREDICTED: equilibrative nucleotide transporter 1 [Musa acuminata subsp. malaccensis]	-	GO:0044425//membrane part;GO:0016020//membrane;GO:0031224//intrinsic component of membrane	GO:0022892//substrate-specific transporter activity;GO:0015932//nucleobase-containing compound transmembrane transporter activity;GO:0005215//transporter activity;GO:0022891//substrate-specific transmembrane transporter activity;GO:0022857//transmembrane transporter activity	GO:0051179//localization;GO:1901264//carbohydrate derivative transport;GO:0051234//establishment of localization;GO:0015858//nucleoside transport;GO:0044765//single-organism transport;GO:0044699//single-organism process;GO:0071705//nitrogen compound transport;GO:0071702//organic substance transport;GO:1902578//single-organism localization;GO:0015931//nucleobase-containing compound transport;GO:00…
Unigene0000598	2.26335	8.42895	1.89689	5.35e-24	3.61e-23	yes	2.3988	9.3508	1.96278	1.05e-25	8.55e-25	yes	PREDICTED: ATP-dependent Clp protease ATP-binding subunit clpX-like, mitochondrial [Musa acuminata subsp. malaccensis]	-	GO:0043231//intracellular membrane-bounded organelle;GO:0043229//intracellular organelle;GO:0043227//membrane-bounded organelle;GO:0005623//cell;GO:0044424//intracellular part;GO:0005622//intracellular;GO:0044464//cell part;GO:0043226//organelle	-	-
Unigene0007440	1.12675	4.38865	1.96161	2.04e-33	1.75e-32	yes	2.0558	9.1195	2.14925	5.35e-68	9.63e-67	yes	PREDICTED: organic cation/carnitine transporter 4-like [Elaeis guineensis]	-	GO:0044444//cytoplasmic part;GO:0005737//cytoplasm;GO:0043229//intracellular organelle;GO:0043231//intracellular membrane-bounded organelle;GO:0005773//vacuole;GO:0098588//bounding membrane of organelle;GO:0009507//chloroplast;GO:0044425//membrane part;GO:0044424//intracellular part;GO:0005623//cell;GO:0044437//vacuolar part;GO:0044464//cell part;GO:0031090//organelle membrane;GO:0016020//membran…	GO:0032550//purine ribonucleoside binding;GO:0005215//transporter activity;GO:0097367//carbohydrate derivative binding;GO:0097159//organic cyclic compound binding;GO:0001882//nucleoside binding;GO:0032549//ribonucleoside binding;GO:0036094//small molecule binding;GO:0001883//purine nucleoside binding;GO:0005488//binding;GO:1901363//heterocyclic compound binding	GO:0009072//aromatic amino acid family metabolic process;GO:0043436//oxoacid metabolic process;GO:0046395//carboxylic acid catabolic process;GO:0044248//cellular catabolic process;GO:0051234//establishment of localization;GO:0006725//cellular aromatic compound metabolic process;GO:0044699//single-organism process;GO:0006629//lipid metabolic process;GO:1901564//organonitrogen compound metabolic pr…
Unigene0059735	0.0595	1.37595	4.53139	1.12e-06	3.63e-06	yes	0.0574	0.6249	3.4445	0.0117402	0.0271031	yes	PREDICTED: TPR and ankyrin repeat-containing protein 1-like [Solanum tuberosum]	-	-	GO:0003824//catalytic activity;GO:0016787//hydrolase activity	-
Unigene0043535	0.28225	1.7907	2.66548	1.14e-09	4.49e-09	yes	0.5622	1.7607	1.64699	3.86e-05	0.000127451	yes	PREDICTED: ammonium transporter 3 member 1-like [Musa acuminata subsp. malaccensis]	-	GO:0044425//membrane part;GO:0031224//intrinsic component of membrane;GO:0016020//membrane	GO:0015075//ion transmembrane transporter activity;GO:0022890//inorganic cation transmembrane transporter activity;GO:0022891//substrate-specific transmembrane transporter activity;GO:0008324//cation transmembrane transporter activity;GO:0005215//transporter activity;GO:0022857//transmembrane transporter activity;GO:0022892//substrate-specific transporter activity;GO:0015077//monovalent inorganic…	GO:0006820//anion transport;GO:0015696//ammonium transport;GO:0044699//single-organism process;GO:1902578//single-organism localization;GO:0044765//single-organism transport;GO:0051234//establishment of localization;GO:0015672//monovalent inorganic cation transport;GO:0006811//ion transport;GO:0051179//localization;GO:0015698//inorganic anion transport;GO:0006812//cation transport;GO:0006810//tra…
Unigene0050507	0.7039	2.9784	2.0811	4.71e-05	0.000133166	yes	0.001	11.5494	13.4955	1.37e-37	1.5e-36	yes	Tetraacyldisaccharide 4'-kinase family protein, putative isoform 1 [Theobroma cacao]	-	-	GO:1901363//heterocyclic compound binding;GO:0016301//kinase activity;GO:0036094//small molecule binding;GO:0005488//binding;GO:0097159//organic cyclic compound binding;GO:0016740//transferase activity;GO:0003824//catalytic activity;GO:0016772//transferase activity, transferring phosphorus-containing groups	GO:0019637//organophosphate metabolic process;GO:0044237//cellular metabolic process;GO:0044710//single-organism metabolic process;GO:1901135//carbohydrate derivative metabolic process;GO:0006629//lipid metabolic process;GO:0044699//single-organism process;GO:0044238//primary metabolic process;GO:0006796//phosphate-containing compound metabolic process;GO:0008152//metabolic process;GO:0044763//si…
Unigene0071680	1.67205	3.64705	1.12511	0.000414776	0.00105445	yes	3.0007	9.284	1.62945	4.42e-13	2.39e-12	yes	PREDICTED: protein ROOT PRIMORDIUM DEFECTIVE 1 [Phoenix dactylifera]	-	-	GO:0003824//catalytic activity	-
Unigene0050925	0.3475	2.03535	2.55019	0.000150952	0.000404714	yes	0.5191	5.4669	3.39664	5.24e-13	2.83e-12	yes	--	-	-	-	-
Unigene0062474	0.0967	0.7171	2.89059	0.0085958	0.0180316	yes	0.2988	1.9529	2.70837	0.000104826	0.000330239	yes	PREDICTED: zinc transporter 8-like [Musa acuminata subsp. malaccensis]	-	GO:0031224//intrinsic component of membrane;GO:0044425//membrane part;GO:0016020//membrane	GO:0022890//inorganic cation transmembrane transporter activity;GO:0005215//transporter activity;GO:0008324//cation transmembrane transporter activity;GO:0046873//metal ion transmembrane transporter activity;GO:0022891//substrate-specific transmembrane transporter activity;GO:0046915//transition metal ion transmembrane transporter activity;GO:0022892//substrate-specific transporter activity;GO:00…	GO:0070838//divalent metal ion transport;GO:0050896//response to stimulus;GO:0006812//cation transport;GO:0000041//transition metal ion transport;GO:0009987//cellular process;GO:0044765//single-organism transport;GO:0009605//response to external stimulus;GO:0033554//cellular response to stress;GO:0072511//divalent inorganic cation transport;GO:0030001//metal ion transport;GO:0042044//fluid transp…
Unigene0057178	0.001	2.24315	11.1313	9.47e-18	5.26e-17	yes	0.001	8.8978	13.1192	1.46e-54	2.16e-53	yes	--	-	-	-	-
Unigene0048598	0.04855	0.86255	4.15106	2.14e-08	7.87e-08	yes	0.2304	3.7964	4.04242	6.46e-29	5.76e-28	yes	--	-	-	-	-
Unigene0066805	6.97305	21.7945	1.6441	9.52e-23	6.21e-22	yes	0.8048	3.098	1.94463	7.22e-07	2.76e-06	yes	BnaC03g41040D [Brassica napus]	-	-	-	-
Unigene0057516	0.1291	2.0291	3.97428	1.78e-14	8.76e-14	yes	0.1532	0.7513	2.29397	0.00261354	0.00679804	yes	--	-	-	-	-
Unigene0040145	0.39715	1.2535	1.65821	0.000171923	0.00045772	yes	0.2255	0.9825	2.12333	5.76e-06	2.05e-05	yes	Cysteine-rich RLK (RECEPTOR-like protein kinase) 8 [Theobroma cacao]	-	-	GO:0005488//binding;GO:0043169//cation binding;GO:0046872//metal ion binding;GO:0097159//organic cyclic compound binding;GO:0046914//transition metal ion binding;GO:0043167//ion binding	GO:0009987//cellular process;GO:0044237//cellular metabolic process;GO:0006725//cellular aromatic compound metabolic process;GO:0046483//heterocycle metabolic process;GO:0034641//cellular nitrogen compound metabolic process;GO:0008152//metabolic process;GO:0043170//macromolecule metabolic process;GO:0044238//primary metabolic process;GO:0044260//cellular macromolecule metabolic process;GO:0071704…
Unigene0070303	0.001	0.95725	9.90275	2.47e-17	1.35e-16	yes	0.001	1.7721	10.7912	1.23e-25	1e-24	yes	--	-	-	-	-
Unigene0022225	7.47405	16.1419	1.11085	2.03e-34	1.78e-33	yes	5.9666	12.0382	1.01264	4.68e-21	3.35e-20	yes	PREDICTED: E3 ubiquitin-protein ligase Os04g0590900-like [Elaeis guineensis]	-	-	GO:0046872//metal ion binding;GO:0043169//cation binding;GO:0043167//ion binding;GO:0005488//binding	-
Unigene0018995	0.001	0.43795	8.77462	5.07e-06	1.56e-05	yes	0.1031	65.479	9.31084	0	0	yes	PREDICTED: LOB domain-containing protein 20 [Phoenix dactylifera]	-	-	-	GO:0050789//regulation of biological process;GO:0050896//response to stimulus;GO:0065007//biological regulation
Unigene0043357	1.5933	3.50305	1.13659	0.000154773	0.00041443	yes	3.7798	25.3841	2.74754	1.34e-78	2.73e-77	yes	--	-	-	-	-
Unigene0007474	0.4382	1.25145	1.51394	0.00415147	0.0091975	yes	0.3146	1.0283	1.70867	0.00458378	0.0114095	yes	Retrotransposon gag protein [Asparagus officinalis]	-	-	-	-
Unigene0005097	0.072	0.86795	3.59154	2.34e-09	9.11e-09	yes	0.1985	0.6921	1.80184	0.000275406	0.000824173	yes	catalytic/ hydrolase [Zea mays]	-	-	-	-
Unigene0008558	0.0561	1.5669	4.80377	4.84e-08	1.74e-07	yes	0.001	4.4183	12.1093	1.53e-23	1.18e-22	yes	BnaA03g19650D [Brassica napus]	-	GO:0016020//membrane	-	-
Unigene0026534	0.3167	1.0174	1.6837	7.6e-07	2.5e-06	yes	0.3761	3.0219	3.00627	1.67e-32	1.63e-31	yes	PREDICTED: TGACG-sequence-specific DNA-binding protein TGA-1A-like [Musa acuminata subsp. malaccensis]	-	GO:0043226//organelle;GO:0043227//membrane-bounded organelle;GO:0043229//intracellular organelle;GO:0005622//intracellular;GO:0005623//cell;GO:0044424//intracellular part;GO:0043231//intracellular membrane-bounded organelle;GO:0044464//cell part	GO:0003676//nucleic acid binding;GO:0097159//organic cyclic compound binding;GO:0005488//binding;GO:0003677//DNA binding;GO:1901363//heterocyclic compound binding	-
Unigene0042764	0.66225	1.62975	1.2992	0.000934438	0.00226885	yes	0.2236	12.1808	5.76754	1.6e-98	4.06e-97	yes	--	-	-	-	-
Unigene0013730	0.9299	2.0318	1.12761	0.0234796	0.045229	yes	0.001	1.2905	10.3337	7.69e-06	2.7e-05	yes	Reverse transcriptase family protein [Asparagus officinalis]	-	-	GO:0016779//nucleotidyltransferase activity;GO:0016893//endonuclease activity, active with either ribo- or deoxyribonucleic acids and producing 5'-phosphomonoesters;GO:0016788//hydrolase activity, acting on ester bonds;GO:0005488//binding;GO:0016787//hydrolase activity;GO:0097159//organic cyclic compound binding;GO:0004518//nuclease activity;GO:0004519//endonuclease activity;GO:0034061//DNA polym…	GO:0006260//DNA replication;GO:0009059//macromolecule biosynthetic process;GO:0046483//heterocycle metabolic process;GO:0044260//cellular macromolecule metabolic process;GO:0034645//cellular macromolecule biosynthetic process;GO:0044238//primary metabolic process;GO:0044237//cellular metabolic process;GO:0071704//organic substance metabolic process;GO:0006259//DNA metabolic process;GO:0090305//nu…
Unigene0032200	2.2267	5.531	1.31263	4.55e-27	3.34e-26	yes	0.7592	1.7856	1.23386	1.26e-08	5.42e-08	yes	PREDICTED: LOW QUALITY PROTEIN: ABC transporter C family member 14-like [Elaeis guineensis]	-	-	-	-
Unigene0000643	0.5589	3.9147	2.80824	1.42e-122	4.05e-121	yes	0.219	0.5568	1.34623	7.28e-07	2.79e-06	yes	Integrase core domain containing protein [Solanum demissum]	-	-	-	-
Unigene0012407	0.001	25.3929	14.6321	0	0	yes	0.0886	0.5553	2.64789	0.000181736	0.000556302	yes	PREDICTED: CASP-like protein VIT_17s0000g00560 [Phoenix dactylifera]	-	-	-	-
Unigene0050239	1.221	2.5578	1.06684	0.0124037	0.025228	yes	0.1473	1.1231	2.93066	0.00419502	0.0105324	yes	--	-	-	-	-
Unigene0029045	0.5971	1.76925	1.56709	3.93e-16	2.06e-15	yes	0.4342	0.9139	1.07368	7.11e-05	0.000227414	yes	gag-pol polyprotein [Populus deltoides]	-	-	GO:0005488//binding;GO:1901363//heterocyclic compound binding;GO:0097159//organic cyclic compound binding	-
Unigene0033204	5.2999	15.0137	1.50225	2.31e-42	2.4e-41	yes	10.8957	22.9011	1.07166	2.53e-38	2.8e-37	yes	PREDICTED: GPI transamidase component PIG-S [Musa acuminata subsp. malaccensis]	ko00563//Glycosylphosphatidylinositol(GPI)-anchor biosynthesis//Glycan biosynthesis and metabolism//Metabolism	GO:0005622//intracellular;GO:0005623//cell;GO:0043231//intracellular membrane-bounded organelle;GO:0043226//organelle;GO:0044464//cell part;GO:0044424//intracellular part;GO:0043227//membrane-bounded organelle;GO:0043229//intracellular organelle	-	-
Unigene0017996	0.001	3.65655	11.8363	5.8e-38	5.5e-37	yes	0.001	0.6865	9.42312	4.82e-07	1.86e-06	yes	PREDICTED: B3 domain-containing protein VP1-like [Musa acuminata subsp. malaccensis]	-	GO:0005623//cell;GO:0005737//cytoplasm;GO:0043229//intracellular organelle;GO:0043227//membrane-bounded organelle;GO:0005622//intracellular;GO:0043231//intracellular membrane-bounded organelle;GO:0044464//cell part;GO:0044444//cytoplasmic part;GO:0043226//organelle;GO:0044424//intracellular part	GO:0000988//protein binding transcription factor activity;GO:0097159//organic cyclic compound binding;GO:0001071//nucleic acid binding transcription factor activity;GO:0005488//binding;GO:1901363//heterocyclic compound binding;GO:0000989//transcription factor binding transcription factor activity;GO:0003676//nucleic acid binding	GO:0019222//regulation of metabolic process;GO:0080090//regulation of primary metabolic process;GO:0009987//cellular process;GO:0010033//response to organic substance;GO:1903506//regulation of nucleic acid-templated transcription;GO:0032502//developmental process;GO:0050896//response to stimulus;GO:0009719//response to endogenous stimulus;GO:1901700//response to oxygen-containing compound;GO:0060…
Unigene0020842	0.37085	1.1512	1.63423	0.000157613	0.000421623	yes	0.3922	1.4076	1.84358	1.01e-06	3.82e-06	yes	PREDICTED: tubulin-folding cofactor D isoform X5 [Elaeis guineensis]	-	GO:0044464//cell part;GO:0005622//intracellular;GO:0005911//cell-cell junction;GO:0005737//cytoplasm;GO:0044424//intracellular part;GO:0005623//cell;GO:0044444//cytoplasmic part;GO:0030054//cell junction	GO:0008092//cytoskeletal protein binding;GO:0005488//binding;GO:0005515//protein binding	GO:0065003//macromolecular complex assembly;GO:0044767//single-organism developmental process;GO:0010605//negative regulation of macromolecule metabolic process;GO:0009628//response to abiotic stimulus;GO:0043170//macromolecule metabolic process;GO:0040029//regulation of gene expression, epigenetic;GO:0022607//cellular component assembly;GO:0036211//protein modification process;GO:0009987//cellul…
Unigene0037234	0.41435	1.35845	1.71304	3.36e-14	1.64e-13	yes	0.4905	1.6365	1.73829	1.19e-14	6.84e-14	yes	Os02g0241500 [Oryza sativa Japonica Group]	-	-	-	-
Unigene0010844	0.16025	4.6039	4.84446	1.1e-106	2.69e-105	yes	0.0825	0.2994	1.85961	0.00595708	0.0146362	yes	PREDICTED: GDSL esterase/lipase At4g10955-like [Elaeis guineensis]	-	-	-	-
Unigene0000854	0.9349	38.6208	5.36842	7.5e-188	3.34e-186	yes	0.5849	4.9385	3.07781	5.14e-18	3.34e-17	yes	TNF receptor-associated factor 5 [Aegilops tauschii]	ko00130//Ubiquinone and other terpenoid-quinone biosynthesis//Metabolism of cofactors and vitamins//Metabolism	-	-	-
Unigene0021378	2.7409	6.96895	1.34629	2.07e-09	8.07e-09	yes	1.4513	5.5946	1.94669	3.93e-11	1.95e-10	yes	Os04g0411200 [Oryza sativa Japonica Group]	-	GO:0005622//intracellular;GO:0044424//intracellular part;GO:0005623//cell;GO:0043231//intracellular membrane-bounded organelle;GO:0043229//intracellular organelle;GO:0043226//organelle;GO:0044464//cell part;GO:0043227//membrane-bounded organelle	-	GO:0044763//single-organism cellular process;GO:0048367//shoot system development;GO:0009653//anatomical structure morphogenesis;GO:0006631//fatty acid metabolic process;GO:0065007//biological regulation;GO:0044767//single-organism developmental process;GO:0032787//monocarboxylic acid metabolic process;GO:0050789//regulation of biological process;GO:0048509//regulation of meristem development;GO:…
Unigene0047134	0.09735	1.1943	3.61684	4.16e-05	0.000118096	yes	0.001	0.6814	9.41236	0.00195752	0.00519711	yes	--	-	-	-	-
Unigene0058269	0.001	0.77355	9.59535	9.67e-06	2.91e-05	yes	0.0979	1.1738	3.58373	1.96e-05	6.66e-05	yes	PREDICTED: zinc finger MYM-type protein 1-like [Fragaria vesca subsp. vesca]	-	-	GO:0005488//binding	-
Unigene0003525	0.001	0.56275	9.13635	1.47e-10	6.1e-10	yes	0.7865	193.89	7.94557	0	0	yes	PREDICTED: probable long-chain-alcohol O-fatty-acyltransferase 5 [Elaeis guineensis]	-	-	-	-
Unigene0000435	0.557	1.84285	1.72619	4.87e-10	1.97e-09	yes	0.314	3.5066	3.48124	1.05e-34	1.08e-33	yes	hypothetical protein VITISV_031384 [Vitis vinifera]	-	-	-	-
Unigene0046947	1.5534	3.92815	1.33842	0.00148254	0.00350596	yes	0.9749	7.6467	2.97151	8.55e-14	4.76e-13	yes	--	-	-	-	-
Unigene0011795	0.001	0.23625	7.88417	2.53e-05	7.35e-05	yes	0.0689	77.5998	10.1373	0	0	yes	PREDICTED: GDSL esterase/lipase At2g40250-like [Elaeis guineensis]	-	-	GO:0003824//catalytic activity;GO:0016787//hydrolase activity	GO:0008152//metabolic process;GO:0044238//primary metabolic process;GO:0071704//organic substance metabolic process
Unigene0056576	0.12	0.93025	2.95458	0.00609642	0.0130995	yes	0.001	0.7069	9.46536	0.0156414	0.0348312	yes	--	-	-	-	-
Unigene0009382	0.6129	2.3508	1.93943	1.17e-21	7.39e-21	yes	0.3357	1.0529	1.64912	3.04e-09	1.36e-08	yes	--	-	-	-	-
Unigene0040304	3.0479	6.7882	1.15521	0.000152098	0.000407634	yes	1.7457	6.7064	1.94173	3.54e-08	1.48e-07	yes	--	-	-	-	-
Unigene0072154	0.18905	0.72265	1.93453	0.0222174	0.0429426	yes	0.6999	2.4782	1.82407	5.82e-05	0.000188874	yes	--	-	-	-	-
Unigene0007082	0.04935	1.67235	5.08268	3.16e-51	3.84e-50	yes	0.5181	9.4679	4.19174	2.78e-190	1.42e-188	yes	PREDICTED: probable inactive purple acid phosphatase 27 [Elaeis guineensis]	-	-	GO:0042578//phosphoric ester hydrolase activity;GO:0005488//binding;GO:0003824//catalytic activity;GO:0016788//hydrolase activity, acting on ester bonds;GO:0016787//hydrolase activity;GO:0043167//ion binding;GO:0016791//phosphatase activity;GO:0043169//cation binding	GO:0044237//cellular metabolic process;GO:0009987//cellular process;GO:0006796//phosphate-containing compound metabolic process;GO:0006793//phosphorus metabolic process;GO:0008152//metabolic process
Unigene0002750	2.1997	6.368	1.53353	4.13e-40	4.09e-39	yes	1.1822	6.2723	2.40752	1.44e-87	3.25e-86	yes	Retrotransposon gag protein [Asparagus officinalis]	-	-	-	-
Unigene0011975	0.03675	1.03595	4.81707	0.000150011	0.000402343	yes	0.001	1.2353	10.2706	3.07e-05	0.000102248	yes	--	-	-	-	-
Unigene0017240	0.0507	1.5609	4.94425	9.97e-10	3.96e-09	yes	0.001	1.4371	10.4889	7.59e-09	3.31e-08	yes	--	-	-	-	-
Unigene0034638	0.32155	1.53015	2.25056	0.000132603	0.000357643	yes	0.001	1.1382	10.1525	6.05e-08	2.49e-07	yes	--	-	-	-	-
Unigene0018321	0.72875	1.793	1.29888	0.00018537	0.00049176	yes	0.3071	1.1581	1.91498	5.28e-06	1.89e-05	yes	--	-	-	-	-
Unigene0053553	6.38585	21.2211	1.73255	7.36e-42	7.56e-41	yes	0.001	0.7937	9.63245	0.000122627	0.000381383	yes	--	-	-	-	-
Unigene0036480	7.07955	14.4481	1.02915	1.64e-52	2.03e-51	yes	8.6101	45.9268	2.41523	0	0	yes	PREDICTED: probable ethanolamine kinase [Phoenix dactylifera]	ko00564//Glycerophospholipid metabolism//Lipid metabolism//Metabolism	-	GO:0036094//small molecule binding;GO:0001882//nucleoside binding;GO:0032549//ribonucleoside binding;GO:1901363//heterocyclic compound binding;GO:0001883//purine nucleoside binding;GO:0016772//transferase activity, transferring phosphorus-containing groups;GO:0016740//transferase activity;GO:0016301//kinase activity;GO:0097159//organic cyclic compound binding;GO:0032550//purine ribonucleoside bin…	GO:0046486//glycerolipid metabolic process;GO:0006796//phosphate-containing compound metabolic process;GO:0044237//cellular metabolic process;GO:0044255//cellular lipid metabolic process;GO:0006644//phospholipid metabolic process;GO:0044710//single-organism metabolic process;GO:0046337//phosphatidylethanolamine metabolic process;GO:0009987//cellular process;GO:0044238//primary metabolic process;G…
Unigene0038662	0.4337	4.17435	3.26678	8.04e-10	3.21e-09	yes	0.1968	3.4308	4.12374	3.76e-08	1.57e-07	yes	--	-	-	-	-
Unigene0050471	18.2784	44.0179	1.26795	4.07e-127	1.2e-125	yes	19.9267	53.5917	1.42731	1.41e-284	1.19e-282	yes	PREDICTED: purple acid phosphatase 18-like [Phoenix dactylifera]	-	-	GO:0003824//catalytic activity;GO:0016788//hydrolase activity, acting on ester bonds;GO:0005488//binding;GO:0016791//phosphatase activity;GO:0042578//phosphoric ester hydrolase activity;GO:0043167//ion binding;GO:0016787//hydrolase activity;GO:0043169//cation binding	GO:0006793//phosphorus metabolic process;GO:0006810//transport;GO:0044237//cellular metabolic process;GO:0008152//metabolic process;GO:0051179//localization;GO:0051234//establishment of localization;GO:0006811//ion transport;GO:0044699//single-organism process;GO:0009987//cellular process;GO:0006812//cation transport;GO:0044765//single-organism transport;GO:0006796//phosphate-containing compound …
Unigene0011166	0.11685	1.22935	3.39517	7.66e-07	2.52e-06	yes	0.3004	1.4317	2.25277	9.15e-06	3.2e-05	yes	PREDICTED: UDP-glycosyltransferase 92A1-like [Musa acuminata subsp. malaccensis]	-	-	-	-
Unigene0064073	0.16455	0.6085	1.88673	0.0156505	0.0313195	yes	0.1338	0.5828	2.12292	0.00722652	0.0174561	yes	--	-	-	-	-
Unigene0035096	14.4232	31.2945	1.11752	1.62e-18	9.24e-18	yes	7.9624	25.428	1.67514	6.89e-27	5.84e-26	yes	intracellular pathogenesis-related protein, isoform 6 [Asparagus officinalis]	-	GO:0005622//intracellular;GO:0044464//cell part;GO:0044424//intracellular part;GO:0005623//cell	-	GO:0050896//response to stimulus;GO:0006950//response to stress
Unigene0066352	0.001	0.8139	9.66871	0.00140453	0.00333066	yes	0.001	1.84	10.8455	7.69e-06	2.7e-05	yes	--	-	-	-	-
Unigene0036844	1.5274	5.60885	1.87663	4.25e-27	3.12e-26	yes	2.7412	24.0774	3.1348	1.66e-226	1.05e-224	yes	PREDICTED: RING finger and CHY zinc finger domain-containing protein 1-like [Musa acuminata subsp. malaccensis]	ko04120//Ubiquitin mediated proteolysis//Folding, sorting and degradation//Genetic Information Processing	GO:0044424//intracellular part;GO:0044464//cell part;GO:0005622//intracellular;GO:0005623//cell	GO:0043167//ion binding;GO:0046914//transition metal ion binding;GO:0005488//binding;GO:0046872//metal ion binding;GO:0043169//cation binding	GO:0071704//organic substance metabolic process;GO:0043170//macromolecule metabolic process;GO:0044260//cellular macromolecule metabolic process;GO:0009987//cellular process;GO:0065007//biological regulation;GO:0019538//protein metabolic process;GO:0008152//metabolic process;GO:0044267//cellular protein metabolic process;GO:0044237//cellular metabolic process;GO:0050789//regulation of biological …
Unigene0071231	0.11965	0.6136	2.35848	0.0219259	0.042447	yes	0.3697	1.1411	1.626	0.0227353	0.0488962	yes	PREDICTED: uncharacterized membrane protein At3g27390 isoform X2 [Elaeis guineensis]	-	-	-	-
Unigene0003316	0.05905	2.9177	5.62675	3.12e-38	2.98e-37	yes	0.4052	32.5805	6.32923	0	0	yes	--	-	-	-	-
Unigene0051246	1.0727	81.6988	6.251	0	0	yes	0.414	9.8747	4.57603	9.25e-105	2.5e-103	yes	--	-	-	-	-
Unigene0026704	1.5352	12.0005	2.96659	1.82e-306	1.32e-304	yes	5.1203	150.323	4.87569	0	0	yes	PREDICTED: subtilisin-like protease SBT5.3 [Nelumbo nucifera]	-	-	GO:0016787//hydrolase activity;GO:0003824//catalytic activity;GO:0008233//peptidase activity;GO:0070011//peptidase activity, acting on L-amino acid peptides	-
Unigene0019632	0.19365	33.133	7.41867	0	0	yes	0.0365	23.4458	9.32722	0	0	yes	PREDICTED: LOW QUALITY PROTEIN: endoglucanase 8-like [Elaeis guineensis]	ko00500//Starch and sucrose metabolism//Carbohydrate metabolism//Metabolism	GO:0043226//organelle;GO:0005623//cell;GO:0043231//intracellular membrane-bounded organelle;GO:0005622//intracellular;GO:0043229//intracellular organelle;GO:0044464//cell part;GO:0044424//intracellular part;GO:0043227//membrane-bounded organelle	GO:0003824//catalytic activity;GO:0016798//hydrolase activity, acting on glycosyl bonds;GO:0004553//hydrolase activity, hydrolyzing O-glycosyl compounds;GO:0016787//hydrolase activity	GO:0044264//cellular polysaccharide metabolic process;GO:0009987//cellular process;GO:0030243//cellulose metabolic process;GO:0044238//primary metabolic process;GO:0044262//cellular carbohydrate metabolic process;GO:0045229//external encapsulating structure organization;GO:0071840//cellular component organization or biogenesis;GO:0005976//polysaccharide metabolic process;GO:0071704//organic subst…
Unigene0018732	2.1807	623.445	8.15933	0	0	yes	0.7142	2.0634	1.53062	1.25e-19	8.51e-19	yes	PREDICTED: pectate lyase-like [Nelumbo nucifera]	ko00040//Pentose and glucuronate interconversions//Carbohydrate metabolism//Metabolism	-	GO:0016829//lyase activity;GO:0003824//catalytic activity	-
Unigene0004803	5.206	14.2647	1.4542	1.04e-27	7.77e-27	yes	4.6144	14.8643	1.68764	8.25e-31	7.72e-30	yes	BnaC01g42400D [Brassica napus]	-	-	-	-
Unigene0022182	1.96495	3.94425	1.00526	8.23e-05	0.000227012	yes	3.3997	16.594	2.28718	8.86e-60	1.42e-58	yes	PREDICTED: autophagy-related protein 8g-like [Musa acuminata subsp. malaccensis]	ko04140//Regulation of autophagy//Transport and catabolism//Cellular Processes	GO:0005737//cytoplasm;GO:0044464//cell part;GO:0031410//cytoplasmic vesicle;GO:0098588//bounding membrane of organelle;GO:0043228//non-membrane-bounded organelle;GO:0044446//intracellular organelle part;GO:0044437//vacuolar part;GO:0043232//intracellular non-membrane-bounded organelle;GO:0005773//vacuole;GO:0043226//organelle;GO:0044422//organelle part;GO:0005774//vacuolar membrane;GO:0016020//me…	-	GO:0044248//cellular catabolic process;GO:0051179//localization;GO:0044237//cellular metabolic process;GO:0051234//establishment of localization;GO:0009056//catabolic process;GO:0008152//metabolic process;GO:0009987//cellular process
Unigene0042445	5.98855	15.0016	1.32484	1.57e-64	2.37e-63	yes	6.5044	15.5554	1.25793	1.25e-80	2.61e-79	yes	PREDICTED: LOW QUALITY PROTEIN: 4-coumarate--CoA ligase-like 4 [Elaeis guineensis]	ko00592//alpha-Linolenic acid metabolism//Lipid metabolism//Metabolism	GO:0005737//cytoplasm;GO:0043226//organelle;GO:0043231//intracellular membrane-bounded organelle;GO:0043227//membrane-bounded organelle;GO:0005622//intracellular;GO:0042579//microbody;GO:0043229//intracellular organelle;GO:0044464//cell part;GO:0005623//cell;GO:0044424//intracellular part;GO:0044444//cytoplasmic part	GO:0003824//catalytic activity;GO:0005488//binding;GO:0016703//oxidoreductase activity, acting on single donors with incorporation of molecular oxygen, incorporation of one atom of oxygen (internal monooxygenases or internal mixed function oxidases);GO:0001882//nucleoside binding;GO:0004497//monooxygenase activity;GO:0001883//purine nucleoside binding;GO:0016491//oxidoreductase activity;GO:009736…	GO:0010243//response to organonitrogen compound;GO:0008152//metabolic process;GO:0044763//single-organism cellular process;GO:0051704//multi-organism process;GO:0010033//response to organic substance;GO:0051707//response to other organism;GO:0032787//monocarboxylic acid metabolic process;GO:0019752//carboxylic acid metabolic process;GO:0044699//single-organism process;GO:0043436//oxoacid metaboli…
Unigene0029813	8.2254	26.9337	1.71125	8.43e-83	1.61e-81	yes	33.8501	109.149	1.68907	0	0	yes	PREDICTED: glucan endo-1,3-beta-glucosidase-like [Phoenix dactylifera]	-	-	GO:0016798//hydrolase activity, acting on glycosyl bonds;GO:0003824//catalytic activity;GO:0016787//hydrolase activity	GO:0044238//primary metabolic process;GO:0008152//metabolic process
Unigene0064042	0.1076	0.8469	2.97651	0.000696464	0.00172272	yes	0.001	0.5027	8.97355	0.00195752	0.00519711	yes	--	-	-	-	-
Unigene0009034	0.0172	24.8303	10.4955	0	0	yes	0.498	95.4408	7.58232	0	0	yes	PREDICTED: xyloglucan endotransglucosylase/hydrolase protein 22-like [Elaeis guineensis]	-	-	GO:0016740//transferase activity;GO:0016787//hydrolase activity;GO:0003824//catalytic activity	GO:0008152//metabolic process;GO:0009987//cellular process
Unigene0027261	1.1194	8.6842	2.95567	2.26e-180	9.69e-179	yes	1.4374	5.2534	1.86979	3.22e-62	5.34e-61	yes	Neuralized-like protein 1A [Aegilops tauschii]	-	-	-	-
Unigene0011329	0.363	2.0119	2.47052	1.38e-18	7.88e-18	yes	0.1751	1.3733	2.9714	8.55e-14	4.76e-13	yes	PREDICTED: dihydroflavonol-4-reductase isoform X1 [Elaeis guineensis]	-	-	GO:0003824//catalytic activity;GO:0016491//oxidoreductase activity	GO:0006629//lipid metabolic process;GO:0009987//cellular process;GO:0044237//cellular metabolic process;GO:0044710//single-organism metabolic process;GO:0019752//carboxylic acid metabolic process;GO:0044281//small molecule metabolic process;GO:0044763//single-organism cellular process;GO:0006082//organic acid metabolic process;GO:0044238//primary metabolic process;GO:0044255//cellular lipid metab…
Unigene0038268	0.29555	0.8894	1.58943	2.32e-08	8.51e-08	yes	0.4025	3.4353	3.09338	1.04e-52	1.49e-51	yes	PREDICTED: nucleolar GTP-binding protein 2-like isoform X1 [Citrus sinensis]	ko03008//Ribosome biogenesis in eukaryotes//Translation//Genetic Information Processing	GO:0043226//organelle;GO:0005622//intracellular;GO:0044464//cell part;GO:0043229//intracellular organelle;GO:0044424//intracellular part;GO:0043228//non-membrane-bounded organelle;GO:0043232//intracellular non-membrane-bounded organelle;GO:0005623//cell	GO:0032550//purine ribonucleoside binding;GO:0016817//hydrolase activity, acting on acid anhydrides;GO:0032549//ribonucleoside binding;GO:0097159//organic cyclic compound binding;GO:0016818//hydrolase activity, acting on acid anhydrides, in phosphorus-containing anhydrides;GO:0036094//small molecule binding;GO:0001882//nucleoside binding;GO:0017111//nucleoside-triphosphatase activity;GO:0003824//…	GO:0022613//ribonucleoprotein complex biogenesis;GO:0071840//cellular component organization or biogenesis;GO:0044085//cellular component biogenesis
Unigene0000821	0.31905	1.12425	1.81711	0.00109915	0.00264803	yes	0.1516	0.7018	2.21079	0.00436394	0.0109124	yes	--	-	-	-	-
Unigene0010889	0.37235	1.0431	1.48615	0.00145487	0.00344379	yes	0.4571	0.9959	1.12349	0.0196468	0.043054	yes	--	-	-	-	-
Unigene0010478	0.4696	1.105	1.23454	0.00604868	0.0130217	yes	0.5226	1.2525	1.26103	0.0055707	0.0137267	yes	ATPase 6 family protein [Populus trichocarpa]	ko00190//Oxidative phosphorylation//Energy metabolism//Metabolism	GO:0031224//intrinsic component of membrane;GO:0016020//membrane;GO:0044425//membrane part	GO:1901363//heterocyclic compound binding;GO:0003824//catalytic activity;GO:0097367//carbohydrate derivative binding;GO:0005488//binding;GO:0016462//pyrophosphatase activity;GO:0001883//purine nucleoside binding;GO:0043169//cation binding;GO:0036094//small molecule binding;GO:0016817//hydrolase activity, acting on acid anhydrides;GO:0043167//ion binding;GO:0097159//organic cyclic compound binding…	GO:0071704//organic substance metabolic process;GO:0006753//nucleoside phosphate metabolic process;GO:0044699//single-organism process;GO:0044249//cellular biosynthetic process;GO:0034654//nucleobase-containing compound biosynthetic process;GO:0044238//primary metabolic process;GO:1901360//organic cyclic compound metabolic process;GO:0046390//ribose phosphate biosynthetic process;GO:0006810//tran…
Unigene0018329	0.9415	3.7522	1.9947	1.63e-49	1.93e-48	yes	1.5134	3.8581	1.3501	1.63e-36	1.74e-35	yes	PREDICTED: AP-4 complex subunit epsilon [Phoenix dactylifera]	-	GO:0043226//organelle;GO:0044444//cytoplasmic part;GO:0044464//cell part;GO:0032991//macromolecular complex;GO:0005737//cytoplasm;GO:0044424//intracellular part;GO:0005623//cell;GO:0005622//intracellular;GO:0030054//cell junction;GO:0043231//intracellular membrane-bounded organelle;GO:0005911//cell-cell junction;GO:0043227//membrane-bounded organelle;GO:0043229//intracellular organelle;GO:0043234…	-	GO:0019318//hexose metabolic process;GO:0008104//protein localization;GO:0009058//biosynthetic process;GO:1901576//organic substance biosynthetic process;GO:0008152//metabolic process;GO:0009987//cellular process;GO:0044260//cellular macromolecule metabolic process;GO:0044710//single-organism metabolic process;GO:0034645//cellular macromolecule biosynthetic process;GO:0044763//single-organism cel…
Unigene0014136	0.20955	0.9059	2.11206	0.0193337	0.0378012	yes	0.001	0.7042	9.45984	0.00782344	0.0185831	yes	--	-	-	-	-
Unigene0007895	0.40715	1.36655	1.74691	0.0155948	0.0312194	yes	0.262	1.3559	2.37161	0.0015534	0.00420179	yes	Os02g0197400 [Oryza sativa Japonica Group]	-	GO:0043226//organelle;GO:0044424//intracellular part;GO:0005622//intracellular;GO:0043227//membrane-bounded organelle;GO:0044464//cell part;GO:0043231//intracellular membrane-bounded organelle;GO:0005623//cell;GO:0043229//intracellular organelle	-	-
Unigene0009223	0.23175	2.34655	3.3399	9.33e-45	1.02e-43	yes	0.2264	0.4687	1.04979	0.0120502	0.0277279	yes	--	-	-	-	-
Unigene0069379	0.2382	1.99485	3.06603	1.24e-13	5.9e-13	yes	0.2916	1.5568	2.41652	3.22e-08	1.35e-07	yes	Os02g0703300 [Oryza sativa Japonica Group]	-	-	-	-
Unigene0021083	22.869	101.819	2.15454	5.62e-120	1.57e-118	yes	2.3166	47.3997	4.3548	1.74e-242	1.21e-240	yes	PREDICTED: bifunctional UDP-glucose 4-epimerase and UDP-xylose 4-epimerase 1 [Nelumbo nucifera]	ko00520//Amino sugar and nucleotide sugar metabolism//Carbohydrate metabolism//Metabolism;ko00052//Galactose metabolism//Carbohydrate metabolism//Metabolism	-	GO:0016853//isomerase activity;GO:0005488//binding;GO:0003824//catalytic activity;GO:0016857//racemase and epimerase activity, acting on carbohydrates and derivatives;GO:0048037//cofactor binding;GO:0016854//racemase and epimerase activity	GO:0044723//single-organism carbohydrate metabolic process;GO:0019318//hexose metabolic process;GO:0044699//single-organism process;GO:0005996//monosaccharide metabolic process;GO:0008152//metabolic process;GO:0044238//primary metabolic process;GO:0044710//single-organism metabolic process;GO:0005975//carbohydrate metabolic process;GO:0071704//organic substance metabolic process
Unigene0051854	6.82715	22.0277	1.68996	1.01e-94	2.2e-93	yes	4.7873	11.9647	1.3215	2.09e-44	2.59e-43	yes	--	-	-	-	-
Unigene0046703	3.75515	8.2245	1.13106	2.2e-32	1.84e-31	yes	8.0533	16.3476	1.02143	5.85e-49	7.84e-48	yes	PREDICTED: la-related protein 1B-like [Musa acuminata subsp. malaccensis]	-	-	-	-
Unigene0008627	5.5377	38.6715	2.80391	3.15e-244	1.83e-242	yes	0.3088	0.7849	1.34584	0.00647851	0.0158015	yes	--	-	-	-	-
Unigene0067267	0.14805	2.53345	4.09695	6.76e-15	3.38e-14	yes	0.001	0.3109	8.28031	0.00782344	0.0185831	yes	--	-	-	-	-
Unigene0003328	2.97425	8.63615	1.53786	3.98e-86	7.95e-85	yes	5.6064	12.7225	1.18224	1.53e-103	4.09e-102	yes	PREDICTED: phosphate transporter PHO1-2-like [Phoenix dactylifera]	-	-	-	-
Unigene0009213	1.56105	6.7924	2.1214	2.52e-16	1.33e-15	yes	6.2355	27.0403	2.11653	4.87e-49	6.53e-48	yes	PREDICTED: stromal 70 kDa heat shock-related protein, chloroplastic [Vitis vinifera]	-	-	GO:0097159//organic cyclic compound binding;GO:0036094//small molecule binding;GO:1901363//heterocyclic compound binding;GO:0005488//binding	-
Unigene0042892	27.5852	64.7498	1.23098	1.47e-120	4.12e-119	yes	49.4242	113.364	1.19768	4.68e-245	3.29e-243	yes	PREDICTED: eukaryotic initiation factor 4A-8-like [Elaeis guineensis]	ko03013//RNA transport//Translation//Genetic Information Processing	-	GO:0003824//catalytic activity;GO:0001883//purine nucleoside binding;GO:0032550//purine ribonucleoside binding;GO:0016817//hydrolase activity, acting on acid anhydrides;GO:0016818//hydrolase activity, acting on acid anhydrides, in phosphorus-containing anhydrides;GO:0008135//translation factor activity, RNA binding;GO:0017111//nucleoside-triphosphatase activity;GO:0003676//nucleic acid binding;GO…	GO:0043170//macromolecule metabolic process;GO:0006412//translation;GO:0044237//cellular metabolic process;GO:1901576//organic substance biosynthetic process;GO:0009987//cellular process;GO:0009058//biosynthetic process;GO:0044260//cellular macromolecule metabolic process;GO:0010467//gene expression;GO:0044267//cellular protein metabolic process;GO:0071704//organic substance metabolic process;GO:…
Unigene0059022	0.001	0.6708	9.38974	0.000171915	0.000457717	yes	0.0618	1.0099	4.03046	0.000521183	0.0015048	yes	PREDICTED: ABC transporter G family member 11-like [Solanum tuberosum]	-	-	GO:0001882//nucleoside binding;GO:0097159//organic cyclic compound binding;GO:0016818//hydrolase activity, acting on acid anhydrides, in phosphorus-containing anhydrides;GO:0097367//carbohydrate derivative binding;GO:0001883//purine nucleoside binding;GO:0016817//hydrolase activity, acting on acid anhydrides;GO:0003824//catalytic activity;GO:0036094//small molecule binding;GO:0032549//ribonucleos…	-
Unigene0044853	2.57035	7.36685	1.51908	3.06e-23	2.02e-22	yes	3.2481	6.7928	1.06441	1.44e-10	6.93e-10	yes	PREDICTED: mitogen-activated protein kinase 15-like [Elaeis guineensis]	-	GO:0005623//cell;GO:0044424//intracellular part;GO:0044464//cell part;GO:0043227//membrane-bounded organelle;GO:0016020//membrane;GO:0005622//intracellular;GO:0043226//organelle;GO:0043231//intracellular membrane-bounded organelle;GO:0043229//intracellular organelle	GO:0005488//binding;GO:0097367//carbohydrate derivative binding;GO:0032549//ribonucleoside binding;GO:0016773//phosphotransferase activity, alcohol group as acceptor;GO:0001882//nucleoside binding;GO:0001883//purine nucleoside binding;GO:0060089//molecular transducer activity;GO:0097159//organic cyclic compound binding;GO:0004674//protein serine/threonine kinase activity;GO:0004672//protein kinas…	GO:0044237//cellular metabolic process;GO:0006464//cellular protein modification process;GO:0071704//organic substance metabolic process;GO:0006796//phosphate-containing compound metabolic process;GO:0048509//regulation of meristem development;GO:0065007//biological regulation;GO:0050896//response to stimulus;GO:0044699//single-organism process;GO:0051239//regulation of multicellular organismal p…
Unigene0010877	0.23335	2.84645	3.6086	7.58e-42	7.78e-41	yes	0.001	2.3047	11.1704	1.5e-43	1.82e-42	yes	PREDICTED: calcium uniporter protein 2, mitochondrial [Vitis vinifera]	-	-	-	-
Unigene0034942	0.1011	0.61615	2.6075	0.0160029	0.0318121	yes	0.4201	1.4384	1.77566	0.00525564	0.0129925	yes	--	-	-	-	-
Unigene0026155	0.07745	121.912	10.6203	0	0	yes	1.2978	139.578	6.74886	0	0	yes	PREDICTED: serine carboxypeptidase II-3-like [Vitis vinifera]	-	-	GO:0016787//hydrolase activity;GO:0003824//catalytic activity;GO:0008233//peptidase activity	-
Unigene0034810	0.2786	10.4201	5.22503	2.53e-223	1.36e-221	yes	0.1433	9.0674	5.98358	1.72e-244	1.21e-242	yes	PREDICTED: protein NRT1/ PTR FAMILY 8.1-like [Elaeis guineensis]	-	GO:0031224//intrinsic component of membrane;GO:0016020//membrane;GO:0044425//membrane part	-	GO:1902578//single-organism localization;GO:0071702//organic substance transport;GO:0044699//single-organism process;GO:0015833//peptide transport;GO:0006810//transport;GO:0071705//nitrogen compound transport;GO:0051234//establishment of localization;GO:0051179//localization;GO:0044765//single-organism transport;GO:0042886//amide transport
Unigene0017066	1.79035	22.4556	3.64876	0	0	yes	1.1736	15.9561	3.7651	1.87e-197	9.96e-196	yes	Os05g0495900 [Oryza sativa Japonica Group]	-	GO:0044424//intracellular part;GO:0043227//membrane-bounded organelle;GO:0005622//intracellular;GO:0043231//intracellular membrane-bounded organelle;GO:0044464//cell part;GO:0043229//intracellular organelle;GO:0043226//organelle;GO:0005623//cell	GO:0008422//beta-glucosidase activity;GO:0003824//catalytic activity;GO:0004553//hydrolase activity, hydrolyzing O-glycosyl compounds;GO:0016787//hydrolase activity;GO:0015926//glucosidase activity;GO:0016798//hydrolase activity, acting on glycosyl bonds	GO:0044238//primary metabolic process;GO:0008152//metabolic process
Unigene0065013	0.29005	0.8086	1.47912	0.0140927	0.0284269	yes	0.5089	1.4785	1.53868	0.000361763	0.00106885	yes	--	-	-	-	-
Unigene0015579	0.18445	1.52275	3.04538	1.03e-08	3.87e-08	yes	0.0791	2.3268	4.87853	1.28e-14	7.33e-14	yes	--	-	-	-	-
Unigene0021699	0.0164	13.3261	9.66634	0	0	yes	0.001	0.2484	7.95652	3.85e-06	1.39e-05	yes	PREDICTED: UDP-glycosyltransferase 90A1-like [Phoenix dactylifera]	-	-	GO:0016740//transferase activity;GO:0003824//catalytic activity	-
Unigene0052659	0.1849	0.7162	1.95362	0.000532037	0.00133673	yes	0.3292	3.4366	3.38395	6.26e-24	4.89e-23	yes	Os03g0125900 [Oryza sativa Japonica Group]	-	-	-	-
Unigene0055877	0.001	0.4639	8.85767	6.21e-21	3.83e-20	yes	0.3939	6.656	4.07875	2.06e-172	9.28e-171	yes	PREDICTED: probable beta-D-xylosidase 2 [Musa acuminata subsp. malaccensis]	ko00500//Starch and sucrose metabolism//Carbohydrate metabolism//Metabolism;ko00520//Amino sugar and nucleotide sugar metabolism//Carbohydrate metabolism//Metabolism	-	-	-
Unigene0000312	1.2243	2.8453	1.21662	4.67e-30	3.7e-29	yes	0.7995	15.6338	4.28943	0	0	yes	PREDICTED: E3 ubiquitin-protein ligase UPL4-like isoform X2 [Phoenix dactylifera]	ko04120//Ubiquitin mediated proteolysis//Folding, sorting and degradation//Genetic Information Processing	-	-	-
Unigene0063174	0.30325	1.2546	2.04865	1.39e-07	4.84e-07	yes	0.0459	1.4998	5.03013	2.46e-16	1.51e-15	yes	pheT [Gossypium arboreum]	-	-	-	-
Unigene0005047	0.0223	3.85405	7.43319	8.28e-85	1.62e-83	yes	0.001	0.2626	8.03672	0.000122627	0.000381383	yes	--	-	-	-	-
Unigene0012668	0.1201	0.96105	3.00038	1.79e-22	1.16e-21	yes	0.0745	3.8484	5.69087	1.17e-119	3.62e-118	yes	PREDICTED: calmodulin-binding transcription activator 2-like isoform X3 [Musa acuminata subsp. malaccensis]	-	-	-	-
Unigene0063962	0.2528	1.07835	2.09276	4e-06	1.24e-05	yes	0.5163	1.8122	1.81146	9.29e-10	4.28e-09	yes	--	-	-	-	-
Unigene0051915	0.6183	1.35155	1.12824	0.000104939	0.000286377	yes	0.3254	17.1181	5.71716	3.69e-277	3.01e-275	yes	PREDICTED: 60S acidic ribosomal protein P0 [Vitis vinifera]	ko03010//Ribosome//Translation//Genetic Information Processing	GO:0032991//macromolecular complex;GO:0005623//cell;GO:0044464//cell part;GO:0005622//intracellular;GO:0030529//ribonucleoprotein complex;GO:0044424//intracellular part	GO:0005198//structural molecule activity	GO:0009987//cellular process;GO:0008152//metabolic process;GO:0043170//macromolecule metabolic process;GO:0044260//cellular macromolecule metabolic process;GO:1901576//organic substance biosynthetic process;GO:0071840//cellular component organization or biogenesis;GO:0009059//macromolecule biosynthetic process;GO:0071704//organic substance metabolic process;GO:0044085//cellular component biogenes…
Unigene0069227	0.04145	1.02415	4.62691	0.000406246	0.00103357	yes	0.4792	2.2622	2.23903	0.000327558	0.000971056	yes	--	-	-	-	-
Unigene0034829	0.04255	0.6005	3.81893	0.00360057	0.00803717	yes	0.5914	1.9329	1.70856	0.00120499	0.00331152	yes	--	-	-	-	-
Unigene0004357	0.2381	1.62495	2.77076	4.09e-12	1.82e-11	yes	1.2338	26.4538	4.42229	1.07e-220	6.53e-219	yes	PREDICTED: protein TIFY 9-like [Phoenix dactylifera]	ko04075//Plant hormone signal transduction//Signal transduction//Environmental Information Processing	-	-	-
Unigene0030254	1.20925	6.44785	2.41471	1.06e-76	1.87e-75	yes	0.4577	1.5067	1.71892	7.94e-14	4.42e-13	yes	PREDICTED: receptor-like protein kinase 5 [Phoenix dactylifera]	-	-	GO:0016301//kinase activity;GO:0016772//transferase activity, transferring phosphorus-containing groups;GO:0003824//catalytic activity;GO:0016740//transferase activity	GO:0009987//cellular process;GO:0006793//phosphorus metabolic process;GO:0044237//cellular metabolic process;GO:0006796//phosphate-containing compound metabolic process;GO:0008152//metabolic process
Unigene0002080	0.06755	0.85485	3.66164	0.00118947	0.00284986	yes	0.2604	1.631	2.64696	0.000181736	0.000556302	yes	chloride channel-like family protein [Populus trichocarpa]	-	GO:0043234//protein complex;GO:1990351//transporter complex;GO:0031224//intrinsic component of membrane;GO:0016020//membrane;GO:0016021//integral component of membrane;GO:1902495//transmembrane transporter complex;GO:0044425//membrane part;GO:0034702//ion channel complex;GO:0032991//macromolecular complex	GO:0008509//anion transmembrane transporter activity;GO:0015075//ion transmembrane transporter activity;GO:0005488//binding;GO:0022892//substrate-specific transporter activity;GO:0015103//inorganic anion transmembrane transporter activity;GO:0005253//anion channel activity;GO:0036094//small molecule binding;GO:0017076//purine nucleotide binding;GO:0022838//substrate-specific channel activity;GO:1…	GO:0006821//chloride transport;GO:0051234//establishment of localization;GO:0050794//regulation of cellular process;GO:0006820//anion transport;GO:0050789//regulation of biological process;GO:0044699//single-organism process;GO:0065007//biological regulation;GO:1902578//single-organism localization;GO:0044765//single-organism transport;GO:0015698//inorganic anion transport;GO:0051049//regulation …
Unigene0006246	0.19065	1.08665	2.51089	2.72e-12	1.22e-11	yes	0.4904	3.9233	3.00004	8.88e-43	1.07e-41	yes	PREDICTED: zinc finger CCCH domain-containing protein 9-like [Phoenix dactylifera]	-	-	-	-
Unigene0042069	1.3437	5.1273	1.93199	1.28e-44	1.39e-43	yes	2.8191	6.2507	1.14878	2.75e-23	2.11e-22	yes	PREDICTED: peroxisome biogenesis protein 6 [Phoenix dactylifera]	ko04146//Peroxisome//Transport and catabolism//Cellular Processes	-	GO:0016787//hydrolase activity;GO:0003824//catalytic activity	GO:0006810//transport;GO:0051179//localization;GO:0009987//cellular process;GO:0051234//establishment of localization
Unigene0040281	3.64975	10.6883	1.55017	4.83e-38	4.59e-37	yes	3.308	9.2056	1.47655	1.35e-37	1.48e-36	yes	PREDICTED: uridine 5'-monophosphate synthase isoform X1 [Elaeis guineensis]	ko00240//Pyrimidine metabolism//Nucleotide metabolism//Metabolism	GO:0044464//cell part;GO:0044444//cytoplasmic part;GO:0044424//intracellular part;GO:0005622//intracellular;GO:0005737//cytoplasm;GO:0005623//cell	GO:0003824//catalytic activity;GO:0016740//transferase activity;GO:0016831//carboxy-lyase activity;GO:0016757//transferase activity, transferring glycosyl groups;GO:0016830//carbon-carbon lyase activity;GO:0016829//lyase activity;GO:0016763//transferase activity, transferring pentosyl groups	GO:0072527//pyrimidine-containing compound metabolic process;GO:0009165//nucleotide biosynthetic process;GO:0019438//aromatic compound biosynthetic process;GO:0071496//cellular response to external stimulus;GO:0009987//cellular process;GO:0009174//pyrimidine ribonucleoside monophosphate biosynthetic process;GO:0019856//pyrimidine nucleobase biosynthetic process;GO:0008152//metabolic process;GO:00…
Unigene0002444	6.7783	14.4278	1.08986	1.88e-43	1.99e-42	yes	7.6198	20.8908	1.45504	2.84e-89	6.55e-88	yes	polyprotein [Solanum melongena]	ko02010//ABC transporters//Membrane transport//Environmental Information Processing	-	GO:0043167//ion binding;GO:0005488//binding;GO:0046872//metal ion binding;GO:0043169//cation binding	GO:0043170//macromolecule metabolic process;GO:0044238//primary metabolic process;GO:0046483//heterocycle metabolic process;GO:0006139//nucleobase-containing compound metabolic process;GO:0044237//cellular metabolic process;GO:0071704//organic substance metabolic process;GO:1901360//organic cyclic compound metabolic process;GO:0008152//metabolic process;GO:0006725//cellular aromatic compound meta…
Unigene0041030	0.2669	0.85615	1.68156	3.31e-05	9.5e-05	yes	0.718	11.0535	3.94438	3.24e-120	1.01e-118	yes	PREDICTED: pumilio homolog 4-like [Phoenix dactylifera]	-	-	-	-
Unigene0010480	0.001	0.28135	8.13622	0.0157514	0.0313849	yes	0.3314	1.2634	1.93067	0.00374236	0.00954965	yes	1-deoxy-D-xylulose 5-phosphate synthase [Astragalus membranaceus]	ko00900//Terpenoid backbone biosynthesis//Metabolism of terpenoids and polyketides//Metabolism;ko00730//Thiamine metabolism//Metabolism of cofactors and vitamins//Metabolism	-	GO:0016744//transferase activity, transferring aldehyde or ketonic groups;GO:0016740//transferase activity;GO:0003824//catalytic activity	GO:0006720//isoprenoid metabolic process;GO:0044255//cellular lipid metabolic process;GO:0044237//cellular metabolic process;GO:0044238//primary metabolic process;GO:0044699//single-organism process;GO:0044763//single-organism cellular process;GO:0006629//lipid metabolic process;GO:0008152//metabolic process;GO:0009987//cellular process;GO:0006721//terpenoid metabolic process;GO:0071704//organic …
Unigene0025256	0.3896	91.1218	7.86966	0	0	yes	1.2804	6.1254	2.25821	4.59e-27	3.9e-26	yes	RecName: Full=Profilin-1 [Lilium longiflorum]	-	GO:0043229//intracellular organelle;GO:0005623//cell;GO:0043232//intracellular non-membrane-bounded organelle;GO:0005622//intracellular;GO:0043228//non-membrane-bounded organelle;GO:0044464//cell part;GO:0043226//organelle;GO:0044424//intracellular part	GO:0008092//cytoskeletal protein binding;GO:0005515//protein binding;GO:0005488//binding	-
Unigene0016999	0.1208	1.67425	3.79282	5.17e-31	4.2e-30	yes	1.3318	105.769	6.31139	0	0	yes	PREDICTED: galactose oxidase-like [Elaeis guineensis]	-	-	-	-
Unigene0070326	0.05975	0.77735	3.70155	0.00532277	0.0115682	yes	0.3692	1.5081	2.03026	0.0118586	0.0273038	yes	--	-	-	-	-
Unigene0046138	0.0411	1.83615	5.4814	1.59e-15	8.15e-15	yes	0.0793	6.9937	6.46259	1.78e-48	2.37e-47	yes	--	-	-	-	-
Unigene0006277	0.06965	1.2699	4.18845	2.73e-61	3.92e-60	yes	0.1966	1.4741	2.9065	3.1e-41	3.63e-40	yes	retroelement pol polyprotein-like [Arabidopsis thaliana]	-	-	GO:0046872//metal ion binding;GO:0097159//organic cyclic compound binding;GO:0046914//transition metal ion binding;GO:0005488//binding;GO:0043169//cation binding;GO:0043167//ion binding	GO:0044238//primary metabolic process;GO:0090304//nucleic acid metabolic process;GO:0044237//cellular metabolic process;GO:0034641//cellular nitrogen compound metabolic process;GO:0008152//metabolic process;GO:0043170//macromolecule metabolic process;GO:0071704//organic substance metabolic process;GO:0009987//cellular process;GO:0006725//cellular aromatic compound metabolic process;GO:0006259//DN…
Unigene0009021	0.5073	1.3081	1.36656	0.00804316	0.0169736	yes	0.2979	1.4834	2.31601	1.46e-05	5e-05	yes	PREDICTED: Fanconi anemia group I protein [Elaeis guineensis]	-	GO:0005911//cell-cell junction;GO:0030054//cell junction	-	GO:0065007//biological regulation;GO:0050794//regulation of cellular process;GO:0006807//nitrogen compound metabolic process;GO:0009987//cellular process;GO:0033043//regulation of organelle organization;GO:0006725//cellular aromatic compound metabolic process;GO:0022402//cell cycle process;GO:0051128//regulation of cellular component organization;GO:0006259//DNA metabolic process;GO:0006139//nucl…
Unigene0057005	0.1043	0.60665	2.54013	0.0160029	0.0318121	yes	0.4602	2.1306	2.21093	1.54e-05	5.27e-05	yes	E3 ubiquitin-protein ligase PUB23-like protein [Medicago truncatula]	-	-	GO:0003824//catalytic activity	-
Unigene0044395	0.01165	1.2516	6.7473	2.86e-43	3.03e-42	yes	0.0631	86.3919	10.419	0	0	yes	LLA-66 [Lilium longiflorum]	ko00900//Terpenoid backbone biosynthesis//Metabolism of terpenoids and polyketides//Metabolism	-	GO:0003824//catalytic activity;GO:0016740//transferase activity	-
Unigene0045475	1.3551	23.5987	4.12224	3.19e-305	2.32e-303	yes	2.0391	12.8596	2.65684	6.94e-97	1.73e-95	yes	PREDICTED: ras-related protein RGP1 [Elaeis guineensis]	ko04144//Endocytosis//Transport and catabolism//Cellular Processes	GO:0016020//membrane;GO:0044444//cytoplasmic part;GO:0060187//cell pole;GO:0044464//cell part;GO:0031982//vesicle;GO:0030427//site of polarized growth;GO:0005737//cytoplasm;GO:0030133//transport vesicle;GO:0043229//intracellular organelle;GO:0012506//vesicle membrane;GO:0044424//intracellular part;GO:0005622//intracellular;GO:0043231//intracellular membrane-bounded organelle;GO:0035838//growing c…	GO:0016817//hydrolase activity, acting on acid anhydrides;GO:0032549//ribonucleoside binding;GO:0001883//purine nucleoside binding;GO:0032550//purine ribonucleoside binding;GO:0016818//hydrolase activity, acting on acid anhydrides, in phosphorus-containing anhydrides;GO:0016462//pyrophosphatase activity;GO:0016787//hydrolase activity;GO:0005515//protein binding;GO:0036094//small molecule binding;…	GO:0071669//plant-type cell wall organization or biogenesis;GO:0009664//plant-type cell wall organization;GO:0023052//signaling;GO:0022604//regulation of cell morphogenesis;GO:0060284//regulation of cell development;GO:0044700//single organism signaling;GO:0050794//regulation of cellular process;GO:0045595//regulation of cell differentiation;GO:0007154//cell communication;GO:0045184//establishmen…
Unigene0020817	0.001	4.0109	11.9697	4.48e-66	6.91e-65	yes	0.1477	1.1035	2.90134	1.07e-09	4.9e-09	yes	Naphthalene 1,2-dioxygenase subunit alpha [Gossypium arboreum]	-	-	GO:0003824//catalytic activity;GO:0016491//oxidoreductase activity	GO:0044699//single-organism process;GO:0008152//metabolic process;GO:0044710//single-organism metabolic process
Unigene0051441	0.09725	17.3495	7.47898	0	0	yes	0.3066	1.4157	2.20709	1.12e-36	1.2e-35	yes	OSJNBb0034I13.10 [Oryza sativa Japonica Group]	-	GO:0044424//intracellular part;GO:0005622//intracellular;GO:0043231//intracellular membrane-bounded organelle;GO:0043229//intracellular organelle;GO:0043226//organelle;GO:0005623//cell;GO:0044464//cell part;GO:0043227//membrane-bounded organelle	GO:0005488//binding	GO:0006807//nitrogen compound metabolic process;GO:0008152//metabolic process;GO:0071704//organic substance metabolic process;GO:0043170//macromolecule metabolic process;GO:0044237//cellular metabolic process;GO:0006139//nucleobase-containing compound metabolic process;GO:0090304//nucleic acid metabolic process;GO:1901360//organic cyclic compound metabolic process;GO:0046483//heterocycle metaboli…
Unigene0030429	0.0984	0.56895	2.53157	1.04e-08	3.89e-08	yes	0.1052	0.662	2.6537	1.8e-09	8.15e-09	yes	PREDICTED: ACT domain-containing protein ACR10 [Fragaria vesca subsp. vesca]	-	-	GO:0036094//small molecule binding;GO:0043167//ion binding;GO:0043168//anion binding;GO:0005488//binding;GO:0043177//organic acid binding;GO:0031406//carboxylic acid binding	GO:0006807//nitrogen compound metabolic process;GO:0016070//RNA metabolic process;GO:0009642//response to light intensity;GO:0009628//response to abiotic stimulus;GO:0044260//cellular macromolecule metabolic process;GO:0000302//response to reactive oxygen species;GO:0034655//nucleobase-containing compound catabolic process;GO:0090304//nucleic acid metabolic process;GO:0006139//nucleobase-containi…
Unigene0069369	0.001	0.4297	8.74719	0.0157514	0.0313849	yes	0.001	18.001	14.1358	7.9e-58	1.23e-56	yes	--	-	-	-	-
Unigene0003369	0.01355	0.57165	5.39877	3.13e-07	1.06e-06	yes	0.0783	6.9058	6.46265	3.25e-73	6.23e-72	yes	--	-	-	-	-
Unigene0034515	0.33295	7.4692	4.48758	9.5e-137	3.03e-135	yes	0.6225	5.3728	3.10953	1.23e-57	1.91e-56	yes	PREDICTED: F-box protein At1g69090-like [Fragaria vesca subsp. vesca]	-	-	-	-
Unigene0024305	7.4179	40.0757	2.43364	3.69e-107	9.11e-106	yes	15.3524	36.5687	1.25215	4.68e-36	4.96e-35	yes	--	-	-	-	-
Unigene0026116	0.04445	2.3809	5.74318	2.3e-30	1.84e-29	yes	0.001	1.8684	10.8676	1.51e-20	1.07e-19	yes	Two-component response regulator ARR17 [Theobroma cacao]	ko04075//Plant hormone signal transduction//Signal transduction//Environmental Information Processing	GO:0005622//intracellular;GO:0044464//cell part;GO:0043229//intracellular organelle;GO:0043226//organelle;GO:0043227//membrane-bounded organelle;GO:0044424//intracellular part;GO:0005623//cell;GO:0043231//intracellular membrane-bounded organelle	-	GO:0051716//cellular response to stimulus;GO:0009719//response to endogenous stimulus;GO:0007154//cell communication;GO:0044260//cellular macromolecule metabolic process;GO:0071704//organic substance metabolic process;GO:0009725//response to hormone;GO:0065007//biological regulation;GO:0044237//cellular metabolic process;GO:0071310//cellular response to organic substance;GO:1901576//organic subst…
Unigene0069007	0.001	2.66205	11.3783	7.18e-12	3.16e-11	yes	0.001	2.7501	11.4253	4.77e-10	2.23e-09	yes	PREDICTED: probable peroxygenase 3 [Brassica rapa]	ko00073//Cutin, suberine and wax biosynthesis//Lipid metabolism//Metabolism	GO:0005622//intracellular;GO:0043227//membrane-bounded organelle;GO:0016020//membrane;GO:0043228//non-membrane-bounded organelle;GO:0043232//intracellular non-membrane-bounded organelle;GO:0005811//lipid particle;GO:0044446//intracellular organelle part;GO:0005623//cell;GO:0044435//plastid part;GO:0009536//plastid;GO:0031975//envelope;GO:0043231//intracellular membrane-bounded organelle;GO:000952…	GO:0016684//oxidoreductase activity, acting on peroxide as acceptor;GO:0043169//cation binding;GO:0003824//catalytic activity;GO:0043167//ion binding;GO:0005488//binding;GO:0046872//metal ion binding;GO:0016491//oxidoreductase activity	GO:0009414//response to water deprivation;GO:0044710//single-organism metabolic process;GO:0032787//monocarboxylic acid metabolic process;GO:0051704//multi-organism process;GO:0009607//response to biotic stimulus;GO:0008152//metabolic process;GO:0044281//small molecule metabolic process;GO:0006950//response to stress;GO:0006970//response to osmotic stress;GO:0001101//response to acid chemical;GO:…
Unigene0044744	0.17025	1.87415	3.46051	1.52e-12	6.91e-12	yes	0.4378	2.4189	2.46601	2.97e-11	1.48e-10	yes	--	-	-	-	-
Unigene0022541	0.0847	0.4146	2.29129	0.0110558	0.022726	yes	0.3265	1.0315	1.65959	0.00107663	0.00297238	yes	--	-	-	-	-
Unigene0028901	2.75905	8.6979	1.6565	7.59e-59	1.04e-57	yes	5.5649	30.3673	2.44809	1.05e-282	8.86e-281	yes	PREDICTED: ferredoxin-3, chloroplastic [Vitis vinifera]	ko00195//Photosynthesis//Energy metabolism//Metabolism	-	GO:0043167//ion binding;GO:0051540//metal cluster binding;GO:0043169//cation binding;GO:0005488//binding;GO:0051536//iron-sulfur cluster binding	GO:0006091//generation of precursor metabolites and energy;GO:0009987//cellular process;GO:0044237//cellular metabolic process;GO:0008152//metabolic process
Unigene0053190	0.001	0.22825	7.83447	0.00942532	0.0195827	yes	0.001	5.9746	12.5446	1.43e-40	1.65e-39	yes	--	-	-	-	-
Unigene0048728	0.001	0.9462	9.886	1.09e-09	4.31e-09	yes	0.0725	5.4876	6.24205	2.14e-41	2.51e-40	yes	vacuolar ATPase catalytic subunit A [Cucumis sativus]	ko00190//Oxidative phosphorylation//Energy metabolism//Metabolism;ko04145//Phagosome//Transport and catabolism//Cellular Processes	GO:0016020//membrane;GO:0016469//proton-transporting two-sector ATPase complex;GO:0043234//protein complex;GO:0032991//macromolecular complex;GO:0033176//proton-transporting V-type ATPase complex;GO:0044425//membrane part	GO:0032549//ribonucleoside binding;GO:0016462//pyrophosphatase activity;GO:0097367//carbohydrate derivative binding;GO:0032550//purine ribonucleoside binding;GO:0036094//small molecule binding;GO:0022891//substrate-specific transmembrane transporter activity;GO:0005488//binding;GO:0016817//hydrolase activity, acting on acid anhydrides;GO:0005215//transporter activity;GO:0017111//nucleoside-tripho…	GO:0006811//ion transport;GO:0006139//nucleobase-containing compound metabolic process;GO:0034641//cellular nitrogen compound metabolic process;GO:0098662//inorganic cation transmembrane transport;GO:0006810//transport;GO:0098660//inorganic ion transmembrane transport;GO:0006818//hydrogen transport;GO:0009987//cellular process;GO:0006807//nitrogen compound metabolic process;GO:0046483//heterocycl…
Unigene0018553	0.9684	9.45285	3.28707	1.27e-18	7.28e-18	yes	0.001	2.3663	11.2084	3.03e-08	1.27e-07	yes	PREDICTED: uncharacterized protein LOC101769521 [Setaria italica]	-	-	-	-
Unigene0066449	1.1786	3.1214	1.40512	1.01e-06	3.29e-06	yes	0.791	5.1275	2.69651	2.68e-20	1.88e-19	yes	PREDICTED: protein ALWAYS EARLY 2-like isoform X2 [Phoenix dactylifera]	-	GO:0043227//membrane-bounded organelle;GO:0044424//intracellular part;GO:0032991//macromolecular complex;GO:0043231//intracellular membrane-bounded organelle;GO:0005623//cell;GO:0043229//intracellular organelle;GO:0043234//protein complex;GO:0044464//cell part;GO:0005622//intracellular;GO:0043226//organelle	GO:1901363//heterocyclic compound binding;GO:0005488//binding;GO:0097159//organic cyclic compound binding;GO:0003676//nucleic acid binding	GO:1901576//organic substance biosynthetic process;GO:0044249//cellular biosynthetic process;GO:0008152//metabolic process;GO:0034645//cellular macromolecule biosynthetic process;GO:0009059//macromolecule biosynthetic process;GO:0009058//biosynthetic process;GO:0044237//cellular metabolic process;GO:0071704//organic substance metabolic process;GO:0044763//single-organism cellular process;GO:00442…
Unigene0064399	0.25955	1.1166	2.10503	0.00044554	0.00112919	yes	0.2558	1.1613	2.18265	0.000540282	0.0015551	yes	PREDICTED: uncharacterized protein LOC104612672 [Nelumbo nucifera]	-	-	-	-
Unigene0015178	10.2318	26.6117	1.379	1.75e-80	3.24e-79	yes	11.9382	129.47	3.43896	0	0	yes	PREDICTED: probable BOI-related E3 ubiquitin-protein ligase 3 isoform X1 [Elaeis guineensis]	-	-	-	-
Unigene0040601	9.1711	27.5814	1.58853	6.45e-59	8.89e-58	yes	5.7723	23.1702	2.00505	1.95e-60	3.15e-59	yes	--	-	-	-	-
Unigene0001817	0.7194	1.81115	1.33204	0.00868599	0.0181806	yes	0.2525	3.2316	3.67789	1.1e-11	5.58e-11	yes	pol protein [Cucumis melo subsp. melo]	-	-	GO:0097159//organic cyclic compound binding;GO:0005488//binding	GO:0071704//organic substance metabolic process;GO:0009987//cellular process;GO:0008152//metabolic process;GO:1901360//organic cyclic compound metabolic process;GO:0006807//nitrogen compound metabolic process;GO:0044237//cellular metabolic process;GO:0044260//cellular macromolecule metabolic process;GO:0044238//primary metabolic process;GO:0006139//nucleobase-containing compound metabolic process…
Unigene0058380	0.14065	19.1737	7.09088	6.63e-195	3.09e-193	yes	0.035	131.8	11.8787	0	0	yes	--	-	-	-	-
Unigene0064734	0.15545	0.6625	2.09147	0.0222174	0.0429426	yes	0.313	1.5346	2.29363	0.000197437	0.000601479	yes	--	-	-	-	-
Unigene0059719	0.04135	0.57085	3.78715	0.00360057	0.00803717	yes	0.001	1.4617	10.5134	4.82e-07	1.86e-06	yes	PREDICTED: metalloendoproteinase 1-like [Elaeis guineensis]	-	GO:0005622//intracellular;GO:0044464//cell part;GO:0005623//cell;GO:0043227//membrane-bounded organelle;GO:0043231//intracellular membrane-bounded organelle;GO:0043226//organelle;GO:0043229//intracellular organelle;GO:0044424//intracellular part	GO:0043167//ion binding;GO:0016787//hydrolase activity;GO:0003824//catalytic activity;GO:0005488//binding;GO:0043169//cation binding;GO:0008233//peptidase activity;GO:0070011//peptidase activity, acting on L-amino acid peptides;GO:0046872//metal ion binding	-
Unigene0014964	0.40535	1.38785	1.77561	4.2e-08	1.51e-07	yes	0.1151	1.0035	3.12408	2.24e-10	1.07e-09	yes	--	-	-	-	-
Unigene0049983	6.82265	26.32	1.94776	1.67e-126	4.89e-125	yes	2.3258	14.3108	2.62131	3.4e-106	9.33e-105	yes	PREDICTED: protein TIFY 10A-like [Phoenix dactylifera]	ko04075//Plant hormone signal transduction//Signal transduction//Environmental Information Processing	-	-	-
Unigene0022204	5.0416	10.464	1.05347	8.66e-09	3.26e-08	yes	4.8424	12.0261	1.31237	2.95e-17	1.87e-16	yes	PREDICTED: dnaJ homolog subfamily C member 2-like [Solanum tuberosum]	-	-	-	-
Unigene0058623	0.001	1.78345	10.8005	2.26e-08	8.28e-08	yes	0.001	0.9115	9.8321	0.00097925	0.00271572	yes	--	-	-	-	-
Unigene0061497	0.001	0.15	7.22882	0.00573078	0.0123656	yes	0.1987	16.3167	6.35961	4.74e-175	2.19e-173	yes	PREDICTED: aspartate and glycine-rich protein [Tarenaya hassleriana]	-	-	-	-
Unigene0023965	0.33635	1.05245	1.64572	0.0120277	0.0245609	yes	0.236	1.3496	2.51567	0.000537698	0.00154978	yes	--	-	-	-	-
Unigene0049753	1.55135	3.14815	1.02098	1.25e-08	4.66e-08	yes	1.118	7.2484	2.69674	4.39e-77	8.81e-76	yes	gag-pol polyprotein [Zea mays]	-	-	GO:1901363//heterocyclic compound binding;GO:0097159//organic cyclic compound binding;GO:0003676//nucleic acid binding;GO:0005488//binding	GO:0009987//cellular process;GO:0008152//metabolic process;GO:0006259//DNA metabolic process;GO:0071704//organic substance metabolic process;GO:0043170//macromolecule metabolic process;GO:0044260//cellular macromolecule metabolic process;GO:0006725//cellular aromatic compound metabolic process;GO:0044238//primary metabolic process;GO:0006807//nitrogen compound metabolic process;GO:0090304//nuclei…
Unigene0012758	1.86695	11.7858	2.6583	1.96e-65	2.99e-64	yes	4.1772	9.0684	1.11831	5.78e-14	3.24e-13	yes	F12E4.230-like protein [Hyacinthus orientalis]	-	-	-	-
Unigene0001425	0.60985	2.9413	2.26993	7.63e-19	4.4e-18	yes	0.7047	1.4533	1.04425	0.00269561	0.00700558	yes	PREDICTED: WPP domain-associated protein-like [Malus domestica]	-	-	-	-
Unigene0018989	0.44875	4.5398	3.33864	9.61e-128	2.85e-126	yes	0.6247	1.4373	1.20213	5.1e-14	2.86e-13	yes	PREDICTED: formin-like protein 5 [Phoenix dactylifera]	-	-	-	-
Unigene0027598	6.21895	50.8039	3.0302	0	0	yes	0.6251	5.8735	3.23206	2.55e-53	3.69e-52	yes	PREDICTED: zinc finger protein ZAT5-like [Phoenix dactylifera]	-	-	-	-
Unigene0038904	0.37305	1.28005	1.77876	1.45e-10	6e-10	yes	6.1358	12.8785	1.06964	1.69e-54	2.49e-53	yes	PREDICTED: cysteine-rich receptor-like protein kinase 10 [Phoenix dactylifera]	-	-	GO:0016301//kinase activity;GO:0016772//transferase activity, transferring phosphorus-containing groups;GO:0003824//catalytic activity;GO:0016740//transferase activity	-
Unigene0059172	0.3641	1.39875	1.94173	0.00614066	0.0131898	yes	0.3903	1.3607	1.80169	0.0169593	0.0374714	yes	--	-	-	-	-
Unigene0052614	0.03085	1.30295	5.40037	2.73e-13	1.28e-12	yes	0.001	4.2456	12.0518	1.43e-40	1.65e-39	yes	PREDICTED: U4/U6 small nuclear ribonucleoprotein Prp31 isoform X2 [Brachypodium distachyon]	ko03040//Spliceosome//Transcription//Genetic Information Processing	-	-	-
Unigene0003775	0.5582	1.7228	1.6259	0.0169266	0.0335391	yes	0.1389	1.2105	3.12348	0.000732495	0.00207788	yes	--	-	-	-	-
Unigene0021839	0.12595	0.9934	2.97952	3.64e-09	1.4e-08	yes	0.0648	5.0996	6.29825	3.81e-85	8.37e-84	yes	PREDICTED: cyclase-associated protein 1-like [Sesamum indicum]	-	-	-	-
Unigene0003171	0.61775	176.481	8.15827	0	0	yes	4.6609	421.308	6.49812	0	0	yes	protease inhibitor/seed storage/lipid transfer family protein [Populus trichocarpa]	-	-	-	-
Unigene0003484	0.0342	145.143	12.0512	0	0	yes	3.9222	152.677	5.28268	0	0	yes	--	-	-	-	-
Unigene0033152	2.0816	5.2723	1.34074	8.17e-06	2.47e-05	yes	1.1754	4.7662	2.01969	1.44e-08	6.2e-08	yes	PREDICTED: OTU domain-containing protein 6B [Cucumis sativus]	-	-	-	-
Unigene0071153	0.1416	0.70075	2.30708	0.0133338	0.0269907	yes	0.001	0.4329	8.75789	0.00782344	0.0185831	yes	--	-	-	-	-
Unigene0028880	9.0668	2697.48	8.21681	0	0	yes	5.2654	133.17	4.66058	0	0	yes	PREDICTED: bidirectional sugar transporter SWEET4-like [Setaria italica]	-	-	-	GO:0051179//localization;GO:0044765//single-organism transport;GO:1902578//single-organism localization;GO:0006810//transport;GO:0044699//single-organism process;GO:0051234//establishment of localization
Unigene0061654	0.001	0.8994	9.81282	4.9e-10	1.98e-09	yes	0.001	135.912	17.0523	0	0	yes	PREDICTED: vegetative cell wall protein gp1-like [Elaeis guineensis]	-	-	-	-
Unigene0064328	0.17355	0.97165	2.48509	0.00558638	0.0121057	yes	0.001	1.1351	10.1486	0.000122627	0.000381383	yes	PREDICTED: 4-coumarate--CoA ligase-like 9 [Amborella trichopoda]	-	-	GO:0003824//catalytic activity	GO:0032787//monocarboxylic acid metabolic process;GO:0046394//carboxylic acid biosynthetic process;GO:0044281//small molecule metabolic process;GO:0044763//single-organism cellular process;GO:0071704//organic substance metabolic process;GO:0016053//organic acid biosynthetic process;GO:0044238//primary metabolic process;GO:0044710//single-organism metabolic process;GO:0044283//small molecule biosy…
Unigene0049680	8.3306	18.2567	1.13193	8.47e-83	1.62e-81	yes	1.096	30.8335	4.81418	0	0	yes	PREDICTED: pleiotropic drug resistance protein 3-like [Elaeis guineensis]	-	-	GO:1901363//heterocyclic compound binding;GO:0097159//organic cyclic compound binding;GO:0036094//small molecule binding;GO:0005488//binding	-
Unigene0016903	10.332	64.7655	2.64811	6.05e-258	3.74e-256	yes	0.4915	1.7401	1.82391	2.71e-06	9.91e-06	yes	Blue copper protein [Triticum urartu]	-	GO:0044424//intracellular part;GO:0044464//cell part;GO:0043226//organelle;GO:0043229//intracellular organelle;GO:0005623//cell;GO:0005622//intracellular;GO:0043231//intracellular membrane-bounded organelle;GO:0043227//membrane-bounded organelle	-	-
Unigene0029109	0.0582	24.167	8.69781	0	0	yes	0.2566	23.8094	6.53587	0	0	yes	PREDICTED: peroxidase 21 [Phoenix dactylifera]	ko00940//Phenylpropanoid biosynthesis//Biosynthesis of other secondary metabolites//Metabolism	-	GO:0005488//binding;GO:0003824//catalytic activity	GO:0044710//single-organism metabolic process;GO:0008152//metabolic process;GO:0050896//response to stimulus;GO:0006950//response to stress;GO:0044699//single-organism process
Unigene0042514	0.001	0.412	8.6865	0.000256144	0.000667786	yes	0.001	0.9645	9.91364	2.41e-07	9.55e-07	yes	pol polyprotein [Citrus x paradisi]	-	-	GO:0046872//metal ion binding;GO:0043167//ion binding;GO:0043169//cation binding;GO:0005488//binding	-
Unigene0070013	0.25585	1.1359	2.15047	0.0072461	0.0153877	yes	0.6316	1.9783	1.64718	0.00704452	0.0170707	yes	PREDICTED: AP-5 complex subunit beta-1-like [Glycine max]	-	-	-	-
Unigene0001624	0.4027	2.6763	2.73246	1.5e-19	8.86e-19	yes	1.7416	4.8746	1.48487	1.83e-13	1.01e-12	yes	--	-	-	-	-
Unigene0052958	0.001	0.46155	8.85034	0.000586462	0.00146388	yes	0.1033	2.5323	4.61554	8.77e-12	4.47e-11	yes	--	-	-	-	-
Unigene0026016	6.0654	13.3338	1.13641	3.27e-16	1.72e-15	yes	6.3241	19.2688	1.60733	8.58e-43	1.03e-41	yes	Exosome complex component RRP42 [Gossypium arboreum]	ko03018//RNA degradation//Folding, sorting and degradation//Genetic Information Processing	-	-	GO:0046907//intracellular transport;GO:0090501//RNA phosphodiester bond hydrolysis;GO:0045184//establishment of protein localization;GO:1901360//organic cyclic compound metabolic process;GO:0006139//nucleobase-containing compound metabolic process;GO:0051234//establishment of localization;GO:0000469//cleavage involved in rRNA processing;GO:0043412//macromolecule modification;GO:0044237//cellular …
Unigene0022391	0.17775	5.4869	4.94807	1.77e-53	2.24e-52	yes	0.7183	1.9207	1.41897	8.47e-05	0.000269319	yes	PREDICTED: non-specific lipid-transfer protein A-like isoform X1 [Elaeis guineensis]	-	-	-	-
Unigene0003660	0.23515	0.75145	1.6761	0.016595	0.0329287	yes	0.1328	3.8587	4.86079	2.22e-22	1.66e-21	yes	--	-	-	-	-
Unigene0031800	0.001	8.5275	13.0579	1.78e-115	4.78e-114	yes	0.0456	1.939	5.41014	7.91e-23	5.98e-22	yes	PREDICTED: polyubiquitin-like [Elaeis guineensis]	-	-	-	-
Unigene0037217	0.27135	0.94075	1.79366	0.00483179	0.0105857	yes	0.2277	0.7937	1.80146	0.0169593	0.0374714	yes	--	-	-	-	-
Unigene0018077	0.5231	1.16725	1.15795	0.00693418	0.0147657	yes	0.3845	1.0822	1.49291	0.00193496	0.00517004	yes	--	-	-	-	-
Unigene0009626	0.001	0.5796	9.17891	1.3e-05	3.88e-05	yes	0.4597	1.1686	1.34602	0.00647851	0.0158015	yes	RecName: Full=Retrovirus-related Pol polyprotein from transposon TNT 1-94; Includes: RecName: Full=Protease; Includes: RecName: Full=Reverse transcriptase; Includes: RecName: Full=Endonuclease [Nicotiana tabacum]	-	-	GO:1901363//heterocyclic compound binding;GO:0005488//binding;GO:0097159//organic cyclic compound binding;GO:0043169//cation binding;GO:0043167//ion binding;GO:0003676//nucleic acid binding;GO:0046872//metal ion binding	GO:0006807//nitrogen compound metabolic process;GO:0006139//nucleobase-containing compound metabolic process;GO:0043170//macromolecule metabolic process;GO:0034641//cellular nitrogen compound metabolic process;GO:0044260//cellular macromolecule metabolic process;GO:0008152//metabolic process;GO:0071704//organic substance metabolic process;GO:0006725//cellular aromatic compound metabolic process;G…
Unigene0024915	0.1991	2.554	3.68119	2.75e-20	1.66e-19	yes	0.43	28.6116	6.05612	1.99e-241	1.36e-239	yes	PREDICTED: probable F-box protein At1g60180 [Setaria italica]	-	-	-	-
Unigene0071313	104.475	266.623	1.35164	1.28e-108	3.22e-107	yes	10.8743	663.697	5.93153	0	0	yes	PREDICTED: Bowman-Birk type proteinase inhibitor-like [Musa acuminata subsp. malaccensis]	-	-	-	-
Unigene0020553	0.61075	1.47505	1.27211	0.00968264	0.0200846	yes	0.3112	0.9204	1.56442	0.0192368	0.0422305	yes	--	-	-	-	-
Unigene0060544	0.0772	0.6478	3.06888	0.0173781	0.0342746	yes	0.001	0.6486	9.34119	0.00782344	0.0185831	yes	--	-	-	-	-
Unigene0026935	3.64495	13.3032	1.8678	7.05e-100	1.62e-98	yes	10.0792	26.5138	1.39536	1.23e-175	5.71e-174	yes	PREDICTED: probable rhamnogalacturonate lyase B isoform X1 [Phoenix dactylifera]	-	-	-	-
Unigene0031655	0.063	0.76455	3.60119	0.00163134	0.00383446	yes	0.2429	1.4552	2.58278	0.000313464	0.000932089	yes	polyprotein [Solanum melongena]	ko00500//Starch and sucrose metabolism//Carbohydrate metabolism//Metabolism;ko00940//Phenylpropanoid biosynthesis//Biosynthesis of other secondary metabolites//Metabolism;ko00460//Cyanoamino acid metabolism//Metabolism of other amino acids//Metabolism	GO:0016020//membrane	GO:0046872//metal ion binding;GO:0043169//cation binding;GO:0043167//ion binding;GO:0005488//binding	GO:0009987//cellular process;GO:0051234//establishment of localization;GO:0044699//single-organism process;GO:0051179//localization;GO:0006810//transport;GO:0008152//metabolic process
Unigene0002987	0.2309	0.59275	1.36016	2.28e-07	7.81e-07	yes	1.0328	2.2357	1.11417	3.19e-15	1.87e-14	yes	--	-	-	-	-
Unigene0068428	0.34465	2.08215	2.59487	2.78e-07	9.45e-07	yes	0.1043	2.5577	4.61604	8.77e-12	4.47e-11	yes	--	-	-	-	-
Unigene0031047	0.6183	1.5599	1.33507	2.16e-06	6.87e-06	yes	0.355	1.5683	2.14331	7.92e-10	3.67e-09	yes	--	-	-	-	-
Unigene0016022	0.001	3.50975	11.7772	5.66e-91	1.19e-89	yes	0.1892	1.3316	2.81518	3.87e-15	2.26e-14	yes	PREDICTED: proton-coupled amino acid transporter 2-like [Elaeis guineensis]	-	-	-	-
Unigene0029030	1.84505	5.6494	1.61444	8.25e-24	5.54e-23	yes	2.6373	5.3593	1.02298	2.13e-19	1.44e-18	yes	PREDICTED: lecithin-cholesterol acyltransferase-like 4 [Phoenix dactylifera]	-	GO:0005622//intracellular;GO:0005623//cell;GO:0044464//cell part;GO:0044444//cytoplasmic part;GO:0044424//intracellular part;GO:0005737//cytoplasm	GO:0016740//transferase activity;GO:0016747//transferase activity, transferring acyl groups other than amino-acyl groups;GO:0003824//catalytic activity;GO:0016746//transferase activity, transferring acyl groups;GO:0016298//lipase activity;GO:0016787//hydrolase activity;GO:0016788//hydrolase activity, acting on ester bonds	GO:0071704//organic substance metabolic process;GO:0006644//phospholipid metabolic process;GO:0051234//establishment of localization;GO:0008152//metabolic process;GO:0006629//lipid metabolic process;GO:0006793//phosphorus metabolic process;GO:0044710//single-organism metabolic process;GO:0006810//transport;GO:0044699//single-organism process;GO:0009987//cellular process;GO:0051179//localization;G…
Unigene0007489	2.8676	14.9288	2.38018	1.04e-247	6.16e-246	yes	3.7187	10.3591	1.47803	3.4e-101	8.86e-100	yes	Protein EssC [Gossypium arboreum]	-	-	-	-
Unigene0057219	0.1038	1.19445	3.52447	0.000419174	0.00106517	yes	0.001	4.7165	12.2035	3e-17	1.89e-16	yes	PREDICTED: protein ECERIFERUM 1-like isoform X2 [Elaeis guineensis]	ko00073//Cutin, suberine and wax biosynthesis//Lipid metabolism//Metabolism	GO:0044425//membrane part;GO:0031224//intrinsic component of membrane;GO:0016020//membrane	GO:0046872//metal ion binding;GO:0003824//catalytic activity;GO:0043167//ion binding;GO:0046914//transition metal ion binding;GO:0005488//binding;GO:0043169//cation binding	GO:0006631//fatty acid metabolic process;GO:0044699//single-organism process;GO:0032787//monocarboxylic acid metabolic process;GO:0044255//cellular lipid metabolic process;GO:0043436//oxoacid metabolic process;GO:0009987//cellular process;GO:0006082//organic acid metabolic process;GO:0019752//carboxylic acid metabolic process;GO:0044237//cellular metabolic process;GO:0044281//small molecule metab…
Unigene0024552	1.3773	33.5817	4.60776	4.82e-112	1.25e-110	yes	25.1711	10730.9	8.73579	0	0	yes	PREDICTED: protein LIM1 [Elaeis guineensis]	-	-	-	-
Unigene0009146	2.33265	8.4424	1.85568	9.19e-16	4.75e-15	yes	2.3786	7.1436	1.58654	1.92e-09	8.67e-09	yes	PREDICTED: acyl-coenzyme A oxidase 4, peroxisomal [Elaeis guineensis]	ko04146//Peroxisome//Transport and catabolism//Cellular Processes;ko01212//Fatty acid metabolism//Global and Overview//Metabolism;ko00592//alpha-Linolenic acid metabolism//Lipid metabolism//Metabolism;ko01040//Biosynthesis of unsaturated fatty acids//Lipid metabolism//Metabolism;ko00071//Fatty acid degradation//Lipid metabolism//Metabolism	GO:0044464//cell part;GO:0005623//cell;GO:0043226//organelle;GO:0005622//intracellular;GO:0044424//intracellular part;GO:0043229//intracellular organelle;GO:0005777//peroxisome;GO:0044444//cytoplasmic part;GO:0042579//microbody;GO:0005737//cytoplasm;GO:0043231//intracellular membrane-bounded organelle;GO:0043227//membrane-bounded organelle	GO:0036094//small molecule binding;GO:1901363//heterocyclic compound binding;GO:0016627//oxidoreductase activity, acting on the CH-CH group of donors;GO:0016491//oxidoreductase activity;GO:0005488//binding;GO:1901265//nucleoside phosphate binding;GO:0000166//nucleotide binding;GO:0003824//catalytic activity;GO:0097159//organic cyclic compound binding	GO:0008104//protein localization;GO:1902580//single-organism cellular localization;GO:0016043//cellular component organization;GO:0051179//localization;GO:0009056//catabolic process;GO:1901575//organic substance catabolic process;GO:0045184//establishment of protein localization;GO:0015031//protein transport;GO:0071702//organic substance transport;GO:0044238//primary metabolic process;GO:0072594/…
Unigene0031639	0.86995	3.507	2.01123	1.35e-07	4.69e-07	yes	0.9741	1.9549	1.00495	0.0199992	0.0437894	yes	gag-pol polyprotein [Solanum lycopersicum]	-	-	GO:0043169//cation binding;GO:0043167//ion binding;GO:0046872//metal ion binding;GO:0046914//transition metal ion binding;GO:0005488//binding;GO:0097159//organic cyclic compound binding	GO:0006807//nitrogen compound metabolic process;GO:1901360//organic cyclic compound metabolic process;GO:0043170//macromolecule metabolic process;GO:0044237//cellular metabolic process;GO:0006725//cellular aromatic compound metabolic process;GO:0044260//cellular macromolecule metabolic process;GO:0044238//primary metabolic process;GO:0090304//nucleic acid metabolic process;GO:0046483//heterocycle…
Unigene0012383	0.29325	3.24885	3.46973	8.27e-13	3.8e-12	yes	0.0566	1.8492	5.02996	1.57e-08	6.71e-08	yes	--	-	-	-	-
Unigene0012212	3.49505	10.2004	1.54524	5.73e-55	7.41e-54	yes	3.0822	41.302	3.74418	0	0	yes	PREDICTED: probable E3 ubiquitin-protein ligase HIP1 isoform X3 [Phoenix dactylifera]	-	-	-	-
Unigene0053862	0.67435	2.61845	1.95714	4.32e-06	1.34e-05	yes	0.4249	1.7935	2.07758	7.13e-05	0.00022816	yes	--	-	-	-	-
Unigene0004691	0.90015	2.3273	1.37042	9.47e-13	4.34e-12	yes	0.8054	2.2896	1.50732	9.5e-14	5.28e-13	yes	PREDICTED: glutamate decarboxylase 1 [Elaeis guineensis]	ko00250//Alanine, aspartate and glutamate metabolism//Amino acid metabolism//Metabolism;ko00410//beta-Alanine metabolism//Metabolism of other amino acids//Metabolism;ko00650//Butanoate metabolism//Carbohydrate metabolism//Metabolism;ko00430//Taurine and hypotaurine metabolism//Metabolism of other amino acids//Metabolism	-	GO:0005515//protein binding;GO:0003824//catalytic activity;GO:0016830//carbon-carbon lyase activity;GO:0016829//lyase activity;GO:0043167//ion binding;GO:0005488//binding;GO:0016831//carboxy-lyase activity;GO:0043168//anion binding	GO:0006873//cellular ion homeostasis;GO:0050794//regulation of cellular process;GO:0006810//transport;GO:0050896//response to stimulus;GO:1902578//single-organism localization;GO:0051641//cellular localization;GO:0065007//biological regulation;GO:0070727//cellular macromolecule localization;GO:0044710//single-organism metabolic process;GO:0048878//chemical homeostasis;GO:0008152//metabolic proces…
Unigene0028753	2.0251	5.269	1.37954	0.000384492	0.000983311	yes	3.2547	6.7368	1.04954	2.16e-05	7.29e-05	yes	PREDICTED: short-chain dehydrogenase TIC 32, chloroplastic-like isoform 1 [Glycine max]	-	-	-	-
Unigene0021856	0.76005	1.66395	1.13045	0.0115975	0.0237806	yes	0.4592	1.2228	1.41299	0.0107331	0.0249773	yes	--	-	-	-	-
Unigene0066031	0.537	1.36825	1.34934	0.000256467	0.000668604	yes	0.3587	0.7816	1.12365	0.00916558	0.0215848	yes	--	-	-	-	-
Unigene0021532	0.0307	1.8278	5.89573	1.01e-09	4.01e-09	yes	0.001	1.869	10.8681	1.9e-09	8.6e-09	yes	--	-	-	-	-
Unigene0003506	0.022	0.8067	5.19646	2.47e-18	1.4e-17	yes	0.9261	3.6234	1.9681	9.08e-29	8.08e-28	yes	PREDICTED: GDP-mannose transporter GONST3-like [Musa acuminata subsp. malaccensis]	-	GO:0044424//intracellular part;GO:0044425//membrane part;GO:0043229//intracellular organelle;GO:0043226//organelle;GO:0005623//cell;GO:0005622//intracellular;GO:0031224//intrinsic component of membrane;GO:0016020//membrane;GO:0043227//membrane-bounded organelle;GO:0043231//intracellular membrane-bounded organelle;GO:0044464//cell part	-	GO:0051234//establishment of localization;GO:0006862//nucleotide transport;GO:0044699//single-organism process;GO:0015931//nucleobase-containing compound transport;GO:0071705//nitrogen compound transport;GO:0051179//localization;GO:0071702//organic substance transport;GO:0044765//single-organism transport;GO:0015748//organophosphate ester transport;GO:0006810//transport;GO:1902578//single-organis…
Unigene0048211	0.1645	0.44385	1.43198	0.000562413	0.00140917	yes	0.3612	181.27	8.97113	0	0	yes	vesicle-associated protein 1-4 [Arabidopsis thaliana]	-	-	-	-
Unigene0006432	0.001	0.06455	6.01235	0.00573078	0.0123656	yes	0.001	12.9393	13.6595	0	0	yes	PREDICTED: transcriptional corepressor SEUSS-like [Phoenix dactylifera]	-	-	-	-
Unigene0008020	2.49135	247.418	6.63388	0	0	yes	1.4315	6.552	2.19441	1.99e-212	1.15e-210	yes	PREDICTED: callose synthase 5-like [Musa acuminata subsp. malaccensis]	-	GO:0005886//plasma membrane;GO:0044464//cell part;GO:0031224//intrinsic component of membrane;GO:0044459//plasma membrane part;GO:0016020//membrane;GO:0044425//membrane part;GO:0071944//cell periphery;GO:0005623//cell	GO:0046527//glucosyltransferase activity;GO:0016740//transferase activity;GO:0003824//catalytic activity;GO:0035251//UDP-glucosyltransferase activity;GO:0008194//UDP-glycosyltransferase activity;GO:0016757//transferase activity, transferring glycosyl groups;GO:0016758//transferase activity, transferring hexosyl groups	GO:0005975//carbohydrate metabolic process;GO:0050789//regulation of biological process;GO:0044042//glucan metabolic process;GO:0032502//developmental process;GO:0030198//extracellular matrix organization;GO:0045595//regulation of cell differentiation;GO:0048229//gametophyte development;GO:0006073//cellular glucan metabolic process;GO:0065007//biological regulation;GO:0050794//regulation of cellu…
Unigene0059064	0.24485	4.7117	4.26628	1.54e-31	1.26e-30	yes	0.1022	0.5843	2.51531	0.000537698	0.00154978	yes	Os03g0769700 [Oryza sativa Japonica Group]	-	-	-	-
Unigene0062987	3.88575	14.6471	1.91435	1.27e-86	2.56e-85	yes	0.7069	3.7927	2.42365	7.36e-29	6.56e-28	yes	PREDICTED: probable xyloglucan endotransglucosylase/hydrolase protein 30 [Elaeis guineensis]	-	GO:0044464//cell part;GO:0071944//cell periphery;GO:0030312//external encapsulating structure;GO:0005576//extracellular region;GO:0005623//cell	GO:0003824//catalytic activity;GO:0016787//hydrolase activity;GO:0016740//transferase activity;GO:0016798//hydrolase activity, acting on glycosyl bonds;GO:0016758//transferase activity, transferring hexosyl groups;GO:0016757//transferase activity, transferring glycosyl groups	GO:0045229//external encapsulating structure organization;GO:0005975//carbohydrate metabolic process;GO:0016043//cellular component organization;GO:0008152//metabolic process;GO:0044238//primary metabolic process;GO:0005976//polysaccharide metabolic process;GO:0044042//glucan metabolic process;GO:0043170//macromolecule metabolic process;GO:0009987//cellular process;GO:0071840//cellular component …
Unigene0062286	0.16405	0.45715	1.47853	0.0105384	0.021742	yes	0.001	20.2178	14.3033	0	0	yes	PREDICTED: protein O-linked-mannose beta-1,4-N-acetylglucosaminyltransferase 2-like [Phoenix dactylifera]	ko00514//Other types of O-glycan biosynthesis//Glycan biosynthesis and metabolism//Metabolism	GO:0044464//cell part;GO:0044424//intracellular part;GO:0043226//organelle;GO:0043231//intracellular membrane-bounded organelle;GO:0005622//intracellular;GO:0043229//intracellular organelle;GO:0043227//membrane-bounded organelle;GO:0005623//cell	-	-
Unigene0049242	0.27205	1.2072	2.14972	1.63e-06	5.21e-06	yes	0.4375	2.0969	2.2609	1.22e-09	5.58e-09	yes	--	-	-	-	-
Unigene0017987	0.59525	1.6597	1.47935	0.0231262	0.0446	yes	0.001	0.8959	9.80719	0.000489894	0.00142235	yes	--	-	-	-	-
Unigene0021967	0.1565	1.3364	3.09412	2.46e-17	1.35e-16	yes	0.001	0.7587	9.56739	9.46e-16	5.67e-15	yes	PREDICTED: 4-coumarate--CoA ligase-like 7 [Phoenix dactylifera]	-	GO:0043227//membrane-bounded organelle;GO:0044464//cell part;GO:0005623//cell;GO:0043226//organelle;GO:0043231//intracellular membrane-bounded organelle;GO:0005622//intracellular;GO:0043229//intracellular organelle;GO:0044424//intracellular part	GO:0097159//organic cyclic compound binding;GO:0003824//catalytic activity;GO:0005488//binding;GO:1901363//heterocyclic compound binding;GO:0036094//small molecule binding	-
Unigene0004972	0.08165	0.5638	2.78766	0.00351846	0.00788571	yes	0.3783	1.0074	1.41303	0.0107331	0.0249773	yes	--	-	-	-	-
Unigene0037785	2.2515	6.9209	1.62007	7.34e-13	3.38e-12	yes	2.0718	48.9364	4.56195	5.58e-232	3.64e-230	yes	BnaA02g15150D [Brassica napus]	-	GO:0043231//intracellular membrane-bounded organelle;GO:0005737//cytoplasm;GO:0043226//organelle;GO:0043229//intracellular organelle;GO:0005622//intracellular;GO:0044444//cytoplasmic part;GO:0043227//membrane-bounded organelle;GO:0044464//cell part;GO:0016020//membrane;GO:0044424//intracellular part;GO:0005623//cell	-	-
Unigene0043500	3.01325	6.7895	1.17198	3.07e-13	1.44e-12	yes	1.3101	5.6732	2.11449	4.17e-20	2.9e-19	yes	Retrotransposon gag protein [Asparagus officinalis]	-	-	-	-
Unigene0022279	0.32855	12.9236	5.29775	1.48e-123	4.24e-122	yes	1.632	5.9391	1.8636	6.41e-17	4e-16	yes	proline oxidase [Zea mays]	ko00330//Arginine and proline metabolism//Amino acid metabolism//Metabolism	-	GO:0016491//oxidoreductase activity;GO:0016645//oxidoreductase activity, acting on the CH-NH group of donors;GO:0003824//catalytic activity	GO:0009064//glutamine family amino acid metabolic process;GO:0006520//cellular amino acid metabolic process;GO:0006560//proline metabolic process;GO:0043436//oxoacid metabolic process;GO:0044238//primary metabolic process;GO:0019752//carboxylic acid metabolic process;GO:1901360//organic cyclic compound metabolic process;GO:0044763//single-organism cellular process;GO:0008152//metabolic process;GO…
Unigene0038371	1.0983	3.55085	1.69289	5.32e-18	2.98e-17	yes	0.7422	1.5231	1.03713	0.000157299	0.000485139	yes	PREDICTED: ATP synthase subunit delta', mitochondrial-like [Elaeis guineensis]	ko00190//Oxidative phosphorylation//Energy metabolism//Metabolism	GO:0016020//membrane;GO:0032991//macromolecular complex;GO:0044425//membrane part;GO:0031090//organelle membrane;GO:0005737//cytoplasm;GO:0005739//mitochondrion;GO:0044422//organelle part;GO:0005623//cell;GO:0043231//intracellular membrane-bounded organelle;GO:0031967//organelle envelope;GO:0016469//proton-transporting two-sector ATPase complex;GO:0044424//intracellular part;GO:0033178//proton-tr…	GO:0022857//transmembrane transporter activity;GO:0042623//ATPase activity, coupled;GO:0019829//cation-transporting ATPase activity;GO:0016787//hydrolase activity;GO:0005215//transporter activity;GO:0046914//transition metal ion binding;GO:0022890//inorganic cation transmembrane transporter activity;GO:0042625//ATPase activity, coupled to transmembrane movement of ions;GO:0022891//substrate-speci…	GO:0044249//cellular biosynthetic process;GO:0009127//purine nucleoside monophosphate biosynthetic process;GO:0034622//cellular macromolecular complex assembly;GO:0009205//purine ribonucleoside triphosphate metabolic process;GO:1901659//glycosyl compound biosynthetic process;GO:0051186//cofactor metabolic process;GO:0090407//organophosphate biosynthetic process;GO:0046496//nicotinamide nucleotide…
Unigene0007157	0.32255	1.10295	1.77377	0.000744273	0.00183581	yes	0.1171	1.5315	3.70913	5.83e-12	3e-11	yes	--	-	-	-	-
Unigene0020477	0.001	0.83415	9.70416	3.03e-06	9.51e-06	yes	0.5654	2.7437	2.27878	1e-07	4.08e-07	yes	--	-	-	-	-
Unigene0070443	0.06795	19.3072	8.15045	1.23e-113	3.25e-112	yes	0.001	0.6423	9.3271	0.00391328	0.00989517	yes	PREDICTED: synaptotagmin-5-like [Elaeis guineensis]	-	GO:0043231//intracellular membrane-bounded organelle;GO:0043229//intracellular organelle;GO:0044464//cell part;GO:0005623//cell;GO:0043227//membrane-bounded organelle;GO:0005622//intracellular;GO:0044424//intracellular part;GO:0044422//organelle part;GO:0016020//membrane;GO:0043226//organelle;GO:0031090//organelle membrane	GO:0097159//organic cyclic compound binding;GO:0003677//DNA binding;GO:1901363//heterocyclic compound binding;GO:0003676//nucleic acid binding;GO:0005488//binding	GO:0009629//response to gravity;GO:1903506//regulation of nucleic acid-templated transcription;GO:0060255//regulation of macromolecule metabolic process;GO:0009606//tropism;GO:0031326//regulation of cellular biosynthetic process;GO:2001141//regulation of RNA biosynthetic process;GO:0051252//regulation of RNA metabolic process;GO:0019222//regulation of metabolic process;GO:0010556//regulation of m…
Unigene0004581	4.3025	10.5643	1.29595	1.27e-76	2.25e-75	yes	6.264	13.3115	1.08752	1.68e-67	3e-66	yes	ZIP transporter [Medicago truncatula]	-	GO:0016020//membrane;GO:0031224//intrinsic component of membrane;GO:0044425//membrane part	GO:0022892//substrate-specific transporter activity;GO:0008324//cation transmembrane transporter activity;GO:0022857//transmembrane transporter activity;GO:0022891//substrate-specific transmembrane transporter activity;GO:0015075//ion transmembrane transporter activity;GO:0022890//inorganic cation transmembrane transporter activity;GO:0005215//transporter activity	GO:1902578//single-organism localization;GO:0044763//single-organism cellular process;GO:0006810//transport;GO:0030001//metal ion transport;GO:0051179//localization;GO:0044765//single-organism transport;GO:0006812//cation transport;GO:0009987//cellular process;GO:0051234//establishment of localization;GO:0000041//transition metal ion transport;GO:0006811//ion transport;GO:0044699//single-organism…
Unigene0017157	0.2707	15.2729	5.81814	1.23e-195	5.77e-194	yes	0.0827	0.6759	3.03085	3.53e-06	1.28e-05	yes	PREDICTED: bidirectional sugar transporter SWEET6a-like [Elaeis guineensis]	-	GO:0016020//membrane;GO:0031224//intrinsic component of membrane;GO:0016021//integral component of membrane;GO:0044425//membrane part	GO:0022857//transmembrane transporter activity;GO:0022892//substrate-specific transporter activity;GO:0005215//transporter activity;GO:1901476//carbohydrate transporter activity;GO:0015144//carbohydrate transmembrane transporter activity;GO:0022891//substrate-specific transmembrane transporter activity	GO:0044765//single-organism transport;GO:0044699//single-organism process;GO:0008643//carbohydrate transport;GO:0051234//establishment of localization;GO:0051179//localization;GO:1902578//single-organism localization;GO:0071702//organic substance transport;GO:0006810//transport
Unigene0013431	0.4389	6.3202	3.84801	2.43e-30	1.93e-29	yes	0.4482	2.4954	2.47706	4.88e-08	2.02e-07	yes	--	-	-	-	-
Unigene0011683	0.52185	4.757	3.18834	5.79e-18	3.24e-17	yes	0.5297	31.624	5.8997	2.41e-155	9.74e-154	yes	Serine/threonine-protein kinase-like protein [Morus notabilis]	-	GO:0016020//membrane	GO:0003824//catalytic activity;GO:0016772//transferase activity, transferring phosphorus-containing groups;GO:0016773//phosphotransferase activity, alcohol group as acceptor;GO:0016740//transferase activity;GO:0004672//protein kinase activity;GO:0016301//kinase activity;GO:0005488//binding	GO:0044237//cellular metabolic process;GO:0043412//macromolecule modification;GO:0071704//organic substance metabolic process;GO:0009987//cellular process;GO:0009692//ethylene metabolic process;GO:0043170//macromolecule metabolic process;GO:0019538//protein metabolic process;GO:1900673//olefin metabolic process;GO:0044763//single-organism cellular process;GO:0006464//cellular protein modification…
Unigene0009513	0.1426	1.1618	3.02632	0.000118508	0.000321196	yes	0.001	0.8401	9.71442	0.000122627	0.000381383	yes	integrase core domain containing protein [Oryza sativa Japonica Group]	-	-	-	-
Unigene0021986	1.22635	2.8237	1.20322	0.0101556	0.0210021	yes	1.4895	5.2497	1.81741	1.59e-06	5.93e-06	yes	--	-	-	-	-
Unigene0033816	0.054	0.68315	3.66117	0.00793468	0.0167546	yes	0.9173	3.8157	2.05648	5.7e-06	2.03e-05	yes	--	-	-	-	-
Unigene0050470	0.26105	1.4799	2.5031	2.03e-07	6.99e-07	yes	0.3899	1.1328	1.53872	0.0012752	0.00349679	yes	hypothetical protein 10.t00038 [Asparagus officinalis]	-	-	-	-
Unigene0042575	0.3456	1.33155	1.94593	1.36e-06	4.39e-06	yes	0.001	2.595	11.3415	6.3e-29	5.63e-28	yes	Ethanolamine-phosphate cytidylyltransferase [Glycine soja]	ko00564//Glycerophospholipid metabolism//Lipid metabolism//Metabolism	-	GO:0016740//transferase activity;GO:0016779//nucleotidyltransferase activity;GO:0003824//catalytic activity;GO:0070567//cytidylyltransferase activity;GO:0016772//transferase activity, transferring phosphorus-containing groups	GO:0008152//metabolic process
Unigene0017440	1.1192	3.3686	1.58968	3.08e-12	1.38e-11	yes	1.1268	2.6889	1.25478	2.67e-06	9.75e-06	yes	--	-	-	-	-
Unigene0033960	1.90265	6.85805	1.84979	4.66e-12	2.07e-11	yes	0.7223	3.9342	2.4454	9.69e-10	4.45e-09	yes	carotenoid isomerase [Narcissus tazetta]	-	-	-	-
Unigene0016754	2.6968	23.0151	3.09326	6.47e-151	2.31e-149	yes	5.9731	14.1315	1.24236	1.22e-28	1.09e-27	yes	--	-	-	-	-
Unigene0054101	0.001	0.36755	8.5218	0.00221413	0.00510998	yes	0.001	0.5586	9.12567	0.00195752	0.00519711	yes	F-box and Leucine Rich Repeat domains containing protein [Theobroma cacao]	-	-	-	-
Unigene0026834	0.24305	21.4716	6.46503	0	0	yes	0.1481	0.4302	1.53844	0.00458378	0.0114095	yes	PREDICTED: ELMO domain-containing protein A-like [Musa acuminata subsp. malaccensis]	-	GO:0043228//non-membrane-bounded organelle;GO:0044424//intracellular part;GO:0043232//intracellular non-membrane-bounded organelle;GO:0043229//intracellular organelle;GO:0044464//cell part;GO:0005623//cell;GO:0043226//organelle;GO:0005622//intracellular	-	GO:0051234//establishment of localization;GO:0003002//regionalization;GO:0016192//vesicle-mediated transport;GO:0051239//regulation of multicellular organismal process;GO:0044699//single-organism process;GO:0009799//specification of symmetry;GO:0048507//meristem development;GO:0006897//endocytosis;GO:0009933//meristem structural organization;GO:0048532//anatomical structure arrangement;GO:0007275…
Unigene0057959	0.001	0.48545	8.92318	0.000902215	0.0021945	yes	0.001	1.6475	10.6861	1.52e-08	6.49e-08	yes	--	-	-	-	-
Unigene0031294	0.52355	1.975	1.91545	9.16e-33	7.76e-32	yes	0.2668	108.249	8.66439	0	0	yes	PREDICTED: prolyl endopeptidase-like [Musa acuminata subsp. malaccensis]	-	-	GO:0008236//serine-type peptidase activity;GO:0016787//hydrolase activity;GO:0008233//peptidase activity;GO:0004175//endopeptidase activity;GO:0070011//peptidase activity, acting on L-amino acid peptides;GO:0017171//serine hydrolase activity;GO:0003824//catalytic activity	GO:0043170//macromolecule metabolic process;GO:0071704//organic substance metabolic process;GO:0044238//primary metabolic process;GO:0008152//metabolic process;GO:0019538//protein metabolic process
Unigene0069596	0.001	0.4532	8.824	0.00573078	0.0123656	yes	0.1532	1.3356	3.124	0.000732495	0.00207788	yes	--	-	-	-	-
Unigene0047631	0.6979	1.9006	1.44536	0.021442	0.0416459	yes	0.3918	2.1341	2.44544	0.000916869	0.00256765	yes	hypothetical protein 18.t00006 [Asparagus officinalis]	-	-	-	-
Unigene0030534	0.04325	2.3098	5.73892	7.76e-19	4.47e-18	yes	0.001	0.3634	8.50541	0.00782344	0.0185831	yes	--	-	-	-	-
Unigene0037879	0.6922	17.5374	4.6631	4.34e-70	7.08e-69	yes	2.6719	5.489	1.03868	0.00066142	0.0018886	yes	--	-	-	-	-
Unigene0019960	0.001	1.19685	10.225	1.17e-06	3.79e-06	yes	0.001	0.8989	9.81202	0.000489894	0.00142235	yes	--	-	-	-	-
Unigene0072052	0.001	0.4779	8.90056	0.000256144	0.000667786	yes	0.001	0.5188	9.01903	0.00195752	0.00519711	yes	--	-	-	-	-
Unigene0007412	0.3327	0.9605	1.52956	0.00857205	0.0180119	yes	0.0901	2.061	4.51567	6.14e-11	3.01e-10	yes	--	-	-	-	-
Unigene0013429	1.29555	4.47365	1.78789	4.8e-23	3.15e-22	yes	1.0631	4.3617	2.03661	3.93e-21	2.82e-20	yes	PREDICTED: LOW QUALITY PROTEIN: proline-rich receptor-like protein kinase PERK14 [Elaeis guineensis]	-	-	-	-
Unigene0038685	1.0176	51.1686	5.65202	0	0	yes	0.5412	1.5282	1.4976	6.76e-20	4.65e-19	yes	PREDICTED: lon protease homolog, mitochondrial isoform X1 [Elaeis guineensis]	-	-	GO:0032549//ribonucleoside binding;GO:0001883//purine nucleoside binding;GO:0005488//binding;GO:0001882//nucleoside binding;GO:0036094//small molecule binding;GO:0097367//carbohydrate derivative binding;GO:1901363//heterocyclic compound binding;GO:0032550//purine ribonucleoside binding;GO:0097159//organic cyclic compound binding	-
Unigene0017044	3.78395	37.2305	3.29852	0	0	yes	4.1362	18.8817	2.19061	1.02e-122	3.26e-121	yes	PREDICTED: tropomyosin alpha-1 chain-like, partial [Elaeis guineensis]	-	-	-	-
Unigene0058535	0.79125	1.6997	1.10307	0.00650206	0.0139012	yes	0.7416	2.7564	1.89407	4.04e-07	1.58e-06	yes	--	-	-	-	-
Unigene0029572	0.08585	23.561	8.10037	0	0	yes	0.2443	0.6843	1.48598	0.000949698	0.00265191	yes	PREDICTED: CRIB domain-containing protein RIC10-like [Elaeis guineensis]	-	-	-	-
Unigene0042574	7.6547	30.7257	2.00503	1.06e-259	6.61e-258	yes	10.0961	27.9273	1.46788	2.99e-254	2.19e-252	yes	PREDICTED: ethanolamine-phosphate cytidylyltransferase-like [Brachypodium distachyon]	ko00564//Glycerophospholipid metabolism//Lipid metabolism//Metabolism	-	GO:0003824//catalytic activity;GO:0016740//transferase activity	-
Unigene0070182	0.2268	3.10595	3.77554	1.45e-09	5.68e-09	yes	0.001	5.6337	12.4599	1.51e-20	1.07e-19	yes	OJ991214_12.2 [Oryza sativa Japonica Group]	-	-	-	-
Unigene0006008	0.22585	1.83435	3.02183	6.71e-25	4.65e-24	yes	0.324	69.6293	7.74756	0	0	yes	BnaC05g07540D [Brassica napus]	-	-	-	-
Unigene0058597	0.02205	0.57775	4.71159	4.53e-10	1.83e-09	yes	0.001	9.5122	13.2156	7.6e-156	3.09e-154	yes	PREDICTED: F-box protein SKIP23-like [Nelumbo nucifera]	-	-	-	-
Unigene0042657	18.6197	97.0282	2.38157	0	0	yes	14.1443	32.6426	1.20654	5.65e-168	2.47e-166	yes	PREDICTED: 3-hydroxy-3-methylglutaryl-coenzyme A reductase 3-like [Musa acuminata subsp. malaccensis]	ko00900//Terpenoid backbone biosynthesis//Metabolism of terpenoids and polyketides//Metabolism	GO:0005623//cell;GO:0044424//intracellular part;GO:0044422//organelle part;GO:0043231//intracellular membrane-bounded organelle;GO:0044464//cell part;GO:0031224//intrinsic component of membrane;GO:0005622//intracellular;GO:0016020//membrane;GO:0031090//organelle membrane;GO:0043229//intracellular organelle;GO:0043226//organelle;GO:0044425//membrane part;GO:0043227//membrane-bounded organelle	GO:0048037//cofactor binding;GO:0000166//nucleotide binding;GO:0003824//catalytic activity;GO:1901363//heterocyclic compound binding;GO:0016616//oxidoreductase activity, acting on the CH-OH group of donors, NAD or NADP as acceptor;GO:1901265//nucleoside phosphate binding;GO:0005488//binding;GO:0016740//transferase activity;GO:0016614//oxidoreductase activity, acting on CH-OH group of donors;GO:00…	GO:0044238//primary metabolic process;GO:0006629//lipid metabolic process;GO:0044699//single-organism process;GO:0051186//cofactor metabolic process;GO:0006732//coenzyme metabolic process;GO:0009987//cellular process;GO:0006720//isoprenoid metabolic process;GO:0071704//organic substance metabolic process;GO:0044237//cellular metabolic process;GO:0044710//single-organism metabolic process;GO:00442…
Unigene0033057	1.2498	4.22035	1.75567	3.71e-21	2.3e-20	yes	0.3523	1.7512	2.31347	1e-10	4.87e-10	yes	PREDICTED: sphinganine C(4)-monooxygenase 2-like [Phoenix dactylifera]	ko00600//Sphingolipid metabolism//Lipid metabolism//Metabolism	GO:0016020//membrane;GO:0043227//membrane-bounded organelle;GO:0043231//intracellular membrane-bounded organelle;GO:0005623//cell;GO:0043229//intracellular organelle;GO:0031224//intrinsic component of membrane;GO:0044424//intracellular part;GO:0044425//membrane part;GO:0043226//organelle;GO:0044464//cell part;GO:0005622//intracellular	GO:0043167//ion binding;GO:0003824//catalytic activity;GO:0016491//oxidoreductase activity;GO:0046914//transition metal ion binding;GO:0005488//binding;GO:0046872//metal ion binding;GO:0043169//cation binding	GO:0044699//single-organism process;GO:0008152//metabolic process;GO:0030148//sphingolipid biosynthetic process;GO:0044710//single-organism metabolic process;GO:0009628//response to abiotic stimulus;GO:0008610//lipid biosynthetic process;GO:1901360//organic cyclic compound metabolic process;GO:0009058//biosynthetic process;GO:0032787//monocarboxylic acid metabolic process;GO:0050896//response to …
Unigene0023742	1.41285	3.77355	1.41731	2.17e-12	9.79e-12	yes	0.8552	4.6582	2.44544	1.37e-23	1.06e-22	yes	Os08g0455800 [Oryza sativa Japonica Group]	-	GO:0005622//intracellular;GO:0044464//cell part;GO:0005737//cytoplasm;GO:0005623//cell;GO:0044424//intracellular part;GO:0044444//cytoplasmic part	-	-
Unigene0009998	0.001	12.0618	13.5582	2.71e-43	2.87e-42	yes	0.2036	34.8194	7.41801	7.68e-97	1.91e-95	yes	--	-	-	-	-
Unigene0042530	0.01415	0.38205	4.75489	3.54e-09	1.36e-08	yes	0.3601	45.3382	6.97619	0	0	yes	PREDICTED: beta-galactosidase 1-like [Phoenix dactylifera]	-	-	GO:0016787//hydrolase activity;GO:0003824//catalytic activity;GO:0016798//hydrolase activity, acting on glycosyl bonds	-
Unigene0027440	0.1528	5.9784	5.29004	4.43e-64	6.62e-63	yes	0.4123	2.3745	2.52586	6.01e-12	3.09e-11	yes	PREDICTED: uncharacterized protein LOC105059654 [Elaeis guineensis]	-	-	-	-
Unigene0061644	0.70835	3.784	2.41738	9.73e-20	5.77e-19	yes	0.001	0.482	8.91289	0.000122627	0.000381383	yes	PREDICTED: LOB domain-containing protein 12-like [Beta vulgaris subsp. vulgaris]	-	-	GO:0005488//binding;GO:0003676//nucleic acid binding;GO:1901363//heterocyclic compound binding;GO:0097159//organic cyclic compound binding	GO:0009887//organ morphogenesis;GO:0032501//multicellular organismal process;GO:0044699//single-organism process;GO:0032502//developmental process;GO:0048513//organ development;GO:0009653//anatomical structure morphogenesis;GO:0044767//single-organism developmental process;GO:0048856//anatomical structure development;GO:0048731//system development;GO:0044707//single-multicellular organism process…
Unigene0002760	1.53405	3.7133	1.27536	1.7e-09	6.68e-09	yes	1.1602	11.1487	3.26443	1.05e-66	1.86e-65	yes	RecName: Full=Retrovirus-related Pol polyprotein from transposon TNT 1-94; Includes: RecName: Full=Protease; Includes: RecName: Full=Reverse transcriptase; Includes: RecName: Full=Endonuclease [Nicotiana tabacum]	ko03018//RNA degradation//Folding, sorting and degradation//Genetic Information Processing;ko03008//Ribosome biogenesis in eukaryotes//Translation//Genetic Information Processing	-	GO:0046914//transition metal ion binding;GO:0043169//cation binding;GO:0046872//metal ion binding;GO:0043167//ion binding;GO:0005488//binding;GO:0097159//organic cyclic compound binding	GO:0009987//cellular process;GO:0043170//macromolecule metabolic process;GO:0090304//nucleic acid metabolic process;GO:0046483//heterocycle metabolic process;GO:0071704//organic substance metabolic process;GO:0008152//metabolic process;GO:1901360//organic cyclic compound metabolic process;GO:0006139//nucleobase-containing compound metabolic process;GO:0044237//cellular metabolic process;GO:004426…
Unigene0007944	0.3222	1.2784	1.98831	0.00422386	0.00935031	yes	2.3397	6.1333	1.39034	2.15e-06	7.9e-06	yes	--	-	-	-	-
Unigene0003830	4.7885	29.6704	2.63138	1.96e-120	5.48e-119	yes	13.6724	38.5468	1.49534	9.51e-64	1.62e-62	yes	phosphoenolpyruvate/phosphate translocator, partial [Camellia sinensis]	-	GO:0044422//organelle part;GO:0043227//membrane-bounded organelle;GO:0044444//cytoplasmic part;GO:0016020//membrane;GO:0044424//intracellular part;GO:0031975//envelope;GO:0044446//intracellular organelle part;GO:0043231//intracellular membrane-bounded organelle;GO:0005737//cytoplasm;GO:0044435//plastid part;GO:0009536//plastid;GO:0042170//plastid membrane;GO:0043226//organelle;GO:0043229//intrace…	GO:0005342//organic acid transmembrane transporter activity;GO:0015605//organophosphate ester transmembrane transporter activity;GO:0022891//substrate-specific transmembrane transporter activity;GO:0008028//monocarboxylic acid transmembrane transporter activity;GO:0022857//transmembrane transporter activity;GO:0022892//substrate-specific transporter activity;GO:1901677//phosphate transmembrane tr…	GO:0006810//transport;GO:0006820//anion transport;GO:0044765//single-organism transport;GO:0015849//organic acid transport;GO:1902578//single-organism localization;GO:0006811//ion transport;GO:0015748//organophosphate ester transport;GO:0015711//organic anion transport;GO:0051179//localization;GO:0015718//monocarboxylic acid transport;GO:0071702//organic substance transport;GO:0051234//establishm…
Unigene0059544	0.4295	1.7518	2.02811	0.00475363	0.0104273	yes	0.2424	1.7604	2.86044	0.000279321	0.00083456	yes	--	-	-	-	-
Unigene0011512	0.43245	2.0991	2.27917	1.28e-14	6.36e-14	yes	0.0451	0.3193	2.82371	0.0074061	0.0178086	yes	--	-	-	-	-
Unigene0013227	2.71175	51.8957	4.25832	0	0	yes	0.0938	1.1879	3.66268	5.11e-21	3.66e-20	yes	PREDICTED: lysine histidine transporter 1-like [Musa acuminata subsp. malaccensis]	-	GO:0031224//intrinsic component of membrane;GO:0016020//membrane;GO:0044425//membrane part	-	-
Unigene0033313	0.35015	1.7985	2.36075	1.31e-07	4.55e-07	yes	0.1778	24.0935	7.08224	7.31e-187	3.67e-185	yes	--	-	-	-	-
Unigene0037888	8.34765	24.3577	1.54494	8.94e-110	2.27e-108	yes	3.2238	9.4145	1.54612	2.8e-53	4.04e-52	yes	PREDICTED: homeobox protein abdominal-A [Cucumis melo]	-	-	-	-
Unigene0027381	0.1318	0.92515	2.81134	0.0121882	0.0248248	yes	0.5089	1.8851	1.88919	0.0106654	0.0248694	yes	--	-	-	-	-
Unigene0058034	0.18075	35.5369	7.61918	0	0	yes	0.06	0.5637	3.23189	2.14e-14	1.22e-13	yes	PREDICTED: cation/H(+) antiporter 15-like [Musa acuminata subsp. malaccensis]	-	-	GO:0022857//transmembrane transporter activity;GO:0005215//transporter activity;GO:0015291//secondary active transmembrane transporter activity;GO:0015297//antiporter activity;GO:0022804//active transmembrane transporter activity	GO:0044765//single-organism transport;GO:0044699//single-organism process;GO:0015672//monovalent inorganic cation transport;GO:0051179//localization;GO:0006812//cation transport;GO:0051234//establishment of localization;GO:0009987//cellular process;GO:0006810//transport;GO:0044763//single-organism cellular process;GO:1902578//single-organism localization;GO:0006811//ion transport
Unigene0008703	0.43725	1.74695	1.99831	7.12e-05	0.000197755	yes	2.0021	8.6622	2.11322	1.33e-17	8.49e-17	yes	PREDICTED: TMV resistance protein N-like [Malus domestica]	-	-	-	-
Unigene0055617	1.88555	7.22	1.93701	1.89e-46	2.12e-45	yes	1.8023	3.9896	1.1464	1.48e-10	7.11e-10	yes	PREDICTED: ammonium transporter 3 member 1 [Brachypodium distachyon]	-	GO:0016020//membrane;GO:0031224//intrinsic component of membrane;GO:0044425//membrane part	GO:0022890//inorganic cation transmembrane transporter activity;GO:0022857//transmembrane transporter activity;GO:0008324//cation transmembrane transporter activity;GO:0015077//monovalent inorganic cation transmembrane transporter activity;GO:0022891//substrate-specific transmembrane transporter activity;GO:0015075//ion transmembrane transporter activity;GO:0022892//substrate-specific transporter…	GO:0071705//nitrogen compound transport;GO:0006810//transport;GO:0015672//monovalent inorganic cation transport;GO:1902578//single-organism localization;GO:0015696//ammonium transport;GO:0015698//inorganic anion transport;GO:0006820//anion transport;GO:0044765//single-organism transport;GO:0006811//ion transport;GO:0006812//cation transport;GO:0044699//single-organism process;GO:0051234//establis…
Unigene0009183	0.12635	1.01945	3.01229	0.000522076	0.00131281	yes	0.548	1.7248	1.65418	0.00189492	0.00506946	yes	--	-	-	-	-
Unigene0021352	0.9195	1.9873	1.11189	0.000628616	0.00156373	yes	0.5717	3.3975	2.57114	2.11e-19	1.43e-18	yes	PREDICTED: cytochrome P450 71A1-like, partial [Phoenix dactylifera]	-	-	-	-
Unigene0028226	0.4715	93.8008	7.6362	0	0	yes	0.2246	0.5873	1.38674	5.27e-05	0.000171503	yes	PREDICTED: rho guanine nucleotide exchange factor 8-like [Phoenix dactylifera]	-	-	GO:0005085//guanyl-nucleotide exchange factor activity;GO:0098772//molecular function regulator;GO:0005088//Ras guanyl-nucleotide exchange factor activity	GO:0032012//regulation of ARF protein signal transduction;GO:0032487//regulation of Rap protein signal transduction;GO:0051336//regulation of hydrolase activity;GO:1902531//regulation of intracellular signal transduction;GO:0032015//regulation of Ran protein signal transduction;GO:0065007//biological regulation;GO:0048583//regulation of response to stimulus;GO:0043087//regulation of GTPase activi…
Unigene0020223	3.62085	13.4203	1.89002	6.5e-56	8.53e-55	yes	0.4703	0.9868	1.06918	0.00237118	0.00621974	yes	transcription factor WRKY40 [Narcissus tazetta var. chinensis]	-	-	-	-
Unigene0047568	5.2549	17.0277	1.69615	1.84e-53	2.32e-52	yes	7.7639	21.1289	1.44436	6.51e-44	7.99e-43	yes	PREDICTED: adenylate kinase 4 [Elaeis guineensis]	ko00230//Purine metabolism//Nucleotide metabolism//Metabolism	GO:0005623//cell;GO:0044464//cell part;GO:0005622//intracellular;GO:0044424//intracellular part	GO:0003824//catalytic activity;GO:1901363//heterocyclic compound binding;GO:0001883//purine nucleoside binding;GO:0005488//binding;GO:0097367//carbohydrate derivative binding;GO:0032549//ribonucleoside binding;GO:0016776//phosphotransferase activity, phosphate group as acceptor;GO:0016772//transferase activity, transferring phosphorus-containing groups;GO:0097159//organic cyclic compound binding;…	GO:0034641//cellular nitrogen compound metabolic process;GO:0055086//nucleobase-containing small molecule metabolic process;GO:0044281//small molecule metabolic process;GO:0006793//phosphorus metabolic process;GO:0044710//single-organism metabolic process;GO:0006725//cellular aromatic compound metabolic process;GO:0006753//nucleoside phosphate metabolic process;GO:1901360//organic cyclic compound…
Unigene0035894	0.2074	1.079	2.37921	0.000174454	0.0004642	yes	0.667	11.2381	4.07457	1.99e-54	2.92e-53	yes	--	-	-	-	-
Unigene0023283	0.001	13.3346	13.7029	1.15e-129	3.48e-128	yes	0.1585	1.4246	3.168	6.17e-07	2.37e-06	yes	PREDICTED: E3 ubiquitin-protein ligase ATL23-like [Glycine max]	-	-	-	-
Unigene0013988	1.2166	4.1548	1.77192	2.13e-08	7.83e-08	yes	0.1073	213.94	10.9613	0	0	yes	--	-	-	-	-
Unigene0024043	0.35745	2.3418	2.7118	7.94e-28	5.96e-27	yes	8.514	21.0928	1.30884	3.14e-69	5.74e-68	yes	PREDICTED: chitotriosidase-1 [Vitis vinifera]	ko00520//Amino sugar and nucleotide sugar metabolism//Carbohydrate metabolism//Metabolism	-	GO:0004553//hydrolase activity, hydrolyzing O-glycosyl compounds;GO:0016787//hydrolase activity;GO:0016798//hydrolase activity, acting on glycosyl bonds;GO:0003824//catalytic activity	GO:0071704//organic substance metabolic process;GO:0008152//metabolic process
Unigene0027698	11.5319	23.2726	1.01301	2.38e-50	2.84e-49	yes	13.1429	26.7333	1.02435	8.99e-75	1.76e-73	yes	Os02g0631000 [Oryza sativa Japonica Group]	-	-	-	-
Unigene0051659	3.4798	9.5716	1.45976	9.01e-12	3.95e-11	yes	4.7346	9.5055	1.00552	1.95e-06	7.2e-06	yes	--	-	-	-	-
Unigene0003467	0.08775	2.8667	5.02985	9.64e-30	7.58e-29	yes	1.296	5.134	1.98602	7.27e-19	4.85e-18	yes	--	-	-	-	-
Unigene0020202	0.4732	1.1032	1.22117	0.00480923	0.0105386	yes	2.4841	9.8304	1.98453	5.91e-47	7.65e-46	yes	chloroplast small heat shock protein [Agave americana]	ko04141//Protein processing in endoplasmic reticulum//Folding, sorting and degradation//Genetic Information Processing	GO:0043231//intracellular membrane-bounded organelle;GO:0043227//membrane-bounded organelle;GO:0005737//cytoplasm;GO:0009536//plastid;GO:0043226//organelle;GO:0005622//intracellular;GO:0044464//cell part;GO:0044424//intracellular part;GO:0043229//intracellular organelle;GO:0044444//cytoplasmic part;GO:0005623//cell	-	GO:0050896//response to stimulus;GO:0006950//response to stress
Unigene0026574	12.9466	141.834	3.45357	4.11e-295	2.91e-293	yes	6.7394	18.9505	1.49154	3.75e-15	2.19e-14	yes	PREDICTED: succinyl-CoA ligase [ADP-forming] subunit beta, mitochondrial [Elaeis guineensis]	ko01200//Carbon metabolism//Global and Overview//Metabolism;ko00020//Citrate cycle (TCA cycle)//Carbohydrate metabolism//Metabolism;ko00640//Propanoate metabolism//Carbohydrate metabolism//Metabolism	GO:0005623//cell;GO:0044464//cell part;GO:0043227//membrane-bounded organelle;GO:0043231//intracellular membrane-bounded organelle;GO:0044424//intracellular part;GO:0043226//organelle;GO:0043229//intracellular organelle;GO:0005622//intracellular	GO:0005488//binding;GO:0001882//nucleoside binding;GO:0097367//carbohydrate derivative binding;GO:0016878//acid-thiol ligase activity;GO:0004774//succinate-CoA ligase activity;GO:0003824//catalytic activity;GO:0046914//transition metal ion binding;GO:0016877//ligase activity, forming carbon-sulfur bonds;GO:0032549//ribonucleoside binding;GO:0032550//purine ribonucleoside binding;GO:0036094//small…	GO:0071840//cellular component organization or biogenesis;GO:0044248//cellular catabolic process;GO:0032787//monocarboxylic acid metabolic process;GO:0016043//cellular component organization;GO:0072350//tricarboxylic acid metabolic process;GO:0043248//proteasome assembly;GO:0006082//organic acid metabolic process;GO:0005975//carbohydrate metabolic process;GO:1901615//organic hydroxy compound meta…
Unigene0057290	0.27975	0.8964	1.68	0.0222571	0.0430123	yes	0.0899	0.7834	3.12336	0.000732495	0.00207788	yes	--	-	-	-	-
Unigene0065679	0.001	0.62245	9.28181	1.09e-05	3.27e-05	yes	0.2089	2.822	3.75583	6.42e-15	3.73e-14	yes	--	-	-	-	-
Unigene0027267	0.30205	4.25465	3.81618	9.03e-122	2.56e-120	yes	0.1971	0.4481	1.18489	0.00131935	0.00361041	yes	hypothetical protein 16.t00009 [Asparagus officinalis]	-	-	-	-
Unigene0001799	0.3071	2.1759	2.82483	3.67e-11	1.56e-10	yes	0.1078	0.6262	2.53827	0.00258886	0.00674706	yes	--	-	-	-	-
Unigene0015330	0.29985	0.77455	1.36912	0.0167177	0.0331518	yes	0.6374	1.7542	1.46054	0.000134215	0.000416372	yes	--	-	-	-	-
Unigene0013949	2.89655	107.627	5.21556	0	0	yes	3.8235	8.2864	1.11585	1.81e-18	1.2e-17	yes	PREDICTED: ceramide-1-phosphate transfer protein [Nelumbo nucifera]	-	GO:0044424//intracellular part;GO:0043231//intracellular membrane-bounded organelle;GO:0005622//intracellular;GO:0005623//cell;GO:0043226//organelle;GO:0043227//membrane-bounded organelle;GO:0043229//intracellular organelle;GO:0044464//cell part	GO:0005319//lipid transporter activity;GO:0005488//binding;GO:0008289//lipid binding;GO:0005215//transporter activity;GO:0022892//substrate-specific transporter activity	GO:0050794//regulation of cellular process;GO:0042537//benzene-containing compound metabolic process;GO:0051179//localization;GO:0015031//protein transport;GO:0006950//response to stress;GO:0009408//response to heat;GO:0034613//cellular protein localization;GO:0009725//response to hormone;GO:0009987//cellular process;GO:0044700//single organism signaling;GO:0006605//protein targeting;GO:0032870//…
Unigene0015532	0.0213	61.258	11.4898	0	0	yes	0.1437	9.639	6.06775	2.2e-243	1.54e-241	yes	cell wall invertase [Agave tequilana]	ko00500//Starch and sucrose metabolism//Carbohydrate metabolism//Metabolism;ko00052//Galactose metabolism//Carbohydrate metabolism//Metabolism	-	GO:0003824//catalytic activity;GO:0016798//hydrolase activity, acting on glycosyl bonds;GO:0016787//hydrolase activity	GO:0008152//metabolic process;GO:0044238//primary metabolic process
Unigene0049616	0.4576	1.8658	2.02764	5.44e-07	1.81e-06	yes	0.2888	1.4685	2.3462	7.08e-07	2.71e-06	yes	DEAD/DEAH box RNA helicase family protein isoform 2, partial [Theobroma cacao]	ko03440//Homologous recombination//Replication and repair//Genetic Information Processing	-	GO:0016462//pyrophosphatase activity;GO:0016818//hydrolase activity, acting on acid anhydrides, in phosphorus-containing anhydrides;GO:0017111//nucleoside-triphosphatase activity;GO:0004386//helicase activity;GO:0003824//catalytic activity;GO:0016817//hydrolase activity, acting on acid anhydrides;GO:0016787//hydrolase activity	GO:0009987//cellular process
Unigene0040430	0.3045	9.6789	4.99033	2.49e-30	1.98e-29	yes	2.0671	8.803	2.09039	1.59e-11	8.04e-11	yes	--	-	-	-	-
Unigene0004450	0.5882	2.1296	1.8562	5.28e-09	2.01e-08	yes	0.4835	1.551	1.68161	8.44e-06	2.96e-05	yes	--	-	-	-	-
Unigene0000338	0.001	0.5755	9.16867	0.00221413	0.00510998	yes	0.1561	5.5278	5.14616	5.2e-19	3.48e-18	yes	--	-	-	-	-
Unigene0046875	5.3451	39.6262	2.89017	6.29e-262	3.96e-260	yes	4.801	15.6909	1.70852	1.31e-63	2.22e-62	yes	PREDICTED: peroxisomal acyl-coenzyme A oxidase 1-like isoform X1 [Phoenix dactylifera]	ko04146//Peroxisome//Transport and catabolism//Cellular Processes;ko01212//Fatty acid metabolism//Global and Overview//Metabolism;ko00592//alpha-Linolenic acid metabolism//Lipid metabolism//Metabolism;ko01040//Biosynthesis of unsaturated fatty acids//Lipid metabolism//Metabolism;ko00071//Fatty acid degradation//Lipid metabolism//Metabolism	GO:0043231//intracellular membrane-bounded organelle;GO:0042579//microbody;GO:0044464//cell part;GO:0043226//organelle;GO:0005622//intracellular;GO:0043229//intracellular organelle;GO:0043227//membrane-bounded organelle;GO:0044424//intracellular part;GO:0005623//cell;GO:0005737//cytoplasm;GO:0044444//cytoplasmic part	GO:0036094//small molecule binding;GO:0003824//catalytic activity;GO:1901265//nucleoside phosphate binding;GO:1901363//heterocyclic compound binding;GO:0016627//oxidoreductase activity, acting on the CH-CH group of donors;GO:0016491//oxidoreductase activity;GO:0005488//binding;GO:0097159//organic cyclic compound binding;GO:0000166//nucleotide binding;GO:0016634//oxidoreductase activity, acting on…	GO:0071704//organic substance metabolic process;GO:0044237//cellular metabolic process;GO:1901575//organic substance catabolic process;GO:0008152//metabolic process;GO:0044282//small molecule catabolic process;GO:0016054//organic acid catabolic process;GO:0044710//single-organism metabolic process;GO:0009056//catabolic process;GO:0006629//lipid metabolic process;GO:0032787//monocarboxylic acid me…
Unigene0004316	0.2207	1.0085	2.19205	0.00451358	0.00993707	yes	0.001	0.522	9.02791	0.00391328	0.00989517	yes	--	-	-	-	-
Unigene0016122	0.26735	1.5795	2.56267	0.0013427	0.00319614	yes	0.001	1.1231	10.1333	0.000122627	0.000381383	yes	PREDICTED: pleiotropic drug resistance protein TUR2-like isoform X3 [Phoenix dactylifera]	-	GO:0044425//membrane part;GO:0016020//membrane;GO:0031224//intrinsic component of membrane	GO:1901363//heterocyclic compound binding;GO:0005488//binding;GO:0032550//purine ribonucleoside binding;GO:0036094//small molecule binding;GO:0016462//pyrophosphatase activity;GO:0003824//catalytic activity;GO:0032549//ribonucleoside binding;GO:0016817//hydrolase activity, acting on acid anhydrides;GO:0001882//nucleoside binding;GO:0016818//hydrolase activity, acting on acid anhydrides, in phosph…	GO:0051234//establishment of localization;GO:0051179//localization
Unigene0041594	2.416	5.0175	1.05435	4.93e-53	6.18e-52	yes	3.477	8.4544	1.28186	7.39e-124	2.38e-122	yes	PREDICTED: CCR4-NOT transcription complex subunit 1-like [Elaeis guineensis]	ko03018//RNA degradation//Folding, sorting and degradation//Genetic Information Processing	-	-	-
Unigene0023113	0.17325	0.402	1.21434	0.0131838	0.0267115	yes	2.7643	22.3388	3.01457	1.04e-262	7.89e-261	yes	PREDICTED: 3-ketoacyl-CoA synthase 11-like [Elaeis guineensis]	ko00062//Fatty acid elongation//Lipid metabolism//Metabolism	-	GO:0003824//catalytic activity;GO:0016746//transferase activity, transferring acyl groups;GO:0016740//transferase activity	GO:0008152//metabolic process;GO:0044710//single-organism metabolic process;GO:0071704//organic substance metabolic process;GO:0044699//single-organism process;GO:0006629//lipid metabolic process;GO:0044238//primary metabolic process
Unigene0065117	0.001	0.49095	8.93943	0.0157514	0.0313849	yes	0.0935	2.4456	4.70908	8.16e-07	3.11e-06	yes	PREDICTED: LOW QUALITY PROTEIN: UPF0392 protein RCOM_0530710-like [Phoenix dactylifera]	-	-	-	-
Unigene0022991	0.27315	2.1664	2.98753	1.35e-16	7.2e-16	yes	0.1893	0.6186	1.70833	0.00817489	0.0193513	yes	OSIGBa0146N20.7 [Oryza sativa Indica Group]	ko02010//ABC transporters//Membrane transport//Environmental Information Processing	-	GO:0005488//binding	GO:0008152//metabolic process;GO:0006807//nitrogen compound metabolic process;GO:0044237//cellular metabolic process;GO:0034641//cellular nitrogen compound metabolic process;GO:0044238//primary metabolic process;GO:0006725//cellular aromatic compound metabolic process;GO:0071704//organic substance metabolic process;GO:1901360//organic cyclic compound metabolic process;GO:0006139//nucleobase-conta…
Unigene0008862	0.1457	8.67845	5.89636	3.12e-94	6.78e-93	yes	0.2141	32.0083	7.22402	0	0	yes	PREDICTED: late embryogenesis abundant protein Dc3 [Musa acuminata subsp. malaccensis]	-	-	-	-
Unigene0035327	3.94225	10.4771	1.41016	1.08e-37	1.02e-36	yes	5.4844	13.7909	1.33031	2.53e-44	3.13e-43	yes	PREDICTED: probable polygalacturonase [Elaeis guineensis]	-	-	GO:0003824//catalytic activity;GO:0004553//hydrolase activity, hydrolyzing O-glycosyl compounds;GO:0016787//hydrolase activity;GO:0016798//hydrolase activity, acting on glycosyl bonds	GO:0044238//primary metabolic process;GO:0008152//metabolic process;GO:0016043//cellular component organization;GO:0009987//cellular process;GO:0071840//cellular component organization or biogenesis;GO:0045229//external encapsulating structure organization
Unigene0015930	0.001	0.8022	9.64782	0.000256144	0.000667786	yes	0.001	2.0034	10.9682	6.05e-08	2.49e-07	yes	PREDICTED: la-related protein 6B [Prunus mume]	-	GO:0043229//intracellular organelle;GO:0044424//intracellular part;GO:0044464//cell part;GO:0032991//macromolecular complex;GO:0044423//virion part;GO:0005623//cell;GO:0043231//intracellular membrane-bounded organelle;GO:0043226//organelle;GO:0043227//membrane-bounded organelle;GO:0005622//intracellular;GO:0019012//virion	GO:0097159//organic cyclic compound binding;GO:0003676//nucleic acid binding;GO:0036094//small molecule binding;GO:0005488//binding;GO:1901363//heterocyclic compound binding	GO:0010467//gene expression;GO:0043170//macromolecule metabolic process;GO:0071704//organic substance metabolic process;GO:0008152//metabolic process
Unigene0006053	0.2107	3.32465	3.97994	4.14e-29	3.21e-28	yes	0.0313	1.7375	5.79471	6.52e-15	3.79e-14	yes	PREDICTED: probable indole-3-acetic acid-amido synthetase GH3.8 [Elaeis guineensis]	ko04075//Plant hormone signal transduction//Signal transduction//Environmental Information Processing	-	-	-
Unigene0049370	0.12045	1.37115	3.50888	2.06e-06	6.56e-06	yes	0.0517	1.4631	4.82272	2.2e-07	8.73e-07	yes	PREDICTED: PQ loop repeat family protein isoform X2 [Zea mays]	-	-	GO:0046914//transition metal ion binding;GO:0005488//binding;GO:0046872//metal ion binding;GO:0043167//ion binding;GO:0097159//organic cyclic compound binding;GO:0043169//cation binding	-
Unigene0028324	0.48805	117.814	7.91526	0	0	yes	0.2525	0.6647	1.39642	0.0043629	0.0109124	yes	PREDICTED: reticulon-like protein B1 [Elaeis guineensis]	-	GO:0044425//membrane part;GO:0044424//intracellular part;GO:0044464//cell part;GO:0043227//membrane-bounded organelle;GO:0043229//intracellular organelle;GO:0043226//organelle;GO:0005623//cell;GO:0043231//intracellular membrane-bounded organelle;GO:0005622//intracellular;GO:0016020//membrane	-	-
Unigene0019501	1.47755	5.54135	1.90703	2.35e-38	2.25e-37	yes	0.7391	1.5528	1.07103	0.000101296	0.000319742	yes	PREDICTED: probable transcription factor GLK2 [Vitis vinifera]	-	-	-	-
Unigene0051572	1.5015	5.24505	1.80455	1.88e-09	7.34e-09	yes	0.1892	56.5281	8.22291	0	0	yes	--	-	-	-	-
Unigene0037638	0.8087	5.113	2.66049	8.07e-114	2.13e-112	yes	0.7376	4.45	2.59289	2.48e-88	5.64e-87	yes	PREDICTED: phospholipase D p1-like [Elaeis guineensis]	ko04144//Endocytosis//Transport and catabolism//Cellular Processes;ko00564//Glycerophospholipid metabolism//Lipid metabolism//Metabolism;ko00565//Ether lipid metabolism//Lipid metabolism//Metabolism	-	GO:0005488//binding;GO:0016788//hydrolase activity, acting on ester bonds;GO:0016298//lipase activity;GO:0003824//catalytic activity;GO:0016787//hydrolase activity;GO:0004620//phospholipase activity;GO:0008289//lipid binding	GO:0010941//regulation of cell death;GO:0033036//macromolecule localization;GO:0023052//signaling;GO:0044767//single-organism developmental process;GO:0051716//cellular response to stimulus;GO:0007275//multicellular organismal development;GO:0008610//lipid biosynthetic process;GO:0044700//single organism signaling;GO:0015031//protein transport;GO:0044710//single-organism metabolic process;GO:0070…
Unigene0039723	0.0131	7.01765	9.06528	1.27e-186	5.6e-185	yes	0.243	466.019	10.9052	0	0	yes	PREDICTED: 4-coumarate--CoA ligase-like 1 [Phoenix dactylifera]	ko00940//Phenylpropanoid biosynthesis//Biosynthesis of other secondary metabolites//Metabolism;ko00130//Ubiquinone and other terpenoid-quinone biosynthesis//Metabolism of cofactors and vitamins//Metabolism;ko00360//Phenylalanine metabolism//Amino acid metabolism//Metabolism	GO:0044464//cell part;GO:0005622//intracellular;GO:0005623//cell;GO:0044424//intracellular part	GO:0005488//binding;GO:0097159//organic cyclic compound binding;GO:0097367//carbohydrate derivative binding;GO:0016874//ligase activity;GO:0036094//small molecule binding;GO:0015645//fatty acid ligase activity;GO:0001883//purine nucleoside binding;GO:1901363//heterocyclic compound binding;GO:0032550//purine ribonucleoside binding;GO:0032549//ribonucleoside binding;GO:0016877//ligase activity, for…	GO:0044767//single-organism developmental process;GO:0044255//cellular lipid metabolic process;GO:0019752//carboxylic acid metabolic process;GO:0010927//cellular component assembly involved in morphogenesis;GO:0048646//anatomical structure formation involved in morphogenesis;GO:0044763//single-organism cellular process;GO:0008152//metabolic process;GO:0006732//coenzyme metabolic process;GO:004423…
Unigene0029268	5.3085	20.5385	1.95195	1.24e-67	1.96e-66	yes	2.7514	7.0196	1.35122	1.62e-18	1.07e-17	yes	PREDICTED: uncharacterized protein LOC103696051 [Phoenix dactylifera]	-	-	-	-
Unigene0026726	1.88675	46.6532	4.628	0	0	yes	3.6093	20.5439	2.50892	3.1e-279	2.56e-277	yes	PREDICTED: 4-coumarate--CoA ligase-like 9 [Pyrus x bretschneideri]	-	GO:0005622//intracellular;GO:0043226//organelle;GO:0044464//cell part;GO:0044444//cytoplasmic part;GO:0043231//intracellular membrane-bounded organelle;GO:0043229//intracellular organelle;GO:0042579//microbody;GO:0043227//membrane-bounded organelle;GO:0005623//cell;GO:0005737//cytoplasm;GO:0044424//intracellular part	GO:0005488//binding;GO:0001883//purine nucleoside binding;GO:0036094//small molecule binding;GO:0016747//transferase activity, transferring acyl groups other than amino-acyl groups;GO:0003824//catalytic activity;GO:0001882//nucleoside binding;GO:0016746//transferase activity, transferring acyl groups;GO:0097159//organic cyclic compound binding;GO:0016740//transferase activity;GO:0032549//ribonucl…	GO:0044237//cellular metabolic process;GO:0044283//small molecule biosynthetic process;GO:0019752//carboxylic acid metabolic process;GO:0044238//primary metabolic process;GO:0008152//metabolic process;GO:0009987//cellular process;GO:0071704//organic substance metabolic process;GO:0006629//lipid metabolic process;GO:0008610//lipid biosynthetic process;GO:0009058//biosynthetic process;GO:0043436//o…
Unigene0020727	2.9153	7.9419	1.44584	8.38e-31	6.76e-30	yes	6.3501	12.7059	1.00065	4.36e-22	3.24e-21	yes	PREDICTED: acyl carrier protein 3, mitochondrial [Musa acuminata subsp. malaccensis]	ko00190//Oxidative phosphorylation//Energy metabolism//Metabolism	GO:0005623//cell;GO:0044424//intracellular part;GO:0043231//intracellular membrane-bounded organelle;GO:0043229//intracellular organelle;GO:0005622//intracellular;GO:0043226//organelle;GO:0043227//membrane-bounded organelle;GO:0044464//cell part	-	GO:0006631//fatty acid metabolic process;GO:0044710//single-organism metabolic process;GO:0006396//RNA processing;GO:0043170//macromolecule metabolic process;GO:0070887//cellular response to chemical stimulus;GO:0044763//single-organism cellular process;GO:0014070//response to organic cyclic compound;GO:0006082//organic acid metabolic process;GO:0048519//negative regulation of biological process;…
Unigene0015926	0.791	1.7753	1.16631	8.08e-06	2.45e-05	yes	0.8238	2.1632	1.3928	2.4e-07	9.51e-07	yes	PREDICTED: dentin sialophosphoprotein-like [Glycine max]	-	-	-	-
Unigene0003362	0.58815	1.78985	1.60558	9.79e-06	2.94e-05	yes	0.4742	2.9153	2.62008	2.34e-13	1.28e-12	yes	--	-	-	-	-
Unigene0023298	6.9304	77.6154	3.48533	0	0	yes	1.3456	3.7314	1.47147	1.98e-09	8.95e-09	yes	PREDICTED: 11 kDa late embryogenesis abundant protein-like [Musa acuminata subsp. malaccensis]	-	-	-	-
Unigene0061352	0.001	0.5222	9.02846	7.41e-08	2.62e-07	yes	0.0488	0.3722	2.93113	0.00419502	0.0105324	yes	gibberellin 20-oxidase family protein [Populus trichocarpa]	ko00904//Diterpenoid biosynthesis//Metabolism of terpenoids and polyketides//Metabolism	-	GO:0016706//oxidoreductase activity, acting on paired donors, with incorporation or reduction of molecular oxygen, 2-oxoglutarate as one donor, and incorporation of one atom each of oxygen into both donors;GO:0046914//transition metal ion binding;GO:0003824//catalytic activity;GO:0051213//dioxygenase activity;GO:0005488//binding;GO:0046872//metal ion binding;GO:0043169//cation binding;GO:0016491/…	GO:0008152//metabolic process;GO:0044699//single-organism process;GO:0044710//single-organism metabolic process
Unigene0006355	0.3453	2.9141	3.07713	9.61e-32	7.94e-31	yes	0.001	0.5806	9.1814	3.8e-09	1.69e-08	yes	PREDICTED: regulator of ribonuclease-like protein 3 [Malus domestica]	-	-	GO:0043167//ion binding;GO:0004857//enzyme inhibitor activity;GO:0016830//carbon-carbon lyase activity;GO:0016831//carboxy-lyase activity;GO:0003824//catalytic activity;GO:0016833//oxo-acid-lyase activity;GO:0030234//enzyme regulator activity;GO:0016829//lyase activity;GO:0043169//cation binding;GO:0005488//binding;GO:0098772//molecular function regulator	GO:0043170//macromolecule metabolic process;GO:0006139//nucleobase-containing compound metabolic process;GO:0008152//metabolic process;GO:0006725//cellular aromatic compound metabolic process;GO:0048519//negative regulation of biological process;GO:0009987//cellular process;GO:0090304//nucleic acid metabolic process;GO:0044237//cellular metabolic process;GO:0046483//heterocycle metabolic process;…
Unigene0051254	0.64	198.154	8.27434	0	0	yes	1.0047	35.483	5.14229	2.73e-104	7.37e-103	yes	plasma membrane H+ ATPase [Lilium longiflorum]	ko00190//Oxidative phosphorylation//Energy metabolism//Metabolism	GO:0031224//intrinsic component of membrane;GO:0044425//membrane part;GO:0016020//membrane	GO:0001882//nucleoside binding;GO:0032549//ribonucleoside binding;GO:0022804//active transmembrane transporter activity;GO:0022857//transmembrane transporter activity;GO:0042623//ATPase activity, coupled;GO:0043169//cation binding;GO:0001883//purine nucleoside binding;GO:0016887//ATPase activity;GO:0005215//transporter activity;GO:0022892//substrate-specific transporter activity;GO:0016820//hydro…	GO:0019438//aromatic compound biosynthetic process;GO:0009987//cellular process;GO:0044763//single-organism cellular process;GO:0006753//nucleoside phosphate metabolic process;GO:0008152//metabolic process;GO:1902578//single-organism localization;GO:0071704//organic substance metabolic process;GO:0006163//purine nucleotide metabolic process;GO:0006812//cation transport;GO:0006139//nucleobase-cont…
Unigene0036533	0.56415	1.1717	1.05445	0.00307234	0.00694588	yes	0.2612	1.0196	1.96478	8.94e-06	3.12e-05	yes	--	-	-	-	-
Unigene0009618	0.18235	6.2304	5.09454	9.14e-59	1.26e-57	yes	0.7251	5.5776	2.94339	1.25e-41	1.47e-40	yes	PREDICTED: proline dehydrogenase 1, mitochondrial-like isoform X2 [Elaeis guineensis]	ko00330//Arginine and proline metabolism//Amino acid metabolism//Metabolism	-	-	-
Unigene0000012	2.0936	7.6421	1.86798	3.17e-08	1.15e-07	yes	3.624	11.3108	1.64205	3.66e-10	1.73e-09	yes	--	-	-	-	-
Unigene0019287	6.27055	14.5746	1.21679	3.09e-08	1.12e-07	yes	7.0452	21.7126	1.62382	3.36e-19	2.27e-18	yes	PREDICTED: 3-oxo-Delta(4,5)-steroid 5-beta-reductase [Brachypodium distachyon]	-	GO:0005623//cell;GO:0005737//cytoplasm;GO:0044424//intracellular part;GO:0044444//cytoplasmic part;GO:0044464//cell part;GO:0005622//intracellular	GO:0016491//oxidoreductase activity;GO:0035671//enone reductase activity;GO:0003824//catalytic activity;GO:0016627//oxidoreductase activity, acting on the CH-CH group of donors;GO:0016229//steroid dehydrogenase activity;GO:0048037//cofactor binding;GO:0016628//oxidoreductase activity, acting on the CH-CH group of donors, NAD or NADP as acceptor;GO:0005488//binding	GO:0044699//single-organism process;GO:0032501//multicellular organismal process;GO:0008152//metabolic process;GO:0032502//developmental process;GO:0044707//single-multicellular organism process;GO:0044238//primary metabolic process;GO:0071704//organic substance metabolic process;GO:0007389//pattern specification process;GO:0007275//multicellular organismal development;GO:0044767//single-organism…
Unigene0024166	0.57925	6.68665	3.52903	6.84e-16	3.56e-15	yes	0.6955	150.45	7.75701	0	0	yes	--	-	-	-	-
Unigene0005506	0.71285	5.55695	2.96262	1.42e-107	3.51e-106	yes	0.7973	2.7394	1.78067	3.63e-28	3.19e-27	yes	JHL25H03.10 [Jatropha curcas]	-	-	-	-
Unigene0064517	0.1339	4.0931	4.93397	1.77e-56	2.35e-55	yes	0.0705	0.7677	3.44485	7.81e-07	2.98e-06	yes	PREDICTED: probable WRKY transcription factor 47-like isoform X1 [Citrus sinensis]	-	-	GO:0097159//organic cyclic compound binding;GO:0005488//binding;GO:0003677//DNA binding;GO:0003676//nucleic acid binding;GO:1901363//heterocyclic compound binding	GO:0010467//gene expression;GO:0043170//macromolecule metabolic process;GO:0008152//metabolic process;GO:0071704//organic substance metabolic process
Unigene0022935	0.69455	1.5353	1.14437	2.4e-08	8.78e-08	yes	1.2046	4.0211	1.73904	1.77e-31	1.68e-30	yes	PREDICTED: DNA repair protein recA homolog 3, mitochondrial [Nelumbo nucifera]	ko03440//Homologous recombination//Replication and repair//Genetic Information Processing	-	GO:0005488//binding;GO:0016462//pyrophosphatase activity;GO:0003676//nucleic acid binding;GO:0016817//hydrolase activity, acting on acid anhydrides;GO:0001882//nucleoside binding;GO:0042623//ATPase activity, coupled;GO:0003824//catalytic activity;GO:0032550//purine ribonucleoside binding;GO:0003677//DNA binding;GO:0016818//hydrolase activity, acting on acid anhydrides, in phosphorus-containing an…	GO:0008152//metabolic process;GO:0033554//cellular response to stress;GO:0090304//nucleic acid metabolic process;GO:0044237//cellular metabolic process;GO:0006807//nitrogen compound metabolic process;GO:0050896//response to stimulus;GO:0043170//macromolecule metabolic process;GO:0071704//organic substance metabolic process;GO:0009987//cellular process;GO:1901360//organic cyclic compound metabolic…
Unigene0055635	1.6404	3.4895	1.08897	1.32e-17	7.31e-17	yes	1.0351	2.4696	1.25451	2.01e-13	1.1e-12	yes	--	-	-	-	-
Unigene0013306	2.16575	6.12095	1.49889	1.63e-58	2.23e-57	yes	2.9023	13.6692	2.23566	4.18e-214	2.46e-212	yes	PREDICTED: LOW QUALITY PROTEIN: phospholipase D delta-like [Phoenix dactylifera]	ko04144//Endocytosis//Transport and catabolism//Cellular Processes;ko00564//Glycerophospholipid metabolism//Lipid metabolism//Metabolism;ko00565//Ether lipid metabolism//Lipid metabolism//Metabolism	GO:0043229//intracellular organelle;GO:0030054//cell junction;GO:0044464//cell part;GO:0005911//cell-cell junction;GO:0044424//intracellular part;GO:0005623//cell;GO:0043231//intracellular membrane-bounded organelle;GO:0005622//intracellular;GO:0016020//membrane;GO:0043227//membrane-bounded organelle;GO:0043226//organelle	GO:0043167//ion binding;GO:0016787//hydrolase activity;GO:0046872//metal ion binding;GO:0016788//hydrolase activity, acting on ester bonds;GO:0003824//catalytic activity;GO:0043169//cation binding;GO:0004620//phospholipase activity;GO:0005488//binding;GO:0016298//lipase activity	GO:0006629//lipid metabolic process;GO:0006793//phosphorus metabolic process;GO:0050789//regulation of biological process;GO:0071704//organic substance metabolic process;GO:0044699//single-organism process;GO:0044710//single-organism metabolic process;GO:0006650//glycerophospholipid metabolic process;GO:0023051//regulation of signaling;GO:0044238//primary metabolic process;GO:0046486//glycerolipi…
Unigene0038963	0.15995	0.8565	2.42083	0.00388151	0.00862807	yes	0.6682	1.6798	1.32994	0.00545034	0.0134522	yes	PREDICTED: MMS19 nucleotide excision repair protein homolog [Phoenix dactylifera]	-	-	-	-
Unigene0061206	0.001	2.37785	11.2154	4.01e-24	2.72e-23	yes	0.1276	1588.89	13.6041	0	0	yes	PREDICTED: MOB kinase activator-like 2 [Setaria italica]	-	-	-	-
Unigene0026526	0.3573	2.8786	3.01016	7.2e-10	2.88e-09	yes	0.5279	1.4698	1.47728	0.00704452	0.0170707	yes	Retrovirus-related Pol polyprotein from transposon TNT 1-94, partial [Glycine soja]	-	-	-	-
Unigene0028886	0.1931	53.6972	8.11936	0	0	yes	0.0994	0.9561	3.26584	1.1e-11	5.61e-11	yes	PREDICTED: serine/threonine-protein phosphatase PP1-like [Elaeis guineensis]	ko03015//mRNA surveillance pathway//Translation//Genetic Information Processing	-	GO:0042578//phosphoric ester hydrolase activity;GO:0016788//hydrolase activity, acting on ester bonds;GO:0003824//catalytic activity;GO:0016791//phosphatase activity;GO:0016787//hydrolase activity	GO:0006796//phosphate-containing compound metabolic process;GO:0006793//phosphorus metabolic process;GO:0044237//cellular metabolic process;GO:0008152//metabolic process;GO:0009987//cellular process
Unigene0024165	0.92355	10.0473	3.44347	8.15e-121	2.29e-119	yes	0.2464	100.474	8.67161	0	0	yes	PREDICTED: probable galacturonosyltransferase-like 10 [Camelina sativa]	-	-	-	-
Unigene0024180	0.1477	0.7705	2.38313	0.000170602	0.000455035	yes	0.5101	1.1442	1.16549	0.00786634	0.0186771	yes	--	-	-	-	-
Unigene0038461	2.5496	33.4151	3.71216	0	0	yes	3.4418	9.2026	1.41888	1.15e-75	2.28e-74	yes	PREDICTED: pentatricopeptide repeat-containing protein At4g14820 [Phoenix dactylifera]	-	-	-	-
Unigene0008097	0.18415	2.1443	3.54155	1.32e-06	4.26e-06	yes	0.001	1.3945	10.4455	3.85e-06	1.39e-05	yes	--	-	-	-	-
Unigene0005704	0.36735	0.93885	1.35374	0.00115138	0.00276771	yes	0.9009	1.9869	1.14108	3.36e-05	0.000111633	yes	PREDICTED: protein FAR1-RELATED SEQUENCE 5-like [Populus euphratica]	-	-	-	-
Unigene0013418	9.42835	68.7903	2.86713	3.5e-202	1.69e-200	yes	23.4096	96.1875	2.03875	1.01e-163	4.32e-162	yes	PREDICTED: actin-7-like, partial [Elaeis guineensis]	-	-	GO:0001883//purine nucleoside binding;GO:0032549//ribonucleoside binding;GO:0097367//carbohydrate derivative binding;GO:0097159//organic cyclic compound binding;GO:0001882//nucleoside binding;GO:0005488//binding;GO:0032550//purine ribonucleoside binding;GO:0036094//small molecule binding;GO:1901363//heterocyclic compound binding	-
Unigene0034015	0.001	1.9153	10.9034	1.37e-08	5.08e-08	yes	0.001	0.6284	9.29554	0.0156414	0.0348312	yes	--	-	-	-	-
Unigene0046250	0.10375	0.52615	2.34236	0.0015679	0.00369617	yes	0.774	9.3626	3.5965	9.01e-68	1.62e-66	yes	--	-	-	-	-
Unigene0052799	0.4045	1.91595	2.24385	4.51e-09	1.73e-08	yes	0.1249	0.6123	2.29347	0.00261354	0.00679804	yes	--	-	-	-	-
Unigene0011017	0.1727	1.12405	2.70237	0.00637015	0.0136436	yes	0.1905	1.6603	3.12358	0.000732495	0.00207788	yes	--	-	-	-	-
Unigene0021950	1.50605	9.58535	2.67006	4.6e-105	1.11e-103	yes	1.2401	24.6481	4.31295	0	0	yes	PREDICTED: serine/threonine-protein kinase SRK2A-like [Populus euphratica]	ko04075//Plant hormone signal transduction//Signal transduction//Environmental Information Processing	GO:0043231//intracellular membrane-bounded organelle;GO:0044424//intracellular part;GO:0005622//intracellular;GO:0044464//cell part;GO:0043226//organelle;GO:0043229//intracellular organelle;GO:0005623//cell;GO:0043227//membrane-bounded organelle	GO:0016773//phosphotransferase activity, alcohol group as acceptor;GO:0005488//binding;GO:0004672//protein kinase activity;GO:1901363//heterocyclic compound binding;GO:0003824//catalytic activity;GO:0036094//small molecule binding;GO:0016301//kinase activity;GO:0097159//organic cyclic compound binding;GO:0016740//transferase activity;GO:0016772//transferase activity, transferring phosphorus-conta…	GO:0006796//phosphate-containing compound metabolic process;GO:0051179//localization;GO:0051707//response to other organism;GO:0001101//response to acid chemical;GO:0009605//response to external stimulus;GO:0051234//establishment of localization;GO:0044237//cellular metabolic process;GO:0044763//single-organism cellular process;GO:1902578//single-organism localization;GO:0006811//ion transport;GO…
Unigene0018485	0.0804	0.74385	3.20974	0.0085958	0.0180316	yes	0.2324	1.3505	2.53881	0.00258886	0.00674706	yes	--	-	-	-	-
Unigene0020403	42.3498	118.534	1.48488	9.22e-196	4.32e-194	yes	0.5309	1.7795	1.74496	9.35e-09	4.06e-08	yes	PREDICTED: thaumatin-like protein 1 [Musa acuminata subsp. malaccensis]	-	-	-	-
Unigene0058560	0.001	0.1751	7.45204	0.000902215	0.0021945	yes	0.001	15.3487	13.9058	9.88e-208	5.59e-206	yes	PREDICTED: U4/U6 small nuclear ribonucleoprotein Prp31-like isoform X1 [Prunus mume]	ko03040//Spliceosome//Transcription//Genetic Information Processing	-	-	-
Unigene0043164	1.34965	2.98365	1.14449	1.71e-21	1.07e-20	yes	0.8139	3.0666	1.91372	8.02e-40	9.13e-39	yes	PREDICTED: receptor-like serine/threonine-protein kinase SD1-8 isoform X2 [Elaeis guineensis]	-	GO:0043231//intracellular membrane-bounded organelle;GO:0005623//cell;GO:0043229//intracellular organelle;GO:0005622//intracellular;GO:0044464//cell part;GO:0044424//intracellular part;GO:0043226//organelle;GO:0043227//membrane-bounded organelle	GO:0016301//kinase activity;GO:0003824//catalytic activity;GO:0016740//transferase activity;GO:0016772//transferase activity, transferring phosphorus-containing groups	GO:0009987//cellular process
Unigene0024810	2.057	7.2707	1.82155	6.68e-45	7.3e-44	yes	0.1648	0.5386	1.7085	0.00120499	0.00331152	yes	PREDICTED: receptor-like protein kinase HSL1 [Phoenix dactylifera]	-	-	-	-
Unigene0064655	0.197	0.5114	1.37626	0.000287794	0.000746319	yes	0.3656	2.107	2.52685	8.2e-31	7.68e-30	yes	--	-	-	-	-
Unigene0012244	0.0235	0.60175	4.67843	1.83e-07	6.3e-07	yes	0.001	0.6421	9.32665	1.52e-08	6.49e-08	yes	PREDICTED: fructokinase-2 [Brachypodium distachyon]	ko00500//Starch and sucrose metabolism//Carbohydrate metabolism//Metabolism;ko00520//Amino sugar and nucleotide sugar metabolism//Carbohydrate metabolism//Metabolism;ko00051//Fructose and mannose metabolism//Carbohydrate metabolism//Metabolism	-	GO:0005488//binding;GO:0016773//phosphotransferase activity, alcohol group as acceptor;GO:0097159//organic cyclic compound binding;GO:0019200//carbohydrate kinase activity;GO:0016772//transferase activity, transferring phosphorus-containing groups;GO:1901363//heterocyclic compound binding;GO:0001882//nucleoside binding;GO:0004396//hexokinase activity;GO:0016740//transferase activity;GO:0097367//c…	GO:0006796//phosphate-containing compound metabolic process;GO:0071704//organic substance metabolic process;GO:0044710//single-organism metabolic process;GO:0044237//cellular metabolic process;GO:0044264//cellular polysaccharide metabolic process;GO:0016310//phosphorylation;GO:0006073//cellular glucan metabolic process;GO:0044723//single-organism carbohydrate metabolic process;GO:0005975//carbohy…
Unigene0026812	6.68375	14.319	1.0992	4.79e-09	1.83e-08	yes	21.0211	71.4254	1.7646	6.96e-91	1.63e-89	yes	--	-	-	-	-
Unigene0035825	0.8402	1.858	1.14495	0.0141315	0.0284995	yes	2.9308	9.1709	1.64577	9.22e-13	4.92e-12	yes	--	-	-	-	-
Unigene0038345	18.6288	45.9117	1.30133	1.97e-23	1.31e-22	yes	40.8748	86.4102	1.07999	7.9e-37	8.49e-36	yes	PREDICTED: LOW QUALITY PROTEIN: 50S ribosomal protein L27, chloroplastic [Phoenix dactylifera]	ko03010//Ribosome//Translation//Genetic Information Processing	GO:0030529//ribonucleoprotein complex;GO:0043226//organelle;GO:0005737//cytoplasm;GO:0044444//cytoplasmic part;GO:0032991//macromolecular complex;GO:0044424//intracellular part;GO:0043229//intracellular organelle;GO:0005623//cell;GO:0043227//membrane-bounded organelle;GO:0043231//intracellular membrane-bounded organelle;GO:0009536//plastid;GO:0044464//cell part;GO:0005622//intracellular	-	-
Unigene0011492	0.23465	0.6511	1.47237	0.00221531	0.0051122	yes	0.3499	0.7399	1.08039	0.0154733	0.0347794	yes	zinc finger family protein [Populus trichocarpa]	-	-	-	-
Unigene0047504	0.11645	0.71695	2.62216	0.00472443	0.0103654	yes	0.3367	2.9347	3.12368	2.24e-10	1.07e-09	yes	--	-	-	-	-
Unigene0029545	0.0728	0.4215	2.53352	0.0015413	0.00363624	yes	0.001	79.8141	16.2844	0	0	yes	PREDICTED: protein YLS9-like [Musa acuminata subsp. malaccensis]	-	-	-	-
Unigene0017146	0.16645	1.7549	3.39823	4.41e-10	1.79e-09	yes	0.001	1.3632	10.4128	7.54e-12	3.86e-11	yes	PREDICTED: endoribonuclease Dicer homolog 3b-like [Phoenix dactylifera]	-	-	GO:0046872//metal ion binding;GO:0003824//catalytic activity;GO:0097159//organic cyclic compound binding;GO:1901363//heterocyclic compound binding;GO:0005488//binding;GO:0016772//transferase activity, transferring phosphorus-containing groups;GO:0043167//ion binding;GO:0043169//cation binding;GO:0016740//transferase activity	GO:0090304//nucleic acid metabolic process;GO:0034641//cellular nitrogen compound metabolic process;GO:0006259//DNA metabolic process;GO:0006807//nitrogen compound metabolic process;GO:0044260//cellular macromolecule metabolic process;GO:0046483//heterocycle metabolic process;GO:0008152//metabolic process;GO:0006139//nucleobase-containing compound metabolic process;GO:0006725//cellular aromatic c…
Unigene0020747	1.0854	7.5898	2.80584	3.49e-18	1.96e-17	yes	1.1262	55.8254	5.63139	5.16e-200	2.79e-198	yes	F-box domain containing protein [Zea mays]	-	-	-	-
Unigene0053940	0.084	0.67045	2.99667	3.06e-05	8.8e-05	yes	0.026	1.018	5.29108	2.93e-10	1.39e-09	yes	PREDICTED: citrate-binding protein-like [Elaeis guineensis]	-	-	-	-
Unigene0018436	0.85495	1.9994	1.22566	1.34e-08	4.97e-08	yes	0.001	0.2277	7.83099	0.000122627	0.000381383	yes	PREDICTED: NAC domain-containing protein 21/22 [Nelumbo nucifera]	-	-	-	-
Unigene0051863	0.42165	1.236	1.55156	0.0173253	0.0342595	yes	0.3453	2.0956	2.60144	3.19e-07	1.25e-06	yes	--	-	-	-	-
Unigene0004268	0.02975	1.07675	5.17765	3.49e-41	3.54e-40	yes	0.1148	201.414	10.7768	0	0	yes	Cellulase protein [Theobroma cacao]	-	-	GO:0003824//catalytic activity;GO:0016787//hydrolase activity	-
Unigene0049593	1.1896	3.0026	1.33574	7e-08	2.48e-07	yes	0.8109	4.8903	2.59233	1.52e-24	1.21e-23	yes	--	-	-	-	-
Unigene0011452	0.06055	0.74725	3.62539	0.00793468	0.0167546	yes	0.1871	2.038	3.44527	6.66e-05	0.000213969	yes	Os02g0701833 [Oryza sativa Japonica Group]	-	-	-	GO:0009987//cellular process
Unigene0070761	0.3191	1.57045	2.2991	1.23e-05	3.67e-05	yes	0.4104	0.9835	1.26089	0.0201593	0.0441028	yes	PREDICTED: ABC transporter A family member 1 [Phoenix dactylifera]	ko02010//ABC transporters//Membrane transport//Environmental Information Processing	GO:0044422//organelle part;GO:0044425//membrane part;GO:0043226//organelle;GO:0016020//membrane;GO:0031224//intrinsic component of membrane;GO:0031090//organelle membrane;GO:0043227//membrane-bounded organelle	GO:0032550//purine ribonucleoside binding;GO:0017111//nucleoside-triphosphatase activity;GO:0001882//nucleoside binding;GO:0005488//binding;GO:0032549//ribonucleoside binding;GO:0016817//hydrolase activity, acting on acid anhydrides;GO:0016818//hydrolase activity, acting on acid anhydrides, in phosphorus-containing anhydrides;GO:0036094//small molecule binding;GO:0001883//purine nucleoside bindin…	GO:0006486//protein glycosylation;GO:0008152//metabolic process;GO:0043412//macromolecule modification;GO:0006464//cellular protein modification process;GO:0044710//single-organism metabolic process;GO:0044267//cellular protein metabolic process;GO:0044699//single-organism process;GO:1901135//carbohydrate derivative metabolic process;GO:0019538//protein metabolic process;GO:0036211//protein modif…
Unigene0048657	0.001	0.1467	7.19673	0.0157514	0.0313849	yes	0.001	0.9743	9.92822	2.39e-10	1.14e-09	yes	BnaAnng24450D [Brassica napus]	-	-	-	-
Unigene0014687	0.001	0.28255	8.14236	0.00942532	0.0195827	yes	0.2016	8.7302	5.43645	1.57e-44	1.95e-43	yes	PREDICTED: serpin-Z1B-like [Elaeis guineensis]	-	-	-	-
Unigene0006349	0.16155	0.44525	1.46263	0.0131307	0.0266114	yes	0.6623	3.6924	2.479	1.71e-26	1.43e-25	yes	PREDICTED: protein MONOCULM 1-like [Musa acuminata subsp. malaccensis]	-	-	-	-
Unigene0042912	0.7047	1.92605	1.45056	0.000373088	0.00095514	yes	0.1121	0.6411	2.51576	0.000537698	0.00154978	yes	--	-	-	-	-
Unigene0062903	0.001	0.46005	8.84565	0.00353708	0.0079098	yes	0.001	1.2948	10.3385	7.69e-06	2.7e-05	yes	--	-	-	-	-
Unigene0037504	7.25935	30.2634	2.05966	1.06e-176	4.44e-175	yes	12.7669	38.1887	1.58074	2.02e-275	1.64e-273	yes	PREDICTED: probable bifunctional riboflavin biosynthesis protein RIBA 1, chloroplastic isoform X1 [Phoenix dactylifera]	ko00740//Riboflavin metabolism//Metabolism of cofactors and vitamins//Metabolism	GO:0044424//intracellular part;GO:0043229//intracellular organelle;GO:0043226//organelle;GO:0009532//plastid stroma;GO:0043231//intracellular membrane-bounded organelle;GO:0005622//intracellular;GO:0043227//membrane-bounded organelle;GO:0044444//cytoplasmic part;GO:0044422//organelle part;GO:0044464//cell part;GO:0009536//plastid;GO:0005737//cytoplasm;GO:0005623//cell;GO:0044435//plastid part;GO:…	GO:0001883//purine nucleoside binding;GO:0016829//lyase activity;GO:0032550//purine ribonucleoside binding;GO:0043169//cation binding;GO:1901363//heterocyclic compound binding;GO:0016830//carbon-carbon lyase activity;GO:0019238//cyclohydrolase activity;GO:0003933//GTP cyclohydrolase activity;GO:0005488//binding;GO:0016810//hydrolase activity, acting on carbon-nitrogen (but not peptide) bonds;GO:0…	GO:0044281//small molecule metabolic process;GO:0071704//organic substance metabolic process;GO:0006807//nitrogen compound metabolic process;GO:0048869//cellular developmental process;GO:0006766//vitamin metabolic process;GO:0008152//metabolic process;GO:0016049//cell growth;GO:0044710//single-organism metabolic process;GO:0048856//anatomical structure development;GO:0042726//flavin-containing co…
Unigene0004306	1.37015	3.27915	1.25899	0.000177126	0.000471011	yes	2.6809	19.2761	2.84602	1.51e-61	2.48e-60	yes	PREDICTED: probable UDP-N-acetylglucosamine--peptide N-acetylglucosaminyltransferase SPINDLY [Musa acuminata subsp. malaccensis]	-	-	-	GO:0071704//organic substance metabolic process;GO:0090304//nucleic acid metabolic process;GO:0006401//RNA catabolic process;GO:0016071//mRNA metabolic process;GO:0008152//metabolic process;GO:0044270//cellular nitrogen compound catabolic process;GO:0034655//nucleobase-containing compound catabolic process;GO:1901361//organic cyclic compound catabolic process;GO:1901360//organic cyclic compound m…
Unigene0021189	0.6813	1.71705	1.33357	0.005353	0.0116285	yes	0.7885	13.8593	4.1356	1.94e-57	2.99e-56	yes	PREDICTED: zinc finger protein ZAT5-like [Elaeis guineensis]	-	-	-	-
Unigene0051030	0.001	0.7283	9.50839	0.00221413	0.00510998	yes	0.001	0.8701	9.76504	0.00782344	0.0185831	yes	--	-	-	-	-
Unigene0015103	0.001	1.2206	10.2534	2.18e-27	1.62e-26	yes	0.001	8.2835	13.016	1.71e-151	6.76e-150	yes	hypothetical protein 10.t00043 [Asparagus officinalis]	-	-	-	-
Unigene0017119	0.3588	6.10905	4.0897	2.88e-145	9.87e-144	yes	0.5673	2.6539	2.22593	6.19e-38	6.79e-37	yes	PREDICTED: WEB family protein At5g55860-like [Elaeis guineensis]	-	-	-	-
Unigene0005044	0.4437	1.4235	1.68179	4.12e-06	1.28e-05	yes	0.2174	0.7698	1.82413	0.000829453	0.0023393	yes	--	-	-	-	-
Unigene0044064	0.45275	1.2162	1.42559	0.000354021	0.000908763	yes	0.4078	1.0239	1.32814	0.000222787	0.000675244	yes	--	-	-	-	-
Unigene0022040	1.55695	10.0509	2.69053	2.23e-56	2.95e-55	yes	0.3771	1.5063	1.99799	2.79e-07	1.1e-06	yes	Plant basic secretory protein (BSP) family protein [Theobroma cacao]	-	-	-	-
Unigene0044101	1.39965	3.98475	1.50942	1.6e-07	5.54e-07	yes	1.7345	5.5609	1.6808	2.97e-10	1.4e-09	yes	C2H2-like zinc finger protein [Arabidopsis thaliana]	-	GO:0009536//plastid;GO:0043231//intracellular membrane-bounded organelle;GO:0043227//membrane-bounded organelle;GO:0005737//cytoplasm;GO:0043226//organelle;GO:0044464//cell part;GO:0005622//intracellular;GO:0044444//cytoplasmic part;GO:0043229//intracellular organelle;GO:0005623//cell;GO:0044424//intracellular part	GO:0005488//binding;GO:0046872//metal ion binding;GO:0046914//transition metal ion binding;GO:0001071//nucleic acid binding transcription factor activity;GO:0043169//cation binding;GO:0043167//ion binding	GO:0065007//biological regulation;GO:0010468//regulation of gene expression;GO:0019222//regulation of metabolic process;GO:0050789//regulation of biological process;GO:0060255//regulation of macromolecule metabolic process
Unigene0035418	0.58145	15.2173	4.70992	3.78e-168	1.51e-166	yes	0.6373	2.6035	2.03041	1.59e-11	8.03e-11	yes	non-LTR retroelement reverse transcriptase-like protein, related [Medicago truncatula]	-	-	-	-
Unigene0011442	0.001	0.6068	9.24508	0.00573078	0.0123656	yes	0.1959	3.3079	4.07773	7.09e-08	2.91e-07	yes	PREDICTED: probable sugar phosphate/phosphate translocator At3g14410 isoform X2 [Glycine max]	-	-	-	-
Unigene0034101	0.3075	2.5236	3.03682	5.12e-11	2.16e-10	yes	0.9394	2.2622	1.26791	0.00132118	0.00361467	yes	--	-	-	-	-
Unigene0023179	0.03665	0.64115	4.12878	3.47e-05	9.94e-05	yes	0.3775	3.359	3.15348	2.76e-19	1.87e-18	yes	NADH-ubiquinone reductase complex 1 MLRQ subunit [Medicago truncatula]	-	-	-	-
Unigene0006128	0.20245	0.53905	1.41285	3.81e-05	0.000108601	yes	0.32	7.6396	4.57735	4.7e-183	2.3e-181	yes	cycloartenol synthase [Costus speciosus]	ko00100//Steroid biosynthesis//Lipid metabolism//Metabolism	-	GO:0016853//isomerase activity;GO:0031559//oxidosqualene cyclase activity;GO:0003824//catalytic activity;GO:0016866//intramolecular transferase activity	-
Unigene0026965	1.7338	3.5639	1.03952	4.6e-22	2.93e-21	yes	1.2805	12.7914	3.3204	8e-288	6.87e-286	yes	PERQ amino acid-rich with GYF domain-containing protein 2 [Triticum urartu]	-	-	-	-
Unigene0030175	1.3781	18.5834	3.75327	1.18e-302	8.49e-301	yes	0.3786	6.0324	3.99399	5.77e-107	1.59e-105	yes	PREDICTED: non-specific phospholipase C4-like [Phoenix dactylifera]	ko00564//Glycerophospholipid metabolism//Lipid metabolism//Metabolism;ko00562//Inositol phosphate metabolism//Carbohydrate metabolism//Metabolism;ko00565//Ether lipid metabolism//Lipid metabolism//Metabolism	-	GO:0003824//catalytic activity;GO:0016787//hydrolase activity;GO:0016298//lipase activity;GO:0004620//phospholipase activity;GO:0008081//phosphoric diester hydrolase activity;GO:0004629//phospholipase C activity;GO:0016788//hydrolase activity, acting on ester bonds;GO:0042578//phosphoric ester hydrolase activity	-
Unigene0046810	5.89335	21.4576	1.86433	1.26e-41	1.29e-40	yes	23.0332	70.9062	1.6222	1.57e-87	3.54e-86	yes	PREDICTED: ran-binding protein 1 homolog b [Elaeis guineensis]	-	-	-	GO:0051234//establishment of localization;GO:0051179//localization;GO:0006810//transport
Unigene0071100	1.25895	2.722	1.11245	0.000665577	0.00164935	yes	0.4953	13.1163	4.72691	7.52e-82	1.6e-80	yes	PREDICTED: zinc finger protein ZAT9-like [Phoenix dactylifera]	-	-	-	-
Unigene0015503	0.1103	0.99405	3.17189	5.22e-05	0.000146874	yes	0.001	0.5668	9.1467	0.00097925	0.00271572	yes	PREDICTED: uncharacterized protein LOC105057004 [Elaeis guineensis]	-	-	-	-
Unigene0003544	6.2312	37.3418	2.58321	2.02e-228	1.11e-226	yes	7.0378	19.6781	1.48339	2.66e-58	4.16e-57	yes	PREDICTED: probable sugar phosphate/phosphate translocator At3g11320 [Elaeis guineensis]	-	GO:0031224//intrinsic component of membrane;GO:0044425//membrane part;GO:0016020//membrane	-	-
Unigene0031460	2.63385	6.0733	1.20531	3.78e-20	2.28e-19	yes	1.5822	3.3817	1.09582	1.57e-10	7.54e-10	yes	PREDICTED: ADP-ribosylation factor GTPase-activating protein AGD12-like isoform X1 [Phoenix dactylifera]	ko04144//Endocytosis//Transport and catabolism//Cellular Processes	-	GO:0046914//transition metal ion binding;GO:0003676//nucleic acid binding;GO:0043167//ion binding;GO:0005488//binding;GO:0043169//cation binding;GO:0046872//metal ion binding;GO:1901363//heterocyclic compound binding;GO:0097159//organic cyclic compound binding	-
Unigene0030412	10.8344	30.977	1.51558	1.73e-141	5.75e-140	yes	0.2947	141.116	8.90342	0	0	yes	PREDICTED: glycerol-3-phosphate 2-O-acyltransferase 6 [Vitis vinifera]	-	-	GO:0008374//O-acyltransferase activity;GO:0016747//transferase activity, transferring acyl groups other than amino-acyl groups;GO:0016740//transferase activity;GO:0016746//transferase activity, transferring acyl groups;GO:0003824//catalytic activity	-
Unigene0034016	0.3642	12.776	5.13257	0	0	yes	1.1969	5.7634	2.26762	1.25e-100	3.24e-99	yes	PREDICTED: ADP-ribosylation factor GTPase-activating protein AGD3 isoform X1 [Elaeis guineensis]	ko04144//Endocytosis//Transport and catabolism//Cellular Processes	GO:0005623//cell;GO:0005622//intracellular;GO:0044424//intracellular part;GO:0044464//cell part	GO:0046872//metal ion binding;GO:0005488//binding;GO:0046914//transition metal ion binding;GO:0043169//cation binding;GO:0043167//ion binding	-
Unigene0025777	5.22155	16.5213	1.66178	4.97e-60	6.97e-59	yes	3.369	6.8608	1.02606	7.15e-13	3.83e-12	yes	PREDICTED: E3 ubiquitin-protein ligase At1g12760-like isoform X2 [Phoenix dactylifera]	-	-	GO:0043167//ion binding;GO:0043169//cation binding;GO:0046914//transition metal ion binding;GO:0005488//binding;GO:0046872//metal ion binding	-
Unigene0006070	0.251	1.2555	2.3225	1.73e-07	5.98e-07	yes	0.3666	1.4549	1.98864	7.53e-07	2.88e-06	yes	PREDICTED: solute carrier family 40 member 1 isoform X1 [Phoenix dactylifera]	-	GO:0031224//intrinsic component of membrane;GO:0044425//membrane part;GO:0016020//membrane	GO:0005215//transporter activity;GO:0046915//transition metal ion transmembrane transporter activity;GO:0008324//cation transmembrane transporter activity;GO:0022891//substrate-specific transmembrane transporter activity;GO:0015075//ion transmembrane transporter activity;GO:0022892//substrate-specific transporter activity;GO:0022857//transmembrane transporter activity;GO:0046873//metal ion transm…	GO:0051234//establishment of localization;GO:1902578//single-organism localization;GO:0044765//single-organism transport;GO:0006810//transport;GO:0006811//ion transport;GO:0006812//cation transport;GO:0051179//localization;GO:0030001//metal ion transport;GO:0000041//transition metal ion transport;GO:0044699//single-organism process;GO:0006826//iron ion transport
Unigene0020671	0.31285	1.30115	2.05624	0.00152246	0.00359442	yes	0.001	0.7891	9.62406	0.000489894	0.00142235	yes	--	-	-	-	-
Unigene0036836	0.36115	7.58765	4.39298	0	0	yes	1.2724	5.1898	2.02813	3.76e-144	1.41e-142	yes	PREDICTED: myosin-6 isoform X2 [Nelumbo nucifera]	-	GO:0043227//membrane-bounded organelle;GO:0043231//intracellular membrane-bounded organelle;GO:0044424//intracellular part;GO:0043232//intracellular non-membrane-bounded organelle;GO:0043226//organelle;GO:0015629//actin cytoskeleton;GO:0043229//intracellular organelle;GO:0044464//cell part;GO:0005856//cytoskeleton;GO:0043228//non-membrane-bounded organelle;GO:0005622//intracellular;GO:0005623//ce…	GO:0005515//protein binding;GO:0016853//isomerase activity;GO:0005488//binding;GO:1901363//heterocyclic compound binding;GO:0003824//catalytic activity;GO:0097159//organic cyclic compound binding;GO:0036094//small molecule binding	GO:0006996//organelle organization;GO:0016043//cellular component organization;GO:0006928//movement of cell or subcellular component;GO:0007010//cytoskeleton organization;GO:0044763//single-organism cellular process;GO:0051641//cellular localization;GO:0051640//organelle localization;GO:0044699//single-organism process;GO:0071840//cellular component organization or biogenesis;GO:0009987//cellular…
Unigene0020971	0.87425	19.8483	4.50483	2.97e-228	1.62e-226	yes	0.001	1.2467	10.2839	3.77e-15	2.2e-14	yes	PREDICTED: histone H2B.1, embryonic-like [Phoenix dactylifera]	-	GO:0044446//intracellular organelle part;GO:0000785//chromatin;GO:0043229//intracellular organelle;GO:0043227//membrane-bounded organelle;GO:0005623//cell;GO:0032991//macromolecular complex;GO:0005622//intracellular;GO:0044427//chromosomal part;GO:0043226//organelle;GO:0044464//cell part;GO:0043232//intracellular non-membrane-bounded organelle;GO:0043228//non-membrane-bounded organelle;GO:0044424…	GO:0003676//nucleic acid binding;GO:0097159//organic cyclic compound binding;GO:0005488//binding;GO:0046983//protein dimerization activity;GO:0005515//protein binding;GO:1901363//heterocyclic compound binding	-
Unigene0039616	0.44245	2.54095	2.52178	1.76e-09	6.9e-09	yes	0.0768	0.46	2.58246	0.0225028	0.0484984	yes	PREDICTED: WAT1-related protein At5g64700-like [Elaeis guineensis]	-	GO:0016020//membrane	-	-
Unigene0028457	0.3382	2.08475	2.62393	7.99e-07	2.63e-06	yes	0.464	3.0962	2.7383	2.52e-09	1.13e-08	yes	--	-	-	-	-
Unigene0013504	0.77285	2.3176	1.58437	0.0017985	0.00420298	yes	1.437	4.54	1.65963	4.37e-06	1.57e-05	yes	--	-	-	-	-
Unigene0032454	1.5557	54.9072	5.14136	0	0	yes	0.8608	4.2328	2.29786	2.04e-44	2.53e-43	yes	PREDICTED: probable monogalactosyldiacylglycerol synthase 3, chloroplastic [Phoenix dactylifera]	ko00561//Glycerolipid metabolism//Lipid metabolism//Metabolism	GO:0044464//cell part;GO:0043231//intracellular membrane-bounded organelle;GO:0043227//membrane-bounded organelle;GO:0043226//organelle;GO:0043229//intracellular organelle;GO:0005623//cell;GO:0005622//intracellular;GO:0044424//intracellular part	GO:0003824//catalytic activity;GO:0016757//transferase activity, transferring glycosyl groups;GO:0005488//binding;GO:0016740//transferase activity	GO:0030258//lipid modification;GO:1901135//carbohydrate derivative metabolic process;GO:1903509//liposaccharide metabolic process;GO:0044255//cellular lipid metabolic process;GO:0044710//single-organism metabolic process;GO:0006664//glycolipid metabolic process;GO:0044237//cellular metabolic process;GO:0006643//membrane lipid metabolic process;GO:0071704//organic substance metabolic process;GO:00…
Unigene0020821	0.0784	2.17645	4.79498	6.33e-22	4.03e-21	yes	0.1614	0.4836	1.58317	0.0107331	0.0249773	yes	--	-	-	-	-
Unigene0058586	0.001	0.35495	8.47147	1.59e-10	6.55e-10	yes	0.023	13.8515	9.23419	0	0	yes	T23E23.16 [Arabidopsis thaliana]	-	-	-	-
Unigene0062907	0.1476	4.9758	5.07516	1.33e-69	2.16e-68	yes	0.0455	0.5457	3.58417	1.96e-05	6.66e-05	yes	--	-	-	-	-
Unigene0055619	0.08175	0.4065	2.31396	0.0145987	0.0293572	yes	0.7309	1.6288	1.15606	0.0022238	0.0058748	yes	PREDICTED: probable LRR receptor-like serine/threonine-protein kinase At3g47570 [Elaeis guineensis]	-	-	GO:0016772//transferase activity, transferring phosphorus-containing groups;GO:0003824//catalytic activity;GO:0016740//transferase activity	-
Unigene0002922	0.2235	4.72135	4.40085	6.1e-89	1.26e-87	yes	0.1884	1.7523	3.21738	3.66e-22	2.72e-21	yes	PREDICTED: kelch repeat-containing protein At3g27220-like isoform X1 [Elaeis guineensis]	-	-	-	-
Unigene0030435	0.43175	1.2378	1.51951	0.00300171	0.00679417	yes	0.5552	3.6594	2.72053	8.86e-21	6.3e-20	yes	PREDICTED: cold shock protein CS66-like [Zea mays]	-	-	-	-
Unigene0040993	0.049	9.44625	7.59082	0	0	yes	0.001	0.0485	5.59991	0.00782344	0.0185831	yes	retroelement pol polyprotein-like [Arabidopsis thaliana]	-	-	-	-
Unigene0055999	0.09995	0.8536	3.09428	0.00434823	0.00959732	yes	0.1544	1.0932	2.82381	0.0074061	0.0178086	yes	--	-	-	-	-
Unigene0026885	0.316	1.758	2.47594	6.15e-10	2.47e-09	yes	0.3127	1.6012	2.3563	9.32e-08	3.8e-07	yes	PREDICTED: probable beta-1,3-galactosyltransferase 16 [Populus euphratica]	-	GO:0031224//intrinsic component of membrane;GO:0044464//cell part;GO:0016020//membrane;GO:0044425//membrane part;GO:0044424//intracellular part;GO:0005622//intracellular;GO:0043227//membrane-bounded organelle;GO:0043231//intracellular membrane-bounded organelle;GO:0043229//intracellular organelle;GO:0043226//organelle;GO:0005623//cell	GO:0016757//transferase activity, transferring glycosyl groups;GO:0003824//catalytic activity;GO:0016758//transferase activity, transferring hexosyl groups;GO:0016740//transferase activity	GO:0019538//protein metabolic process;GO:0009987//cellular process;GO:0036211//protein modification process;GO:0044238//primary metabolic process;GO:0044260//cellular macromolecule metabolic process;GO:0006464//cellular protein modification process;GO:0044237//cellular metabolic process;GO:0008152//metabolic process;GO:0044267//cellular protein metabolic process;GO:0043170//macromolecule metaboli…
Unigene0063529	0.14705	1.25	3.08755	0.000354156	0.000909056	yes	0.1417	0.9265	2.70895	0.0129695	0.0294824	yes	--	-	-	-	-
Unigene0008909	0.85215	1.97295	1.21118	0.000311381	0.000804443	yes	0.3325	1.2881	1.95382	0.000113952	0.000357823	yes	Reverse transcriptase family protein [Asparagus officinalis]	-	-	GO:0097159//organic cyclic compound binding;GO:0034061//DNA polymerase activity;GO:0016772//transferase activity, transferring phosphorus-containing groups;GO:0004521//endoribonuclease activity;GO:0004518//nuclease activity;GO:0004519//endonuclease activity;GO:0003676//nucleic acid binding;GO:0016788//hydrolase activity, acting on ester bonds;GO:0004540//ribonuclease activity;GO:0016891//endoribo…	GO:0006807//nitrogen compound metabolic process;GO:0071704//organic substance metabolic process;GO:0008152//metabolic process;GO:1901360//organic cyclic compound metabolic process;GO:0009987//cellular process;GO:0009058//biosynthetic process;GO:0009059//macromolecule biosynthetic process;GO:0006725//cellular aromatic compound metabolic process;GO:0006139//nucleobase-containing compound metabolic …
Unigene0033015	0.3251	18.6529	5.84237	0	0	yes	0.1326	0.6444	2.28088	8.53e-09	3.71e-08	yes	--	-	-	-	-
Unigene0015218	2.29035	47.743	4.38165	0	0	yes	0.4981	7.6749	3.94564	1.34e-111	3.86e-110	yes	PREDICTED: plant intracellular Ras-group-related LRR protein 1 [Elaeis guineensis]	-	-	GO:0042578//phosphoric ester hydrolase activity;GO:0016788//hydrolase activity, acting on ester bonds;GO:0003824//catalytic activity;GO:0016791//phosphatase activity;GO:0016787//hydrolase activity	GO:0044237//cellular metabolic process;GO:0006796//phosphate-containing compound metabolic process;GO:0006793//phosphorus metabolic process;GO:0008152//metabolic process;GO:0009987//cellular process
Unigene0019617	0.2646	2.69565	3.34875	9.54e-16	4.94e-15	yes	0.001	10.4289	13.3483	1.39e-83	3.01e-82	yes	PREDICTED: protein ECERIFERUM 1-like isoform X2 [Elaeis guineensis]	ko00073//Cutin, suberine and wax biosynthesis//Lipid metabolism//Metabolism	GO:0016020//membrane	-	GO:0044710//single-organism metabolic process;GO:0044699//single-organism process;GO:0008152//metabolic process
Unigene0014686	0.0726	0.78215	3.4294	5.29e-07	1.76e-06	yes	0.04	8.3985	7.71399	2.92e-118	8.94e-117	yes	PREDICTED: serpin-ZX-like [Eucalyptus grandis]	-	-	-	-
Unigene0024201	1.49175	14.5925	3.29015	1.58e-279	1.07e-277	yes	1.6239	8.5838	2.40215	9.49e-111	2.7e-109	yes	PREDICTED: uncharacterized protein At4g26450-like [Phoenix dactylifera]	-	-	-	-
Unigene0013300	0.09375	0.29705	1.66382	0.0109966	0.0226279	yes	0.0986	5.9262	5.90938	1.45e-185	7.24e-184	yes	OSJNBa0035M09.1 [Oryza sativa Japonica Group]	-	-	GO:0005488//binding	-
Unigene0042529	0.07035	31.9086	8.82518	0	0	yes	0.3276	2.9419	3.16674	9.49e-64	1.61e-62	yes	PREDICTED: beta-galactosidase 1-like [Phoenix dactylifera]	-	-	GO:0016798//hydrolase activity, acting on glycosyl bonds;GO:0016787//hydrolase activity;GO:0004553//hydrolase activity, hydrolyzing O-glycosyl compounds;GO:0003824//catalytic activity	GO:0008152//metabolic process
Unigene0039509	6.83095	14.7883	1.1143	3.29e-45	3.61e-44	yes	8.1932	17.8006	1.11943	1.39e-60	2.25e-59	yes	PREDICTED: LOW QUALITY PROTEIN: glycerol-3-phosphate acyltransferase 3-like [Elaeis guineensis]	ko00564//Glycerophospholipid metabolism//Lipid metabolism//Metabolism;ko00561//Glycerolipid metabolism//Lipid metabolism//Metabolism	GO:0005622//intracellular;GO:0043227//membrane-bounded organelle;GO:0005623//cell;GO:0016020//membrane;GO:0043229//intracellular organelle;GO:0044464//cell part;GO:0043226//organelle;GO:0044424//intracellular part;GO:0043231//intracellular membrane-bounded organelle	GO:0003824//catalytic activity;GO:0016740//transferase activity;GO:0016746//transferase activity, transferring acyl groups;GO:0016747//transferase activity, transferring acyl groups other than amino-acyl groups;GO:0008374//O-acyltransferase activity	GO:0006974//cellular response to DNA damage stimulus;GO:0006650//glycerophospholipid metabolic process;GO:0006807//nitrogen compound metabolic process;GO:0006638//neutral lipid metabolic process;GO:0006796//phosphate-containing compound metabolic process;GO:0046483//heterocycle metabolic process;GO:0006644//phospholipid metabolic process;GO:0046471//phosphatidylglycerol metabolic process;GO:00903…
Unigene0018175	3.1048	14.9215	2.26483	4.18e-129	1.26e-127	yes	5.384	13.5485	1.33138	6.04e-53	8.68e-52	yes	PREDICTED: oxysterol-binding protein-related protein 4C-like [Phoenix dactylifera]	-	-	-	-
Unigene0009267	0.94315	4.06485	2.10764	3.68e-09	1.42e-08	yes	4.3448	12.4787	1.52211	2.47e-16	1.51e-15	yes	PREDICTED: phosphoacetylglucosamine mutase-like [Elaeis guineensis]	ko00520//Amino sugar and nucleotide sugar metabolism//Carbohydrate metabolism//Metabolism	GO:0005911//cell-cell junction;GO:0044424//intracellular part;GO:0030054//cell junction;GO:0043229//intracellular organelle;GO:0005622//intracellular;GO:0005737//cytoplasm;GO:0043226//organelle;GO:0043227//membrane-bounded organelle;GO:0005623//cell;GO:0043231//intracellular membrane-bounded organelle;GO:0044444//cytoplasmic part;GO:0044464//cell part	GO:0016866//intramolecular transferase activity;GO:0016853//isomerase activity;GO:0016868//intramolecular transferase activity, phosphotransferases;GO:0043169//cation binding;GO:0005488//binding;GO:0043167//ion binding;GO:0003824//catalytic activity	GO:0006139//nucleobase-containing compound metabolic process;GO:0044238//primary metabolic process;GO:0006950//response to stress;GO:1901360//organic cyclic compound metabolic process;GO:0009416//response to light stimulus;GO:0044237//cellular metabolic process;GO:0006807//nitrogen compound metabolic process;GO:0044710//single-organism metabolic process;GO:0009987//cellular process;GO:0006290//py…
Unigene0066057	0.4324	1.5948	1.88294	0.0165885	0.0329194	yes	0.001	3.3326	11.7024	1.2e-10	5.78e-10	yes	--	-	-	-	-
Unigene0008422	0.5246	1.3604	1.37474	0.00239599	0.00549679	yes	0.6687	2.0704	1.63048	1.15e-05	3.98e-05	yes	OSJNBb0011N17.2 [Oryza sativa Japonica Group]	-	-	-	-
Unigene0058983	0.04635	0.4675	3.33433	0.00609642	0.0130995	yes	0.001	84.9402	16.3742	0	0	yes	BnaA05g00480D [Brassica napus]	-	-	-	-
Unigene0032322	4.01735	41.9141	3.38312	0	0	yes	2.855	8.8819	1.63738	1.73e-46	2.23e-45	yes	2-oxoglutarate (2OG) and Fe(II)-dependent oxygenase superfamily protein [Saccharum hybrid cultivar R570]	-	-	GO:0016491//oxidoreductase activity;GO:0003824//catalytic activity	GO:0044699//single-organism process;GO:0008152//metabolic process;GO:0044710//single-organism metabolic process
Unigene0032695	2.85525	7.3828	1.37055	4.85e-08	1.74e-07	yes	2.876	5.8277	1.01886	4e-05	0.00013163	yes	--	-	-	-	-
Unigene0046791	0.08995	0.6377	2.82568	6.36e-05	0.000177604	yes	0.1085	8.5806	6.30531	1.69e-105	4.6e-104	yes	--	-	-	-	-
Unigene0045812	0.21665	1.88215	3.11894	7.82e-51	9.43e-50	yes	2.022	220.437	6.76844	0	0	yes	PREDICTED: cytochrome P450 704B1 [Phoenix dactylifera]	-	-	GO:0004497//monooxygenase activity;GO:0016705//oxidoreductase activity, acting on paired donors, with incorporation or reduction of molecular oxygen;GO:0003824//catalytic activity;GO:0046872//metal ion binding;GO:0043169//cation binding;GO:1901363//heterocyclic compound binding;GO:0097159//organic cyclic compound binding;GO:0016713//oxidoreductase activity, acting on paired donors, with incorpora…	GO:0044763//single-organism cellular process;GO:0009058//biosynthetic process;GO:0044707//single-multicellular organism process;GO:0048856//anatomical structure development;GO:0006725//cellular aromatic compound metabolic process;GO:0009653//anatomical structure morphogenesis;GO:0009555//pollen development;GO:0007275//multicellular organismal development;GO:0022607//cellular component assembly;GO…
Unigene0054753	0.1431	0.9263	2.69446	0.00120566	0.00288601	yes	0.1381	0.9029	2.70885	0.000860688	0.00242093	yes	--	-	-	-	-
Unigene0058152	0.1124	1.36725	3.60456	2.75e-13	1.29e-12	yes	0.0914	1.1199	3.61503	4.66e-10	2.18e-09	yes	MADS box protein 5, partial [Agave tequilana]	-	GO:0043231//intracellular membrane-bounded organelle;GO:0005622//intracellular;GO:0043227//membrane-bounded organelle;GO:0043229//intracellular organelle;GO:0005623//cell;GO:0044464//cell part;GO:0043226//organelle;GO:0044424//intracellular part	GO:0001071//nucleic acid binding transcription factor activity;GO:0030371//translation repressor activity;GO:1901363//heterocyclic compound binding;GO:0005515//protein binding;GO:0005488//binding;GO:0045182//translation regulator activity;GO:0097159//organic cyclic compound binding;GO:0003676//nucleic acid binding	GO:0032870//cellular response to hormone stimulus;GO:0009725//response to hormone;GO:0019219//regulation of nucleobase-containing compound metabolic process;GO:1903506//regulation of nucleic acid-templated transcription;GO:1902582//single-organism intracellular transport;GO:0065007//biological regulation;GO:0045229//external encapsulating structure organization;GO:0045596//negative regulation of …
Unigene0072212	0.1212	1.97345	4.02526	2.04e-14	1e-13	yes	0.001	0.7025	9.45635	9.64e-07	3.65e-06	yes	--	-	-	-	-
Unigene0050922	0.001	5.2328	12.3534	2.02e-17	1.11e-16	yes	0.001	19.6566	14.2627	1.88e-55	2.8e-54	yes	--	-	-	-	-
Unigene0050568	13.1035	41.9911	1.68013	1.16e-40	1.17e-39	yes	12.0119	28.0994	1.22607	3.87e-16	2.35e-15	yes	--	-	-	-	-
Unigene0072195	0.14275	1.79935	3.65591	4.74e-33	4.04e-32	yes	9.8649	245.909	4.63967	0	0	yes	PREDICTED: fasciclin-like arabinogalactan protein 21 [Phoenix dactylifera]	-	-	-	-
Unigene0023559	5.6831	15.1681	1.41629	2.86e-16	1.51e-15	yes	3.8885	12.8782	1.72765	6.5e-15	3.77e-14	yes	--	-	-	-	-
Unigene0067688	0.001	0.9134	9.8351	0.000586462	0.00146388	yes	0.001	0.7434	9.53799	0.0156414	0.0348312	yes	--	-	-	-	-
Unigene0025886	0.10215	16.3112	7.31903	1.72e-140	5.66e-139	yes	0.1752	4.5816	4.70878	8.76e-26	7.19e-25	yes	PREDICTED: gibberellin-regulated protein 2-like [Eucalyptus grandis]	-	GO:0043231//intracellular membrane-bounded organelle;GO:0044464//cell part;GO:0043227//membrane-bounded organelle;GO:0043229//intracellular organelle;GO:0005623//cell;GO:0005622//intracellular;GO:0044424//intracellular part;GO:0043226//organelle	-	-
Unigene0039030	1.5613	5.55505	1.83105	2.65e-24	1.81e-23	yes	1.4927	5.6336	1.91613	1.3e-21	9.47e-21	yes	PREDICTED: BTB/POZ and MATH domain-containing protein 2-like isoform X2 [Phoenix dactylifera]	-	-	-	-
Unigene0049971	0.7209	4.41895	2.61583	3.14e-16	1.65e-15	yes	1.4406	4.3836	1.60545	5.92e-08	2.45e-07	yes	PREDICTED: tubby-like F-box protein 1 [Elaeis guineensis]	-	GO:0044424//intracellular part;GO:0043227//membrane-bounded organelle;GO:0043229//intracellular organelle;GO:0005622//intracellular;GO:0044444//cytoplasmic part;GO:0005623//cell;GO:0043231//intracellular membrane-bounded organelle;GO:0044464//cell part;GO:0005737//cytoplasm;GO:0043226//organelle	-	-
Unigene0002946	2.3016	5.28525	1.19933	1.53e-23	1.02e-22	yes	2.5829	5.794	1.16557	7.16e-22	5.27e-21	yes	PREDICTED: cullin-4-like isoform X2 [Phoenix dactylifera]	ko04120//Ubiquitin mediated proteolysis//Folding, sorting and degradation//Genetic Information Processing;ko03420//Nucleotide excision repair//Replication and repair//Genetic Information Processing	GO:1902494//catalytic complex;GO:0044444//cytoplasmic part;GO:0005623//cell;GO:0031461//cullin-RING ubiquitin ligase complex;GO:1990234//transferase complex;GO:0005622//intracellular;GO:0044464//cell part;GO:0044424//intracellular part;GO:0043231//intracellular membrane-bounded organelle;GO:0032991//macromolecular complex;GO:0043226//organelle;GO:0005737//cytoplasm;GO:0000151//ubiquitin ligase co…	GO:0044389//ubiquitin-like protein ligase binding;GO:0005515//protein binding;GO:0019899//enzyme binding;GO:0005488//binding	GO:0006725//cellular aromatic compound metabolic process;GO:0090567//reproductive shoot system development;GO:0048316//seed development;GO:1901701//cellular response to oxygen-containing compound;GO:0007165//signal transduction;GO:0090304//nucleic acid metabolic process;GO:0044248//cellular catabolic process;GO:0009791//post-embryonic development;GO:0070887//cellular response to chemical stimulus…
Unigene0002762	0.84145	13.0837	3.95875	8.58e-168	3.42e-166	yes	2.3344	4.6761	1.00225	3.68e-10	1.73e-09	yes	PREDICTED: aspartic proteinase A1-like [Eucalyptus grandis]	-	-	GO:0016787//hydrolase activity;GO:0070011//peptidase activity, acting on L-amino acid peptides;GO:0004175//endopeptidase activity;GO:0008233//peptidase activity;GO:0003824//catalytic activity	GO:0044238//primary metabolic process;GO:0008152//metabolic process;GO:0071704//organic substance metabolic process;GO:0043170//macromolecule metabolic process;GO:0019538//protein metabolic process
Unigene0038480	0.73865	2.4333	1.71995	0.000303749	0.000785579	yes	0.6602	2.2229	1.75147	0.000250917	0.00075382	yes	OSJNBb0045P24.6 [Oryza sativa Japonica Group]	-	-	GO:0005488//binding	-
Unigene0056928	0.13015	1.30605	3.32696	1.9e-05	5.56e-05	yes	0.1116	1.3986	3.64757	1.06e-05	3.69e-05	yes	--	-	-	-	-
Unigene0039008	1.00975	3.31635	1.7156	2.35e-39	2.29e-38	yes	1.3981	3.1591	1.17605	4.13e-18	2.69e-17	yes	PREDICTED: aspartic proteinase nepenthesin-1-like [Musa acuminata subsp. malaccensis]	-	GO:0044464//cell part;GO:0044424//intracellular part;GO:0043231//intracellular membrane-bounded organelle;GO:0005622//intracellular;GO:0043229//intracellular organelle;GO:0043227//membrane-bounded organelle;GO:0005623//cell;GO:0043226//organelle	GO:0008233//peptidase activity;GO:0003824//catalytic activity;GO:0004175//endopeptidase activity;GO:0070011//peptidase activity, acting on L-amino acid peptides;GO:0016787//hydrolase activity	GO:0019538//protein metabolic process;GO:0043170//macromolecule metabolic process;GO:0044238//primary metabolic process;GO:0008152//metabolic process;GO:0071704//organic substance metabolic process
Unigene0062860	0.001	1.2286	10.2628	2.69e-09	1.04e-08	yes	0.001	0.6936	9.43796	0.000245094	0.000737144	yes	--	-	-	-	-
Unigene0066998	0.09	0.92285	3.3581	7.81e-06	2.37e-05	yes	0.3474	2.1444	2.6259	3.14e-09	1.4e-08	yes	PREDICTED: notchless protein homolog 1-like [Musa acuminata subsp. malaccensis]	-	GO:0016020//membrane	-	-
Unigene0004169	14.407	65.228	2.17872	3.09e-104	7.43e-103	yes	24.3294	74.5757	1.616	2.18e-145	8.23e-144	yes	PREDICTED: transcription elongation factor SPT5 [Elaeis guineensis]	-	-	-	-
Unigene0001385	1.0963	4.05855	1.88832	9.98e-64	1.48e-62	yes	1.3911	3.7169	1.41787	1.19e-38	1.32e-37	yes	PREDICTED: protein MODIFIER OF SNC1 1 [Phoenix dactylifera]	-	-	-	-
Unigene0021339	0.001	1.58295	10.6284	2.3e-42	2.38e-41	yes	0.0277	7.0872	7.99919	2.35e-143	8.77e-142	yes	PREDICTED: probable arabinosyltransferase ARAD1 [Elaeis guineensis]	-	-	-	-
Unigene0041672	0.93745	2.1698	1.21075	1.04e-07	3.66e-07	yes	0.0391	0.5112	3.70865	5.72e-06	2.04e-05	yes	--	-	-	-	-
Unigene0062098	0.1286	0.74565	2.53561	8.03e-07	2.64e-06	yes	0.1045	3.5868	5.10112	7.88e-51	1.09e-49	yes	--	-	-	-	-
Unigene0002326	1.5191	3.2761	1.10876	5.76e-07	1.91e-06	yes	1.2227	2.7831	1.18662	3.03e-07	1.19e-06	yes	Ycf15 [Peridiscus lucidus]	-	GO:0009536//plastid;GO:0043231//intracellular membrane-bounded organelle;GO:0005623//cell;GO:0043226//organelle;GO:0044424//intracellular part;GO:0005737//cytoplasm;GO:0044444//cytoplasmic part;GO:0044464//cell part;GO:0005622//intracellular;GO:0043229//intracellular organelle;GO:0043227//membrane-bounded organelle	-	-
Unigene0051251	1.6138	19.3291	3.58224	4.09e-264	2.6e-262	yes	1.9247	4.9607	1.36591	7.91e-20	5.43e-19	yes	PREDICTED: plasma membrane ATPase 4-like [Populus euphratica]	ko00190//Oxidative phosphorylation//Energy metabolism//Metabolism	GO:0031224//intrinsic component of membrane;GO:0044425//membrane part;GO:0016020//membrane	GO:0042625//ATPase activity, coupled to transmembrane movement of ions;GO:0022891//substrate-specific transmembrane transporter activity;GO:0015075//ion transmembrane transporter activity;GO:0022857//transmembrane transporter activity;GO:0016887//ATPase activity;GO:0015399//primary active transmembrane transporter activity;GO:0032549//ribonucleoside binding;GO:1901363//heterocyclic compound bindi…	GO:0006164//purine nucleotide biosynthetic process;GO:0044699//single-organism process;GO:0015672//monovalent inorganic cation transport;GO:1901360//organic cyclic compound metabolic process;GO:0009152//purine ribonucleotide biosynthetic process;GO:0072522//purine-containing compound biosynthetic process;GO:0044765//single-organism transport;GO:0009165//nucleotide biosynthetic process;GO:1901576/…
Unigene0061089	3.71125	215.296	5.85827	0	0	yes	2.8448	9.1287	1.68208	3.72e-38	4.1e-37	yes	PREDICTED: BI1-like protein [Elaeis guineensis]	-	GO:0044425//membrane part;GO:0031224//intrinsic component of membrane;GO:0016020//membrane	-	GO:0009628//response to abiotic stimulus;GO:0006950//response to stress;GO:0050896//response to stimulus
Unigene0072157	0.1233	0.95585	2.95461	0.00609642	0.0130995	yes	0.001	0.7264	9.50462	0.0156414	0.0348312	yes	--	-	-	-	-
Unigene0007485	0.44975	1.08135	1.26564	0.00288556	0.0065454	yes	0.7748	2.1271	1.45699	1.68e-05	5.74e-05	yes	--	-	-	-	-
Unigene0007054	0.62415	1.4913	1.25661	2.63e-09	1.02e-08	yes	1.762	30.9801	4.13606	0	0	yes	PREDICTED: protein NRT1/ PTR FAMILY 4.4-like isoform X2 [Elaeis guineensis]	-	-	-	GO:0051179//localization;GO:0051234//establishment of localization
Unigene0032960	5.1673	14.3176	1.47031	1.83e-87	3.7e-86	yes	3.2798	7.4666	1.18684	2.45e-31	2.32e-30	yes	pyruvate kinase [Dendrobium catenatum]	ko01200//Carbon metabolism//Global and Overview//Metabolism;ko01230//Biosynthesis of amino acids//Global and Overview//Metabolism;ko00230//Purine metabolism//Nucleotide metabolism//Metabolism;ko00010//Glycolysis / Gluconeogenesis//Carbohydrate metabolism//Metabolism;ko00620//Pyruvate metabolism//Carbohydrate metabolism//Metabolism	-	GO:0005488//binding;GO:0016740//transferase activity;GO:0003824//catalytic activity;GO:0046872//metal ion binding;GO:0031420//alkali metal ion binding;GO:0043169//cation binding;GO:0016772//transferase activity, transferring phosphorus-containing groups;GO:0043167//ion binding;GO:0016301//kinase activity	GO:0071704//organic substance metabolic process;GO:0043436//oxoacid metabolic process;GO:0044237//cellular metabolic process;GO:0044710//single-organism metabolic process;GO:0006082//organic acid metabolic process;GO:0006793//phosphorus metabolic process;GO:0009987//cellular process;GO:0008152//metabolic process;GO:0044699//single-organism process;GO:0044281//small molecule metabolic process;GO:0…
Unigene0059200	0.089	1.12655	3.66196	0.00018154	0.000482137	yes	0.001	0.824	9.6865	0.00097925	0.00271572	yes	--	-	-	-	-
Unigene0000841	1.1161	2.8556	1.35533	1.26e-21	7.9e-21	yes	1.884	4.3245	1.19873	1.47e-21	1.07e-20	yes	BnaC02g40600D [Brassica napus]	-	-	-	-
Unigene0047667	0.05475	0.5478	3.32272	0.000238575	0.000625206	yes	0.1408	1.1119	2.98131	6.27e-06	2.22e-05	yes	PREDICTED: conserved oligomeric Golgi complex subunit 6-like [Phoenix dactylifera]	-	GO:0032991//macromolecular complex;GO:0043234//protein complex	-	GO:0044699//single-organism process;GO:0006810//transport;GO:1902578//single-organism localization;GO:0016192//vesicle-mediated transport;GO:0048193//Golgi vesicle transport;GO:1902582//single-organism intracellular transport;GO:0051234//establishment of localization;GO:0046907//intracellular transport;GO:0044765//single-organism transport;GO:0051641//cellular localization;GO:0051649//establishme…
Unigene0052493	7.0657	26.4143	1.90241	5.19e-42	5.34e-41	yes	15.1954	32.2844	1.0872	5e-20	3.46e-19	yes	--	-	-	-	-
Unigene0046077	2.23545	6.8097	1.60703	2e-41	2.04e-40	yes	2.5379	10.6332	2.06687	1.38e-107	3.84e-106	yes	PREDICTED: polynucleotide 5'-hydroxyl-kinase NOL9-like [Phoenix dactylifera]	-	-	GO:0003824//catalytic activity;GO:0016740//transferase activity	-
Unigene0065725	0.001	0.2317	7.85611	9.67e-06	2.91e-05	yes	0.001	0.2695	8.07414	7.69e-06	2.7e-05	yes	--	-	-	-	-
Unigene0055508	0.001	0.19755	7.62607	2.23e-06	7.08e-06	yes	0.0466	150.375	11.6559	0	0	yes	DNA-binding family protein [Populus trichocarpa]	-	-	-	GO:0044699//single-organism process;GO:0006811//ion transport;GO:0044765//single-organism transport;GO:0051179//localization;GO:0006810//transport;GO:1902578//single-organism localization;GO:0051234//establishment of localization
Unigene0071403	0.212	1.1791	2.47555	0.000378654	0.000968973	yes	0.001	3.5646	11.7995	1.19e-16	7.38e-16	yes	--	-	-	-	-
Unigene0054543	0.06495	0.71545	3.46145	0.00163134	0.00383446	yes	0.2227	0.9704	2.12348	0.00722652	0.0174561	yes	PREDICTED: 4-coumarate--CoA ligase-like 9 [Eucalyptus grandis]	-	-	GO:0003824//catalytic activity	-
Unigene0014792	0.55455	1.30915	1.23924	0.00273655	0.00622661	yes	0.1754	2.6748	3.93071	4.02e-17	2.53e-16	yes	PREDICTED: peroxidase 51 [Amborella trichopoda]	ko00940//Phenylpropanoid biosynthesis//Biosynthesis of other secondary metabolites//Metabolism	-	GO:0003824//catalytic activity;GO:0097159//organic cyclic compound binding;GO:1901363//heterocyclic compound binding;GO:0016209//antioxidant activity;GO:0043167//ion binding;GO:0046906//tetrapyrrole binding;GO:0005488//binding;GO:0043169//cation binding	GO:0044710//single-organism metabolic process;GO:0006950//response to stress;GO:0050896//response to stimulus;GO:0044699//single-organism process;GO:0008152//metabolic process
Unigene0017715	0.33885	15.8882	5.55117	1.61e-160	6.14e-159	yes	0.001	0.2526	7.98071	0.0156414	0.0348312	yes	PREDICTED: protein YLS3-like [Pyrus x bretschneideri]	-	-	-	GO:0008152//metabolic process;GO:0071840//cellular component organization or biogenesis;GO:0044238//primary metabolic process;GO:0009987//cellular process;GO:0044699//single-organism process;GO:0071554//cell wall organization or biogenesis;GO:0071704//organic substance metabolic process
Unigene0047251	0.001	0.34155	8.41595	0.000385521	0.000983791	yes	0.001	1.1721	10.1949	9.53e-10	4.38e-09	yes	--	-	-	-	-
Unigene0004438	0.58815	2.5717	2.12847	2.75e-06	8.67e-06	yes	0.3061	1.2228	1.99811	0.00233202	0.00614008	yes	--	-	-	-	-
Unigene0038735	5.4421	11.6362	1.09638	2.72e-12	1.22e-11	yes	2.4102	5.1072	1.08338	3.05e-09	1.36e-08	yes	PREDICTED: retrovirus-related Pol polyprotein from transposon TNT 1-94 [Jatropha curcas]	ko03018//RNA degradation//Folding, sorting and degradation//Genetic Information Processing;ko03008//Ribosome biogenesis in eukaryotes//Translation//Genetic Information Processing	-	GO:0043169//cation binding;GO:0005488//binding;GO:0046872//metal ion binding;GO:0043167//ion binding	-
Unigene0067956	2.0337	11.84	2.5415	3.85e-31	3.13e-30	yes	3.1946	14.5262	2.18495	6.52e-25	5.23e-24	yes	PREDICTED: FRIGIDA-like protein 1 [Elaeis guineensis]	-	-	-	-
Unigene0036484	0.03955	1.67595	5.40516	1.28e-17	7.08e-17	yes	0.1221	0.499	2.03098	0.0118586	0.0273038	yes	flavonoid 3'-hydroxylase, partial [Lilium hybrid division I]	ko00941//Flavonoid biosynthesis//Biosynthesis of other secondary metabolites//Metabolism;ko00944//Flavone and flavonol biosynthesis//Biosynthesis of other secondary metabolites//Metabolism	-	GO:0016491//oxidoreductase activity;GO:0005488//binding;GO:0003824//catalytic activity	-
Unigene0019007	0.79825	1.6824	1.07561	0.00829749	0.0174752	yes	0.001	0.6037	9.23769	7.69e-06	2.7e-05	yes	--	-	-	-	-
Unigene0050443	0.5063	4.15745	3.03763	4.53e-42	4.67e-41	yes	1.0511	2.5495	1.27831	4.5e-08	1.87e-07	yes	--	-	-	-	-
Unigene0000497	3.10665	11.1646	1.84551	1.6e-18	9.11e-18	yes	0.7469	2.1971	1.55661	0.00258608	0.00674706	yes	--	-	-	-	-
Unigene0001753	0.07705	0.60165	2.96506	0.00609642	0.0130995	yes	0.001	0.9723	9.92526	6.14e-05	0.00019786	yes	--	-	-	-	-
Unigene0009238	0.29095	6.366	4.45154	8.71e-118	2.39e-116	yes	0.4574	3.3223	2.86065	3.32e-38	3.67e-37	yes	PREDICTED: probable aquaporin NIP-type [Phoenix dactylifera]	-	GO:0031224//intrinsic component of membrane;GO:0016020//membrane;GO:0044425//membrane part	-	GO:0051234//establishment of localization;GO:0051179//localization
Unigene0004179	0.41725	1.0176	1.28619	0.000127813	0.000345208	yes	0.516	1.0661	1.0469	0.00143682	0.00391493	yes	--	-	-	-	-
Unigene0023717	0.0447	1.2595	4.81643	0.000150011	0.000402343	yes	0.001	0.6571	9.35997	0.0156414	0.0348312	yes	--	-	-	-	-
Unigene0020175	0.6791	3.34455	2.30012	8.31e-42	8.52e-41	yes	1.3756	3.7958	1.46434	1.01e-25	8.24e-25	yes	PREDICTED: actin-related protein 3 isoform X1 [Elaeis guineensis]	-	GO:0005737//cytoplasm;GO:0044464//cell part;GO:0044424//intracellular part;GO:0005622//intracellular;GO:0043228//non-membrane-bounded organelle;GO:0005623//cell;GO:0043232//intracellular non-membrane-bounded organelle;GO:0043234//protein complex;GO:0043229//intracellular organelle;GO:0043226//organelle;GO:0044444//cytoplasmic part;GO:0032991//macromolecular complex	GO:0097159//organic cyclic compound binding;GO:0008092//cytoskeletal protein binding;GO:0032549//ribonucleoside binding;GO:0036094//small molecule binding;GO:0001883//purine nucleoside binding;GO:0032550//purine ribonucleoside binding;GO:1901363//heterocyclic compound binding;GO:0005515//protein binding;GO:0005488//binding;GO:0097367//carbohydrate derivative binding;GO:0001882//nucleoside binding	GO:0044763//single-organism cellular process;GO:0007010//cytoskeleton organization;GO:0030838//positive regulation of actin filament polymerization;GO:0043254//regulation of protein complex assembly;GO:0032501//multicellular organismal process;GO:0010638//positive regulation of organelle organization;GO:0048522//positive regulation of cellular process;GO:0065007//biological regulation;GO:0050789/…
Unigene0028448	0.0518	23.1069	8.80115	0	0	yes	0.0923	0.2178	1.2386	0.0139417	0.031537	yes	PREDICTED: cation/H(+) antiporter 28 [Cucumis melo]	-	-	-	GO:1902578//single-organism localization;GO:0051179//localization;GO:0009987//cellular process;GO:0006810//transport;GO:0051234//establishment of localization;GO:0044699//single-organism process;GO:0044765//single-organism transport
Unigene0041890	6.7798	50.3948	2.89396	4.04e-210	2.04e-208	yes	8.3209	21.8049	1.38984	3.43e-35	3.56e-34	yes	OSIGBa0112G01.3 [Oryza sativa Indica Group]	-	-	-	-
Unigene0019623	4.7313	26.282	2.47377	8.46e-130	2.56e-128	yes	11.468	28.785	1.3277	1.43e-51	2.01e-50	yes	PREDICTED: alpha-soluble NSF attachment protein-like [Elaeis guineensis]	-	-	-	GO:0071702//organic substance transport;GO:0033036//macromolecule localization;GO:0006810//transport;GO:0051179//localization;GO:0015031//protein transport;GO:0051234//establishment of localization;GO:0008104//protein localization;GO:0045184//establishment of protein localization
Unigene0071903	0.001	0.708	9.46761	0.000902215	0.0021945	yes	0.4104	4.113	3.32509	2.53e-10	1.2e-09	yes	--	-	-	-	-
Unigene0001021	0.3761	1.4356	1.93247	0.000199895	0.000528287	yes	0.1613	1.6252	3.3328	5.81e-08	2.4e-07	yes	Os06g0607400 [Oryza sativa Japonica Group]	-	-	-	-
Unigene0023605	0.328	1.0603	1.6927	0.000334247	0.000861239	yes	0.6464	14.2008	4.4574	1.84e-118	5.63e-117	yes	PREDICTED: F-box protein At3g56470-like [Elaeis guineensis]	-	-	-	-
Unigene0012701	1.7313	5.3795	1.63562	8.49e-51	1.02e-49	yes	1.9021	5.983	1.65328	1.21e-49	1.64e-48	yes	PREDICTED: FRIGIDA-like protein 1 [Elaeis guineensis]	-	-	-	-
Unigene0000491	3.68775	7.8196	1.08435	1.08e-27	8.04e-27	yes	4.0815	15.3755	1.91346	4.82e-102	1.27e-100	yes	--	-	-	-	-
Unigene0026195	1.34115	5.21715	1.95979	1.58e-40	1.58e-39	yes	2.4705	32.3667	3.71164	0	0	yes	PREDICTED: probable inositol oxygenase [Elaeis guineensis]	ko00562//Inositol phosphate metabolism//Carbohydrate metabolism//Metabolism;ko00053//Ascorbate and aldarate metabolism//Carbohydrate metabolism//Metabolism	GO:0005622//intracellular;GO:0005623//cell;GO:0044424//intracellular part;GO:0044464//cell part	GO:0005488//binding;GO:0046872//metal ion binding;GO:0046914//transition metal ion binding;GO:0016491//oxidoreductase activity;GO:0043167//ion binding;GO:0003824//catalytic activity;GO:0016701//oxidoreductase activity, acting on single donors with incorporation of molecular oxygen;GO:0043169//cation binding	GO:0006066//alcohol metabolic process;GO:0044237//cellular metabolic process;GO:0044262//cellular carbohydrate metabolic process;GO:0044710//single-organism metabolic process;GO:0044723//single-organism carbohydrate metabolic process;GO:0006020//inositol metabolic process;GO:0044699//single-organism process;GO:1901615//organic hydroxy compound metabolic process;GO:0005975//carbohydrate metabolic …
Unigene0040062	0.17875	436.984	11.2554	0	0	yes	2.7141	10.5598	1.96004	2.69e-25	2.18e-24	yes	seed specific protein Bn15D18B [Brassica napus]	-	-	-	-
Unigene0061231	0.27875	0.75565	1.43875	0.0128007	0.0259884	yes	0.2908	0.8871	1.60907	0.00167444	0.00451297	yes	BnaC04g03490D [Brassica napus]	-	-	-	-
Unigene0057487	0.07455	0.6732	3.17475	0.0121882	0.0248248	yes	0.0719	1.1741	4.02942	0.000521183	0.0015048	yes	--	-	-	-	-
Unigene0025885	0.03665	2.29255	5.967	1.63e-22	1.06e-21	yes	0.0353	2.77	6.29407	4.59e-21	3.29e-20	yes	PREDICTED: snakin-2 [Amborella trichopoda]	-	GO:0043227//membrane-bounded organelle;GO:0043231//intracellular membrane-bounded organelle;GO:0044464//cell part;GO:0005623//cell;GO:0043226//organelle;GO:0044424//intracellular part;GO:0005622//intracellular;GO:0043229//intracellular organelle	-	-
Unigene0044098	0.001	0.6395	9.3208	2.65e-05	7.68e-05	yes	0.0927	0.6564	2.82393	0.0074061	0.0178086	yes	Retrovirus-related Pol polyprotein from transposon TNT 1-94 [Morus notabilis]	-	-	GO:0005488//binding;GO:0097159//organic cyclic compound binding	GO:0046483//heterocycle metabolic process;GO:0071704//organic substance metabolic process;GO:0009987//cellular process;GO:0006139//nucleobase-containing compound metabolic process;GO:0090304//nucleic acid metabolic process;GO:0044238//primary metabolic process;GO:0044260//cellular macromolecule metabolic process;GO:0008152//metabolic process;GO:0034641//cellular nitrogen compound metabolic proces…
Unigene0002551	1.6963	36.525	4.42842	0	0	yes	1.0473	2.6894	1.36061	9.93e-16	5.94e-15	yes	PREDICTED: MLO-like protein 9 [Elaeis guineensis]	-	GO:0016020//membrane	-	GO:0050896//response to stimulus
Unigene0041256	0.0624	0.85695	3.77959	2.11e-08	7.75e-08	yes	0.5352	1.2244	1.19392	0.0022628	0.00597061	yes	--	-	-	-	-
Unigene0025277	0.0281	2.3229	6.36921	5.1e-44	5.48e-43	yes	0.001	0.9647	9.91394	9.46e-16	5.67e-15	yes	OSJNBa0035M09.1 [Oryza sativa Japonica Group]	-	-	-	-
Unigene0055143	1.0611	7.52675	2.82647	1.48e-41	1.52e-40	yes	0.8899	5.4292	2.60902	1.02e-26	8.62e-26	yes	PREDICTED: WAS/WASL-interacting protein family member 1-like [Solanum tuberosum]	-	-	-	-
Unigene0052330	0.4336	1.88225	2.11802	0.00463934	0.0101944	yes	0.001	0.6486	9.34119	0.00782344	0.0185831	yes	--	-	-	-	-
Unigene0050848	0.03045	0.29495	3.27596	0.00163134	0.00383446	yes	0.4233	1.1016	1.37985	0.000506901	0.00146864	yes	--	-	-	-	-
Unigene0072423	1.04835	15.2864	3.86605	4.35e-260	2.72e-258	yes	0.6762	5.786	3.09704	7.6e-79	1.56e-77	yes	PREDICTED: probable polygalacturonase [Elaeis guineensis]	-	GO:0005622//intracellular;GO:0043231//intracellular membrane-bounded organelle;GO:0044464//cell part;GO:0005623//cell;GO:0043227//membrane-bounded organelle;GO:0043226//organelle;GO:0044424//intracellular part;GO:0043229//intracellular organelle	GO:0016787//hydrolase activity;GO:0016798//hydrolase activity, acting on glycosyl bonds;GO:0004553//hydrolase activity, hydrolyzing O-glycosyl compounds;GO:0003824//catalytic activity	GO:0016043//cellular component organization;GO:0044238//primary metabolic process;GO:0008152//metabolic process;GO:0045229//external encapsulating structure organization;GO:0009987//cellular process;GO:0071840//cellular component organization or biogenesis
Unigene0048050	0.1102	3.34585	4.92418	3.68e-39	3.58e-38	yes	0.0266	0.4924	4.21033	7.68e-05	0.00024493	yes	PREDICTED: LOW QUALITY PROTEIN: pectate lyase 1-like [Elaeis guineensis]	ko00040//Pentose and glucuronate interconversions//Carbohydrate metabolism//Metabolism	GO:0005622//intracellular;GO:0044464//cell part;GO:0005623//cell;GO:0043227//membrane-bounded organelle;GO:0043229//intracellular organelle;GO:0043231//intracellular membrane-bounded organelle;GO:0043226//organelle;GO:0044424//intracellular part	GO:0003824//catalytic activity;GO:0016829//lyase activity	-
Unigene0008981	0.60315	6.5284	3.43614	3.9e-26	2.79e-25	yes	1.7304	6.7605	1.96602	1.33e-12	7.06e-12	yes	--	-	-	-	-
Unigene0040093	3.5541	11.5585	1.7014	1.7e-102	4.01e-101	yes	4.5178	9.8023	1.1175	4.39e-43	5.3e-42	yes	PREDICTED: vacuolar protein sorting-associated protein 35B-like [Musa acuminata subsp. malaccensis]	ko04144//Endocytosis//Transport and catabolism//Cellular Processes	GO:0043229//intracellular organelle;GO:0005737//cytoplasm;GO:0044424//intracellular part;GO:0043226//organelle;GO:0005768//endosome;GO:0044446//intracellular organelle part;GO:0044440//endosomal part;GO:0010008//endosome membrane;GO:0098588//bounding membrane of organelle;GO:0012505//endomembrane system;GO:0044422//organelle part;GO:0031090//organelle membrane;GO:0016020//membrane;GO:0044464//cel…	-	GO:0006810//transport;GO:0033036//macromolecule localization;GO:0008104//protein localization;GO:0016192//vesicle-mediated transport;GO:0051179//localization;GO:0051234//establishment of localization
Unigene0061593	0.4695	1.19155	1.34364	0.00575848	0.0124232	yes	0.097	0.8457	3.12409	2.78e-05	9.31e-05	yes	Reverse transcriptase family protein [Asparagus officinalis]	-	-	GO:0003824//catalytic activity;GO:0016788//hydrolase activity, acting on ester bonds;GO:0016787//hydrolase activity;GO:0005488//binding;GO:0016772//transferase activity, transferring phosphorus-containing groups;GO:0016779//nucleotidyltransferase activity;GO:0004519//endonuclease activity;GO:0016893//endonuclease activity, active with either ribo- or deoxyribonucleic acids and producing 5'-phosph…	GO:0044249//cellular biosynthetic process;GO:0090305//nucleic acid phosphodiester bond hydrolysis;GO:0006260//DNA replication;GO:0044260//cellular macromolecule metabolic process;GO:0043170//macromolecule metabolic process;GO:0044237//cellular metabolic process;GO:0009059//macromolecule biosynthetic process;GO:0006259//DNA metabolic process;GO:0006807//nitrogen compound metabolic process;GO:00099…
Unigene0032526	5.7116	12.4284	1.12167	4.42e-59	6.11e-58	yes	8.84	18.1273	1.03605	1.14e-69	2.09e-68	yes	PREDICTED: protein-tyrosine-phosphatase PTP1 [Elaeis guineensis]	-	GO:0043229//intracellular organelle;GO:0016020//membrane;GO:0043227//membrane-bounded organelle;GO:0044424//intracellular part;GO:0005623//cell;GO:0044464//cell part;GO:0043226//organelle;GO:0005622//intracellular;GO:0043231//intracellular membrane-bounded organelle	GO:0004725//protein tyrosine phosphatase activity;GO:0042578//phosphoric ester hydrolase activity;GO:0003824//catalytic activity;GO:0004721//phosphoprotein phosphatase activity;GO:0016791//phosphatase activity;GO:0016788//hydrolase activity, acting on ester bonds;GO:0016787//hydrolase activity	GO:0009966//regulation of signal transduction;GO:0060255//regulation of macromolecule metabolic process;GO:0009987//cellular process;GO:0010563//negative regulation of phosphorus metabolic process;GO:0043412//macromolecule modification;GO:0044699//single-organism process;GO:0019222//regulation of metabolic process;GO:0006952//defense response;GO:0031324//negative regulation of cellular metabolic …
Unigene0048610	0.26205	7.60015	4.85811	9.65e-61	1.37e-59	yes	4.1218	14.1491	1.77936	1.68e-32	1.64e-31	yes	--	-	-	-	-
Unigene0024961	0.001	0.13145	7.03837	0.000171915	0.000457717	yes	0.8478	3.3562	1.98503	2.26e-29	2.04e-28	yes	PREDICTED: probable receptor-like protein kinase At5g15080-like [Glycine max]	-	-	-	-
Unigene0019455	0.0276	4.95785	7.4889	4.45e-67	6.97e-66	yes	0.1065	182.654	10.744	0	0	yes	Os03g0709300 [Oryza sativa Japonica Group]	-	-	-	-
Unigene0019442	0.42025	0.9504	1.17729	0.0092909	0.019374	yes	0.2317	0.9781	2.07772	7.13e-05	0.00022816	yes	--	-	-	-	-
Unigene0033419	1.1778	6.5387	2.47291	2.93e-38	2.8e-37	yes	1.5845	3.1797	1.00486	2.13e-05	7.21e-05	yes	--	-	-	-	-
Unigene0050553	0.0219	0.5147	4.55473	3.13e-08	1.14e-07	yes	0.4569	2.1755	2.2514	2e-16	1.23e-15	yes	--	-	-	-	-
Unigene0006013	0.64165	1.7417	1.44064	1.61e-11	6.96e-11	yes	0.6566	14.3061	4.44547	3.76e-229	2.41e-227	yes	PREDICTED: LRR receptor-like serine/threonine-protein kinase GSO1 [Phoenix dactylifera]	-	GO:0016020//membrane	GO:0004672//protein kinase activity;GO:0036094//small molecule binding;GO:0097159//organic cyclic compound binding;GO:0016773//phosphotransferase activity, alcohol group as acceptor;GO:0005488//binding;GO:0003824//catalytic activity;GO:0016772//transferase activity, transferring phosphorus-containing groups;GO:0016740//transferase activity;GO:1901363//heterocyclic compound binding;GO:0016301//kin…	GO:0006796//phosphate-containing compound metabolic process;GO:0009987//cellular process;GO:0044237//cellular metabolic process;GO:0008152//metabolic process;GO:0006793//phosphorus metabolic process
Unigene0069315	0.28185	1.02855	1.86761	0.0225613	0.0435601	yes	0.1499	0.8983	2.5832	0.0225028	0.0484984	yes	--	-	-	-	-
Unigene0045739	0.2612	2.3067	3.1426	3.09e-10	1.26e-09	yes	0.001	4.7248	12.206	1.01e-30	9.46e-30	yes	--	-	-	-	-
Unigene0032529	8.68335	18.2052	1.06803	2.13e-52	2.64e-51	yes	15.9558	33.3167	1.06216	1.42e-103	3.8e-102	yes	Pyruvate kinase isozyme G, chloroplastic [Ornithogalum longebracteatum]	ko01200//Carbon metabolism//Global and Overview//Metabolism;ko01230//Biosynthesis of amino acids//Global and Overview//Metabolism;ko00230//Purine metabolism//Nucleotide metabolism//Metabolism;ko00010//Glycolysis / Gluconeogenesis//Carbohydrate metabolism//Metabolism;ko00620//Pyruvate metabolism//Carbohydrate metabolism//Metabolism	GO:0009532//plastid stroma;GO:0044422//organelle part;GO:0005622//intracellular;GO:0005737//cytoplasm;GO:0044464//cell part;GO:0044424//intracellular part;GO:0043226//organelle;GO:0005623//cell;GO:0044446//intracellular organelle part;GO:0009536//plastid;GO:0043229//intracellular organelle;GO:0043231//intracellular membrane-bounded organelle;GO:0044444//cytoplasmic part;GO:0044435//plastid part;G…	GO:0016301//kinase activity;GO:0001882//nucleoside binding;GO:0097367//carbohydrate derivative binding;GO:0032550//purine ribonucleoside binding;GO:1901363//heterocyclic compound binding;GO:0031420//alkali metal ion binding;GO:0043169//cation binding;GO:0016772//transferase activity, transferring phosphorus-containing groups;GO:0043167//ion binding;GO:0046872//metal ion binding;GO:0001883//purine…	GO:0044237//cellular metabolic process;GO:0022414//reproductive process;GO:0044281//small molecule metabolic process;GO:0008152//metabolic process;GO:0044255//cellular lipid metabolic process;GO:0006082//organic acid metabolic process;GO:0044767//single-organism developmental process;GO:0044699//single-organism process;GO:0019752//carboxylic acid metabolic process;GO:0071704//organic substance me…
Unigene0004138	3.92575	10.2449	1.38387	8.42e-27	6.14e-26	yes	1.8439	13.8758	2.91174	2.67e-77	5.37e-76	yes	--	-	-	-	-
Unigene0064755	0.0896	0.88955	3.31151	0.00163134	0.00383446	yes	0.2076	1.2065	2.53895	0.00258886	0.00674706	yes	--	-	-	-	-
Unigene0044672	0.3051	2.73115	3.16215	2.52e-15	1.28e-14	yes	0.5103	2.6085	2.3538	1.81e-09	8.18e-09	yes	PREDICTED: lysosomal alpha-mannosidase-like [Malus domestica]	ko03018//RNA degradation//Folding, sorting and degradation//Genetic Information Processing;ko03008//Ribosome biogenesis in eukaryotes//Translation//Genetic Information Processing	-	-	-
Unigene0051832	1.7484	6.0283	1.78572	1.03e-16	5.55e-16	yes	3.1285	6.3821	1.02856	5.33e-09	2.35e-08	yes	--	-	-	-	-
Unigene0056584	0.02915	1.8599	5.99559	8.38e-25	5.79e-24	yes	0.1576	1.1532	2.8713	1.91e-09	8.61e-09	yes	hypothetical protein 20.t00042 [Asparagus officinalis]	-	-	-	-
Unigene0044904	2.48465	7.8638	1.66218	1.46e-07	5.05e-07	yes	2.5459	11.3541	2.15697	5.46e-17	3.42e-16	yes	PREDICTED: protein translation factor SUI1 homolog [Phoenix dactylifera]	ko03013//RNA transport//Translation//Genetic Information Processing	-	GO:0005488//binding;GO:0003723//RNA binding;GO:0003676//nucleic acid binding;GO:0008135//translation factor activity, RNA binding;GO:0097159//organic cyclic compound binding;GO:1901363//heterocyclic compound binding	GO:0008152//metabolic process;GO:0010467//gene expression;GO:0071704//organic substance metabolic process;GO:0044267//cellular protein metabolic process;GO:1901576//organic substance biosynthetic process;GO:0043170//macromolecule metabolic process;GO:0044238//primary metabolic process;GO:0044237//cellular metabolic process;GO:0044249//cellular biosynthetic process;GO:0009058//biosynthetic process…
Unigene0000449	0.60025	2.8362	2.24032	1.06e-19	6.27e-19	yes	1.2978	3.3062	1.34911	5.32e-11	2.62e-10	yes	PH01B001E05.5 [Phyllostachys edulis]	-	GO:0043229//intracellular organelle;GO:0005623//cell;GO:0043226//organelle;GO:0043227//membrane-bounded organelle;GO:0044424//intracellular part;GO:0043231//intracellular membrane-bounded organelle;GO:0005622//intracellular;GO:0044464//cell part	GO:0046872//metal ion binding;GO:0043167//ion binding;GO:0046914//transition metal ion binding;GO:0043169//cation binding;GO:0016301//kinase activity;GO:0005488//binding;GO:0097159//organic cyclic compound binding;GO:0016772//transferase activity, transferring phosphorus-containing groups;GO:0016740//transferase activity;GO:0003824//catalytic activity	GO:0009987//cellular process;GO:0008152//metabolic process;GO:0044237//cellular metabolic process
Unigene0003863	1.60195	13.6272	3.08859	7.67e-32	6.36e-31	yes	0.3775	2.5706	2.76756	6.02e-05	0.000194815	yes	--	-	-	-	-
Unigene0009534	2.52865	12.7685	2.33616	1.54e-286	1.06e-284	yes	3.3798	13.4119	1.9885	6.96e-277	5.66e-275	yes	PREDICTED: myosin-15-like [Phoenix dactylifera]	-	-	GO:0005488//binding	GO:0051641//cellular localization;GO:0051179//localization;GO:0051640//organelle localization
Unigene0045463	0.5956	1.2947	1.1202	9.71e-05	0.000265932	yes	0.3452	0.7323	1.085	0.0105615	0.0246746	yes	--	-	-	-	-
Unigene0027669	0.10485	0.61325	2.54815	0.00412249	0.00913669	yes	0.4045	26.8325	6.0517	5.19e-157	2.13e-155	yes	PREDICTED: monoacylglycerol lipase ABHD6 [Glycine max]	-	-	-	-
Unigene0033993	0.92305	5.7164	2.63063	2.17e-36	1.99e-35	yes	0.8075	2.4192	1.583	1.53e-07	6.16e-07	yes	--	-	-	-	-
Unigene0053792	2.5471	6.49045	1.34946	4.44e-09	1.7e-08	yes	3.1243	6.8074	1.12357	2.43e-07	9.63e-07	yes	PREDICTED: centromere protein O [Musa acuminata subsp. malaccensis]	-	GO:0043229//intracellular organelle;GO:0043226//organelle;GO:0044464//cell part;GO:0043228//non-membrane-bounded organelle;GO:0005622//intracellular;GO:0044424//intracellular part;GO:0043232//intracellular non-membrane-bounded organelle;GO:0005623//cell	-	GO:0046474//glycerophospholipid biosynthetic process;GO:0090407//organophosphate biosynthetic process;GO:0046486//glycerolipid metabolic process;GO:0006644//phospholipid metabolic process;GO:0044710//single-organism metabolic process;GO:0016043//cellular component organization;GO:0006629//lipid metabolic process;GO:0006796//phosphate-containing compound metabolic process;GO:0071840//cellular comp…
Unigene0029512	4.12235	13.3704	1.6975	7.78e-24	5.23e-23	yes	16.0342	41.7169	1.37948	5.74e-49	7.69e-48	yes	PREDICTED: 30S ribosomal protein S9, chloroplastic [Musa acuminata subsp. malaccensis]	ko03010//Ribosome//Translation//Genetic Information Processing	GO:0044446//intracellular organelle part;GO:0030529//ribonucleoprotein complex;GO:0005622//intracellular;GO:0044422//organelle part;GO:0044424//intracellular part;GO:0031975//envelope;GO:0009536//plastid;GO:0009526//plastid envelope;GO:0005623//cell;GO:0009532//plastid stroma;GO:0000313//organellar ribosome;GO:0043227//membrane-bounded organelle;GO:0044464//cell part;GO:0015935//small ribosomal s…	GO:0003676//nucleic acid binding;GO:0005488//binding;GO:1901363//heterocyclic compound binding;GO:0005198//structural molecule activity;GO:0097159//organic cyclic compound binding;GO:0003723//RNA binding	GO:0071704//organic substance metabolic process;GO:0043170//macromolecule metabolic process;GO:0008152//metabolic process;GO:0010467//gene expression
Unigene0053102	0.0662	2.1694	5.03432	3.78e-13	1.77e-12	yes	0.001	11.4222	13.4796	3.6e-63	6.05e-62	yes	PREDICTED: polyubiquitin-like [Nelumbo nucifera]	-	-	-	-
Unigene0019159	0.45265	3.75975	3.05417	2.52e-40	2.51e-39	yes	0.0569	0.2895	2.34706	0.0127622	0.0291649	yes	1-aminocycloproane-1-carboxylate oxidase [Narcissus tazetta var. chinensis]	ko00270//Cysteine and methionine metabolism//Amino acid metabolism//Metabolism	-	GO:0003824//catalytic activity;GO:0005488//binding;GO:0016491//oxidoreductase activity;GO:0046872//metal ion binding;GO:0046914//transition metal ion binding;GO:0043167//ion binding;GO:0016705//oxidoreductase activity, acting on paired donors, with incorporation or reduction of molecular oxygen;GO:0043169//cation binding	GO:0044710//single-organism metabolic process;GO:0044699//single-organism process;GO:0008152//metabolic process
Unigene0062858	0.001	0.91285	9.83423	1.35e-10	5.62e-10	yes	0.5049	3.266	2.69346	4.86e-16	2.93e-15	yes	--	-	-	-	-
Unigene0012273	0.001	0.42975	8.74735	0.000171915	0.000457717	yes	0.001	1.8501	10.8534	5.97e-14	3.34e-13	yes	--	-	-	-	-
Unigene0003193	0.75685	3.405	2.16958	2.33e-43	2.46e-42	yes	2.4609	9.0807	1.88362	2.88e-73	5.52e-72	yes	PREDICTED: L-ascorbate oxidase homolog [Musa acuminata subsp. malaccensis]	-	GO:0030312//external encapsulating structure;GO:0005618//cell wall;GO:0071944//cell periphery;GO:0044464//cell part;GO:0005623//cell	GO:0016679//oxidoreductase activity, acting on diphenols and related substances as donors;GO:0003824//catalytic activity;GO:0005488//binding;GO:0043169//cation binding;GO:0016491//oxidoreductase activity;GO:0043167//ion binding;GO:0046872//metal ion binding;GO:0046914//transition metal ion binding;GO:0016682//oxidoreductase activity, acting on diphenols and related substances as donors, oxygen as…	GO:0008152//metabolic process;GO:0044710//single-organism metabolic process;GO:0044699//single-organism process
Unigene0000611	0.4512	2.61275	2.53373	1.88e-10	7.75e-10	yes	0.0839	0.7312	3.12352	0.000732495	0.00207788	yes	gag-pol polyprotein [Silene latifolia]	-	-	GO:0005488//binding	-
Unigene0053624	0.0248	0.31355	3.66028	0.000181603	0.00048227	yes	0.001	17.3675	14.0841	3.35e-250	2.4e-248	yes	BnaC06g21930D [Brassica napus]	-	-	-	-
Unigene0012254	0.1011	8.6507	6.41896	4.08e-162	1.57e-160	yes	0.0509	77.0685	10.5643	0	0	yes	nuclear RNA-binding family protein [Populus trichocarpa]	-	-	-	-
Unigene0061977	0.0341	0.8832	4.6949	0.00028957	0.000750315	yes	0.0657	1.2886	4.29377	4.04e-05	0.000132658	yes	--	-	-	-	-
Unigene0055058	0.001	0.4539	8.82623	0.0157514	0.0313849	yes	0.001	0.7007	9.45265	0.0156414	0.0348312	yes	--	-	-	-	-
Unigene0005470	0.41845	29.6076	6.14477	0	0	yes	3.1882	7.9615	1.3203	2.59e-22	1.93e-21	yes	PREDICTED: aspartic proteinase oryzasin-1-like [Phoenix dactylifera]	-	-	GO:0003824//catalytic activity;GO:0070011//peptidase activity, acting on L-amino acid peptides;GO:0004175//endopeptidase activity;GO:0008233//peptidase activity;GO:0016787//hydrolase activity	GO:0019538//protein metabolic process;GO:0071704//organic substance metabolic process;GO:0008152//metabolic process;GO:0044238//primary metabolic process;GO:0043170//macromolecule metabolic process
Unigene0046134	0.2624	2.96305	3.49724	5.98e-18	3.35e-17	yes	0.001	24.2768	14.5673	1.06e-199	5.69e-198	yes	--	-	-	-	-
Unigene0012598	0.0848	38.508	8.82688	0	0	yes	0.131	8.3136	5.98783	3.35e-68	6.05e-67	yes	PREDICTED: cytochrome b5 isoform A-like isoform X1 [Citrus sinensis]	-	GO:0044464//cell part;GO:0044424//intracellular part;GO:0044434//chloroplast part;GO:0016020//membrane;GO:0009536//plastid;GO:0005622//intracellular;GO:0031224//intrinsic component of membrane;GO:0031090//organelle membrane;GO:0009507//chloroplast;GO:0043226//organelle;GO:0044435//plastid part;GO:0044444//cytoplasmic part;GO:0043227//membrane-bounded organelle;GO:0044422//organelle part;GO:004322…	GO:0016491//oxidoreductase activity;GO:0046906//tetrapyrrole binding;GO:0097159//organic cyclic compound binding;GO:0043169//cation binding;GO:1901363//heterocyclic compound binding;GO:0005488//binding;GO:0003824//catalytic activity;GO:0043167//ion binding	GO:0006694//steroid biosynthetic process;GO:0071704//organic substance metabolic process;GO:0044699//single-organism process;GO:0006722//triterpenoid metabolic process;GO:0008152//metabolic process;GO:0006629//lipid metabolic process;GO:0016114//terpenoid biosynthetic process;GO:0008202//steroid metabolic process;GO:0006721//terpenoid metabolic process;GO:0008610//lipid biosynthetic process;GO:00…
Unigene0014612	0.2184	1.85545	3.08672	3.27e-10	1.33e-09	yes	0.1757	0.689	1.97139	0.00664208	0.0161666	yes	--	-	-	-	-
Unigene0047720	1.7584	7.42825	2.07876	9.06e-67	1.41e-65	yes	0.9927	2.074	1.06299	2.57e-07	1.01e-06	yes	--	-	-	-	-
Unigene0058267	0.1162	0.4007	1.78591	0.0217519	0.0421892	yes	0.001	11.3108	13.4654	5.01e-141	1.85e-139	yes	--	-	-	-	-
Unigene0054636	0.3181	0.957	1.58904	0.00171188	0.00401217	yes	0.1327	0.8673	2.70836	0.000104826	0.000330239	yes	--	-	-	-	-
Unigene0017420	0.07005	2.7819	5.31154	2.6e-85	5.12e-84	yes	0.1456	103.626	9.47517	0	0	yes	PREDICTED: xylosyltransferase oxt-like [Musa acuminata subsp. malaccensis]	-	-	GO:0016740//transferase activity;GO:0003824//catalytic activity	-
Unigene0056173	2.09455	31.8141	3.92495	7.7e-266	4.91e-264	yes	2.3014	5.7188	1.3132	1.93e-13	1.06e-12	yes	PREDICTED: LOW QUALITY PROTEIN: ATP-dependent Clp protease ATP-binding subunit clpX-like, mitochondrial [Elaeis guineensis]	-	-	-	-
Unigene0006370	1.59265	4.5603	1.5177	1.77e-45	1.96e-44	yes	0.6035	9.4881	3.97469	2.39e-249	1.71e-247	yes	PREDICTED: beta-galactosidase 7-like [Phoenix dactylifera]	-	-	GO:0003824//catalytic activity;GO:0004553//hydrolase activity, hydrolyzing O-glycosyl compounds;GO:0016798//hydrolase activity, acting on glycosyl bonds;GO:0016787//hydrolase activity	GO:0008152//metabolic process
Unigene0033319	0.0957	1.59895	4.06246	1.1e-05	3.29e-05	yes	0.1641	1.2518	2.93136	0.00419502	0.0105324	yes	PREDICTED: LOW QUALITY PROTEIN: probable thiol methyltransferase 2 [Elaeis guineensis]	-	-	GO:0008168//methyltransferase activity;GO:0016741//transferase activity, transferring one-carbon groups;GO:0003824//catalytic activity;GO:0016740//transferase activity	GO:0008152//metabolic process
Unigene0059083	0.20115	0.95335	2.24473	0.00130273	0.00310588	yes	0.1825	1.2429	2.76774	6.02e-05	0.000194815	yes	PREDICTED: LOB domain-containing protein 15-like [Musa acuminata subsp. malaccensis]	-	-	-	-
Unigene0053170	0.83795	32.2612	5.26679	0	0	yes	0.4619	1.1208	1.27888	0.000547159	0.00157329	yes	PREDICTED: zinc finger protein ZAT4-like [Phoenix dactylifera]	-	-	-	-
Unigene0018370	0.02845	0.2267	2.99428	0.0121882	0.0248248	yes	0.0488	0.5051	3.37162	0.000122056	0.000381253	yes	--	-	-	-	-
Unigene0047204	2.9695	12.9068	2.11984	1.94e-79	3.55e-78	yes	2.8363	6.2249	1.13404	2.67e-14	1.51e-13	yes	PREDICTED: coatomer subunit gamma-2 [Phoenix dactylifera]	-	GO:0044422//organelle part;GO:0043229//intracellular organelle;GO:0030054//cell junction;GO:0032991//macromolecular complex;GO:0005794//Golgi apparatus;GO:0030120//vesicle coat;GO:0012505//endomembrane system;GO:0005911//cell-cell junction;GO:0030660//Golgi-associated vesicle membrane;GO:0000139//Golgi membrane;GO:0043226//organelle;GO:0044446//intracellular organelle part;GO:0005623//cell;GO:004…	GO:0003824//catalytic activity	GO:1901576//organic substance biosynthetic process;GO:0009056//catabolic process;GO:0019318//hexose metabolic process;GO:0044248//cellular catabolic process;GO:0009058//biosynthetic process;GO:0006486//protein glycosylation;GO:1901137//carbohydrate derivative biosynthetic process;GO:0044260//cellular macromolecule metabolic process;GO:0044237//cellular metabolic process;GO:0009987//cellular proce…
Unigene0050213	0.1423	12.709	6.48077	0	0	yes	0.0168	0.11	2.71097	0.000104826	0.000330239	yes	gag-pol polyprotein [Silene latifolia]	-	-	GO:1901363//heterocyclic compound binding;GO:0016740//transferase activity;GO:0016779//nucleotidyltransferase activity;GO:0046872//metal ion binding;GO:0003824//catalytic activity;GO:0043169//cation binding;GO:0016772//transferase activity, transferring phosphorus-containing groups;GO:0003676//nucleic acid binding;GO:0097159//organic cyclic compound binding;GO:0043167//ion binding;GO:0034061//DNA…	GO:0044238//primary metabolic process;GO:0044249//cellular biosynthetic process;GO:1901576//organic substance biosynthetic process;GO:0043170//macromolecule metabolic process;GO:0090304//nucleic acid metabolic process;GO:0009987//cellular process;GO:0009058//biosynthetic process;GO:0034641//cellular nitrogen compound metabolic process;GO:0046483//heterocycle metabolic process;GO:0006259//DNA meta…
Unigene0042883	0.001	1.8379	10.8438	1.09e-09	4.31e-09	yes	0.001	1.687	10.7202	2.41e-07	9.55e-07	yes	--	-	-	-	-
Unigene0019618	4.31205	13.7287	1.67075	6e-20	3.58e-19	yes	1.1001	4.2696	1.95647	2.68e-07	1.06e-06	yes	--	-	-	-	-
Unigene0005908	0.1008	0.3818	1.92132	0.00204933	0.00475766	yes	0.2367	7.3317	4.95302	1.57e-104	4.24e-103	yes	--	-	-	-	-
Unigene0018710	0.0173	0.43325	4.64636	0.00028957	0.000750315	yes	0.0668	0.4364	2.70773	0.0129695	0.0294824	yes	--	-	-	-	-
Unigene0067327	0.001	0.1944	7.60288	0.00140453	0.00333066	yes	0.0491	26.7711	9.09074	2.94e-299	2.61e-297	yes	--	-	-	-	-
Unigene0029124	0.0379	90.1684	11.2162	0	0	yes	4.2174	194.692	5.5287	0	0	yes	seed specific protein Bn15D18B [Brassica napus]	-	-	-	-
Unigene0027269	0.06075	13.3524	7.78	0	0	yes	0.036	0.5692	3.98287	9.8e-15	5.65e-14	yes	Os03g0157700 [Oryza sativa Japonica Group]	-	-	-	-
Unigene0010203	0.001	0.1352	7.07895	0.00573078	0.0123656	yes	0.001	0.696	9.44294	9.53e-10	4.38e-09	yes	PREDICTED: vicilin-like antimicrobial peptides 2-2 [Musa acuminata subsp. malaccensis]	-	-	-	-
Unigene0051716	1.7247	4.70405	1.44756	5.2e-11	2.2e-10	yes	1.8418	4.8544	1.39818	2.71e-11	1.36e-10	yes	Os11g0157000 [Oryza sativa Japonica Group]	ko03018//RNA degradation//Folding, sorting and degradation//Genetic Information Processing;ko03008//Ribosome biogenesis in eukaryotes//Translation//Genetic Information Processing	-	-	-
Unigene0012301	0.0238	41.0917	10.7537	0	0	yes	0.0917	1.1236	3.61506	4.66e-10	2.18e-09	yes	PREDICTED: transmembrane emp24 domain-containing protein p24delta4-like [Phoenix dactylifera]	-	GO:0044464//cell part;GO:0005623//cell;GO:0043229//intracellular organelle;GO:0043231//intracellular membrane-bounded organelle;GO:0044424//intracellular part;GO:0016020//membrane;GO:0043227//membrane-bounded organelle;GO:0005622//intracellular;GO:0044425//membrane part;GO:0043226//organelle;GO:0031224//intrinsic component of membrane	-	GO:0051234//establishment of localization;GO:0051179//localization
Unigene0017781	1.18625	2.78165	1.22953	9.04e-05	0.000248165	yes	0.2197	7.5405	5.10105	7.88e-51	1.09e-49	yes	BnaC06g41830D [Brassica napus]	-	-	-	-
Unigene0042534	0.94175	3.6175	1.94158	6.76e-29	5.21e-28	yes	1.0418	11.4655	3.46015	1.87e-175	8.7e-174	yes	PREDICTED: serine carboxypeptidase-like 42 [Phoenix dactylifera]	-	-	GO:0003824//catalytic activity;GO:0004180//carboxypeptidase activity;GO:0008238//exopeptidase activity;GO:0008233//peptidase activity;GO:0016787//hydrolase activity;GO:0070011//peptidase activity, acting on L-amino acid peptides	GO:0008152//metabolic process;GO:0019538//protein metabolic process;GO:0071704//organic substance metabolic process;GO:0043170//macromolecule metabolic process;GO:0044238//primary metabolic process
Unigene0006208	1.31795	4.4776	1.76443	6.13e-37	5.69e-36	yes	2.4002	11.7851	2.29574	1.39e-122	4.43e-121	yes	PREDICTED: transcriptional regulator STERILE APETALA [Elaeis guineensis]	-	-	-	-
Unigene0031462	0.001	1.61805	10.66	1.75e-09	6.84e-09	yes	0.001	1.5277	10.5771	1.52e-08	6.49e-08	yes	--	-	-	-	-
Unigene0005297	0.33715	1.09635	1.70125	0.000285951	0.000741834	yes	0.3571	0.9727	1.44567	0.00142124	0.00387497	yes	gag-pol polyprotein [Vitis vinifera]	-	-	GO:0043167//ion binding;GO:0097159//organic cyclic compound binding;GO:0043169//cation binding;GO:0046872//metal ion binding;GO:0046914//transition metal ion binding;GO:0005488//binding	-
Unigene0031072	51.6863	108.785	1.07363	3.58e-121	1.01e-119	yes	42.7657	100.133	1.22739	1.08e-282	9.09e-281	yes	ER glycerol-phosphate acyltransferase [Medicago truncatula]	ko00564//Glycerophospholipid metabolism//Lipid metabolism//Metabolism;ko00561//Glycerolipid metabolism//Lipid metabolism//Metabolism	GO:0016020//membrane;GO:0044424//intracellular part;GO:0031224//intrinsic component of membrane;GO:0043229//intracellular organelle;GO:0009536//plastid;GO:0005623//cell;GO:0005737//cytoplasm;GO:0043226//organelle;GO:0043231//intracellular membrane-bounded organelle;GO:0044425//membrane part;GO:0044464//cell part;GO:0005622//intracellular;GO:0044444//cytoplasmic part;GO:0043227//membrane-bounded o…	GO:0016788//hydrolase activity, acting on ester bonds;GO:0008374//O-acyltransferase activity;GO:0016740//transferase activity;GO:0016746//transferase activity, transferring acyl groups;GO:0016747//transferase activity, transferring acyl groups other than amino-acyl groups;GO:0016787//hydrolase activity;GO:0042578//phosphoric ester hydrolase activity;GO:0003824//catalytic activity	GO:0032989//cellular component morphogenesis;GO:0010817//regulation of hormone levels;GO:0048856//anatomical structure development;GO:2000026//regulation of multicellular organismal development;GO:0000902//cell morphogenesis;GO:0044281//small molecule metabolic process;GO:0044255//cellular lipid metabolic process;GO:0009314//response to radiation;GO:0046341//CDP-diacylglycerol metabolic process;G…
Unigene0050532	0.001	0.7194	9.49065	0.000902215	0.0021945	yes	0.5837	2.2712	1.96016	0.0013304	0.00363608	yes	--	-	-	-	-
Unigene0025639	0.1715	3.95425	4.52712	2.18e-28	1.65e-27	yes	5.8827	2122.82	8.49529	0	0	yes	--	-	-	-	-
Unigene0029728	0.0456	0.71055	3.96183	1.57e-11	6.8e-11	yes	0.0147	2.9215	7.63475	6.15e-57	9.41e-56	yes	PREDICTED: protein shisa-4-like [Musa acuminata subsp. malaccensis]	-	-	-	-
Unigene0049521	0.303	0.9544	1.65528	0.00442545	0.0097587	yes	0.8571	13.8361	4.01283	4.85e-75	9.52e-74	yes	--	-	-	-	-
Unigene0014690	0.001	1.09225	10.0931	5.5e-05	0.000154139	yes	0.001	2.0044	10.969	4.82e-07	1.86e-06	yes	--	-	-	-	-
Unigene0009483	0.16755	5.38095	5.0052	7.95e-47	8.97e-46	yes	0.3233	1.4872	2.20165	5.67e-06	2.02e-05	yes	--	-	-	-	-
Unigene0001019	0.1199	0.91755	2.93596	0.00218503	0.00505803	yes	0.0661	0.7204	3.44608	0.0117402	0.0271031	yes	--	-	-	-	-
Unigene0049535	27.3238	663.918	4.60278	0	0	yes	13.4826	32.1902	1.25552	1.56e-154	6.26e-153	yes	PREDICTED: F-box protein At2g32560-like isoform X1 [Elaeis guineensis]	-	-	-	-
Unigene0035754	6.6381	20.1301	1.60051	2.29e-114	6.09e-113	yes	5.2433	10.9248	1.05906	1.03e-48	1.37e-47	yes	PREDICTED: flocculation protein FLO11-like isoform X1 [Zea mays]	-	-	-	-
Unigene0017699	0.23635	0.69045	1.54661	0.0149837	0.0300821	yes	0.4209	0.9553	1.18248	0.0201872	0.0441353	yes	--	-	-	-	-
Unigene0050974	1.73165	3.5982	1.05513	3.96e-10	1.61e-09	yes	1.1176	2.2763	1.02629	1.27e-06	4.79e-06	yes	RecName: Full=Retrovirus-related Pol polyprotein from transposon TNT 1-94; Includes: RecName: Full=Protease; Includes: RecName: Full=Reverse transcriptase; Includes: RecName: Full=Endonuclease [Nicotiana tabacum]	ko02010//ABC transporters//Membrane transport//Environmental Information Processing	-	GO:0016740//transferase activity;GO:0016772//transferase activity, transferring phosphorus-containing groups;GO:0046872//metal ion binding;GO:0004518//nuclease activity;GO:0016779//nucleotidyltransferase activity;GO:0005488//binding;GO:0043167//ion binding;GO:0043169//cation binding;GO:0003824//catalytic activity;GO:0008233//peptidase activity;GO:0016788//hydrolase activity, acting on ester bonds…	GO:0009987//cellular process;GO:0006139//nucleobase-containing compound metabolic process;GO:0044238//primary metabolic process;GO:0008152//metabolic process;GO:0034641//cellular nitrogen compound metabolic process;GO:0006807//nitrogen compound metabolic process;GO:0046483//heterocycle metabolic process;GO:1901360//organic cyclic compound metabolic process;GO:0006725//cellular aromatic compound m…
Unigene0058023	0.04865	0.3474	2.83609	0.000808597	0.00198555	yes	1.105	2.2712	1.03941	1.74e-05	5.92e-05	yes	PREDICTED: nuclear transcription factor Y subunit A-10-like isoform X2 [Elaeis guineensis]	-	-	-	-
Unigene0013202	0.61045	1.32505	1.1181	0.0156622	0.031341	yes	0.3366	1.1	1.7084	0.000130031	0.000403707	yes	dna-directed rna polymerase ii - related [Asparagus officinalis]	-	-	-	-
Unigene0058834	0.43495	1.33345	1.61624	0.00124238	0.00296983	yes	0.0448	1.7064	5.25131	5.7e-10	2.66e-09	yes	hypothetical protein 16.t00009 [Asparagus officinalis]	-	-	-	-
Unigene0042089	0.27265	1.79015	2.71496	3.88e-10	1.57e-09	yes	0.5537	1.4176	1.35627	0.000366088	0.00108088	yes	PREDICTED: ATP-dependent Clp protease ATP-binding subunit clpX-like, mitochondrial isoform X1 [Phoenix dactylifera]	-	-	-	-
Unigene0034199	2.0247	5.04995	1.31856	4.25e-07	1.43e-06	yes	0.9439	3.4846	1.88429	2.39e-07	9.47e-07	yes	--	-	-	-	-
Unigene0017057	0.08405	2.06345	4.61767	1.34e-08	4.99e-08	yes	0.001	1.0211	9.99591	0.000245094	0.000737144	yes	--	-	-	-	-
Unigene0031386	4.9599	18.1093	1.86835	6.27e-101	1.46e-99	yes	5.1236	10.3039	1.00796	7.71e-34	7.78e-33	yes	PREDICTED: protein YIF1B-B-like [Elaeis guineensis]	-	-	-	-
Unigene0040257	0.15425	4.4713	4.85735	2.85e-23	1.88e-22	yes	0.001	1.5231	10.5728	7.59e-09	3.31e-08	yes	PREDICTED: probable pectate lyase 4 [Sesamum indicum]	ko00040//Pentose and glucuronate interconversions//Carbohydrate metabolism//Metabolism	-	GO:0016837//carbon-oxygen lyase activity, acting on polysaccharides;GO:0016835//carbon-oxygen lyase activity;GO:0043169//cation binding;GO:0005488//binding;GO:0016829//lyase activity;GO:0043167//ion binding;GO:0003824//catalytic activity	GO:0009057//macromolecule catabolic process;GO:0044238//primary metabolic process;GO:0000272//polysaccharide catabolic process;GO:0071704//organic substance metabolic process;GO:0009056//catabolic process;GO:0043170//macromolecule metabolic process;GO:0016052//carbohydrate catabolic process;GO:1901575//organic substance catabolic process;GO:0008152//metabolic process;GO:0005975//carbohydrate meta…
Unigene0038496	0.7569	3.0717	2.02086	7.97e-08	2.81e-07	yes	1.8385	3.8292	1.05851	0.000579873	0.00166347	yes	OSJNBa0088I22.18 [Oryza sativa Japonica Group]	-	GO:0044425//membrane part;GO:0032991//macromolecular complex;GO:0044424//intracellular part;GO:0044436//thylakoid part;GO:0034357//photosynthetic membrane;GO:0016020//membrane;GO:0043234//protein complex;GO:0009579//thylakoid;GO:0009521//photosystem;GO:0005622//intracellular;GO:0005623//cell;GO:0044464//cell part	GO:0032549//ribonucleoside binding;GO:0036094//small molecule binding;GO:0003824//catalytic activity;GO:0001882//nucleoside binding;GO:0005488//binding;GO:0043167//ion binding;GO:0046872//metal ion binding;GO:0043169//cation binding;GO:0001883//purine nucleoside binding;GO:0016740//transferase activity;GO:0097159//organic cyclic compound binding;GO:0097367//carbohydrate derivative binding;GO:0046…	GO:0044260//cellular macromolecule metabolic process;GO:0044237//cellular metabolic process;GO:0006139//nucleobase-containing compound metabolic process;GO:0006807//nitrogen compound metabolic process;GO:0071704//organic substance metabolic process;GO:0034641//cellular nitrogen compound metabolic process;GO:0008152//metabolic process;GO:0006259//DNA metabolic process;GO:0044238//primary metabolic…
Unigene0056138	0.1284	1.1334	3.14194	1.15e-06	3.73e-06	yes	0.5334	1.2452	1.22309	0.00963779	0.022597	yes	--	-	-	-	-
Unigene0027572	1.0789	14.6176	3.76008	9.8e-254	5.97e-252	yes	0.2634	64.179	7.9287	0	0	yes	PREDICTED: inorganic phosphate transporter 1-4-like [Elaeis guineensis]	-	GO:0031224//intrinsic component of membrane;GO:0044425//membrane part;GO:0016020//membrane	GO:0005215//transporter activity;GO:0022857//transmembrane transporter activity;GO:0015291//secondary active transmembrane transporter activity;GO:0022804//active transmembrane transporter activity	GO:0044765//single-organism transport;GO:0051234//establishment of localization;GO:0051179//localization;GO:0044699//single-organism process;GO:0009987//cellular process;GO:0006820//anion transport;GO:0006810//transport;GO:0044763//single-organism cellular process;GO:0006811//ion transport;GO:0015698//inorganic anion transport;GO:1902578//single-organism localization
Unigene0051035	2.0354	7.7768	1.93386	1.99e-16	1.05e-15	yes	7.1397	15.8156	1.14741	4.94e-13	2.67e-12	yes	--	-	-	-	-
Unigene0035479	0.0899	28.0868	8.28736	0	0	yes	0.0771	28.0616	8.50765	0	0	yes	PREDICTED: tetraspanin-8-like [Elaeis guineensis]	-	GO:0016020//membrane	-	-
Unigene0016551	0.001	0.2919	8.18933	0.00353708	0.0079098	yes	0.001	0.3627	8.50263	0.00782344	0.0185831	yes	--	-	-	-	-
Unigene0070446	5.44365	13.7249	1.33415	1.99e-53	2.51e-52	yes	0.5795	2.5427	2.13348	7.12e-19	4.75e-18	yes	PREDICTED: probable carboxylesterase 15 [Phoenix dactylifera]	-	-	-	-
Unigene0042855	1.0929	2.4676	1.17495	1.21e-07	4.21e-07	yes	2.198	7.1836	1.70852	9.69e-34	9.75e-33	yes	PREDICTED: ATP synthase subunit delta', mitochondrial-like [Phoenix dactylifera]	ko00190//Oxidative phosphorylation//Energy metabolism//Metabolism	GO:0031975//envelope;GO:0043234//protein complex;GO:0031966//mitochondrial membrane;GO:0032991//macromolecular complex;GO:0043227//membrane-bounded organelle;GO:0044446//intracellular organelle part;GO:0016020//membrane;GO:0016469//proton-transporting two-sector ATPase complex;GO:0043226//organelle;GO:0043229//intracellular organelle;GO:0044464//cell part;GO:0044429//mitochondrial part;GO:0031090…	-	GO:0009126//purine nucleoside monophosphate metabolic process;GO:0044710//single-organism metabolic process;GO:0009987//cellular process;GO:0006807//nitrogen compound metabolic process;GO:0006810//transport;GO:0009123//nucleoside monophosphate metabolic process;GO:1901657//glycosyl compound metabolic process;GO:0006796//phosphate-containing compound metabolic process;GO:1901360//organic cyclic co…
Unigene0066794	3.1295	6.4351	1.04003	0.000174525	0.000464353	yes	0.001	4.7309	12.2079	1.97e-27	1.7e-26	yes	PREDICTED: uncharacterized protein LOC105048596 [Elaeis guineensis]	-	-	-	-
Unigene0008613	0.99335	6.0475	2.60596	1.53e-26	1.11e-25	yes	1.3428	7.5643	2.49396	9.48e-32	9.08e-31	yes	PREDICTED: LOW QUALITY PROTEIN: probable nucleoredoxin 1 [Phoenix dactylifera]	-	-	-	GO:0048856//anatomical structure development;GO:0009987//cellular process;GO:0032502//developmental process;GO:0044763//single-organism cellular process;GO:0044699//single-organism process
Unigene0012370	0.1583	0.8791	2.47337	0.0145987	0.0293572	yes	0.2874	1.8786	2.70853	0.000104826	0.000330239	yes	--	-	-	-	-
Unigene0060903	1.9405	7.1041	1.87222	3.08e-10	1.25e-09	yes	2.7017	8.6618	1.6808	2.97e-10	1.4e-09	yes	PREDICTED: dynamin-related protein 3B-like [Solanum lycopersicum]	-	-	GO:0001883//purine nucleoside binding;GO:0097367//carbohydrate derivative binding;GO:0017111//nucleoside-triphosphatase activity;GO:0032549//ribonucleoside binding;GO:0097159//organic cyclic compound binding;GO:0016787//hydrolase activity;GO:0016462//pyrophosphatase activity;GO:0001882//nucleoside binding;GO:0016818//hydrolase activity, acting on acid anhydrides, in phosphorus-containing anhydrid…	-
Unigene0022386	0.2113	0.8639	2.03157	4.72e-07	1.58e-06	yes	1.7116	4.3097	1.33224	2.49e-16	1.52e-15	yes	PREDICTED: apoptosis-inducing factor homolog B-like [Musa acuminata subsp. malaccensis]	-	-	GO:1901265//nucleoside phosphate binding;GO:0097159//organic cyclic compound binding;GO:0005488//binding;GO:0036094//small molecule binding;GO:1901363//heterocyclic compound binding;GO:0000166//nucleotide binding;GO:0003824//catalytic activity	GO:0044710//single-organism metabolic process;GO:0044699//single-organism process;GO:0008152//metabolic process
Unigene0044371	0.28795	5.5492	4.26839	7.61e-102	1.79e-100	yes	0.4264	1.1825	1.47156	2.68e-07	1.06e-06	yes	Os08g0106900 [Oryza sativa Japonica Group]	-	-	-	-
Unigene0045662	0.5451	144.778	8.0531	0	0	yes	0.3286	12.8857	5.29329	1.55e-49	2.09e-48	yes	PREDICTED: plasma membrane ATPase 4-like [Nelumbo nucifera]	ko00190//Oxidative phosphorylation//Energy metabolism//Metabolism	GO:0044425//membrane part;GO:0016020//membrane;GO:0031224//intrinsic component of membrane	GO:0001883//purine nucleoside binding;GO:0008324//cation transmembrane transporter activity;GO:0032550//purine ribonucleoside binding;GO:0022804//active transmembrane transporter activity;GO:0016820//hydrolase activity, acting on acid anhydrides, catalyzing transmembrane movement of substances;GO:0016787//hydrolase activity;GO:0032549//ribonucleoside binding;GO:0036094//small molecule binding;GO:…	GO:0009260//ribonucleotide biosynthetic process;GO:0006812//cation transport;GO:0015992//proton transport;GO:0006164//purine nucleotide biosynthetic process;GO:0018130//heterocycle biosynthetic process;GO:0015672//monovalent inorganic cation transport;GO:0034641//cellular nitrogen compound metabolic process;GO:0006725//cellular aromatic compound metabolic process;GO:0072521//purine-containing com…
Unigene0020894	0.6167	1.4047	1.18762	5.84e-06	1.79e-05	yes	0.8375	2.2593	1.43171	3.55e-12	1.85e-11	yes	PREDICTED: heterogeneous nuclear ribonucleoprotein 1-like [Elaeis guineensis]	ko03040//Spliceosome//Transcription//Genetic Information Processing	GO:0044423//virion part;GO:0019012//virion;GO:0032991//macromolecular complex	GO:0036094//small molecule binding;GO:0097159//organic cyclic compound binding;GO:0005488//binding	-
Unigene0007101	0.2791	0.87645	1.65089	0.00894925	0.0187009	yes	0.4861	2.2319	2.19895	1.48e-08	6.33e-08	yes	PREDICTED: protein TOC75-3, chloroplastic-like [Phoenix dactylifera]	-	GO:0016020//membrane	GO:0022892//substrate-specific transporter activity;GO:0005215//transporter activity;GO:0008565//protein transporter activity;GO:0022891//substrate-specific transmembrane transporter activity;GO:0022857//transmembrane transporter activity;GO:0008320//protein transmembrane transporter activity;GO:0022884//macromolecule transmembrane transporter activity	GO:0006810//transport;GO:0071702//organic substance transport;GO:0008104//protein localization;GO:0051179//localization;GO:0051234//establishment of localization;GO:0045184//establishment of protein localization;GO:0033036//macromolecule localization;GO:0015031//protein transport
Unigene0045362	1.47405	42.9293	4.86411	4.36e-166	1.72e-164	yes	5.5729	21.2909	1.93374	3.44e-28	3.02e-27	yes	PREDICTED: tubulin beta-2 chain [Elaeis guineensis]	ko04145//Phagosome//Transport and catabolism//Cellular Processes	GO:0005622//intracellular;GO:0044424//intracellular part;GO:0043226//organelle;GO:0043229//intracellular organelle;GO:0032991//macromolecular complex;GO:0043232//intracellular non-membrane-bounded organelle;GO:0005856//cytoskeleton;GO:0005623//cell;GO:0015630//microtubule cytoskeleton;GO:0044464//cell part;GO:0043228//non-membrane-bounded organelle	GO:0097159//organic cyclic compound binding;GO:0001882//nucleoside binding;GO:0016462//pyrophosphatase activity;GO:0005488//binding;GO:0003824//catalytic activity;GO:0016787//hydrolase activity;GO:0032550//purine ribonucleoside binding;GO:1901363//heterocyclic compound binding;GO:0032549//ribonucleoside binding;GO:0001883//purine nucleoside binding;GO:0036094//small molecule binding;GO:0016817//h…	GO:0070271//protein complex biogenesis;GO:0044699//single-organism process;GO:0009987//cellular process;GO:0071822//protein complex subunit organization;GO:0044085//cellular component biogenesis;GO:0016043//cellular component organization;GO:0022607//cellular component assembly;GO:0034622//cellular macromolecular complex assembly;GO:0043623//cellular protein complex assembly;GO:0043933//macromole…
Unigene0030535	0.19925	23.5142	6.88281	0	0	yes	0.3113	0.623	1.00093	8.75e-05	0.000277808	yes	PREDICTED: WD repeat-containing protein 44-like isoform X1 [Phoenix dactylifera]	-	-	-	-
Unigene0006982	1.03245	2.24645	1.12158	1.41e-06	4.55e-06	yes	0.4886	1.4126	1.53163	1.55e-06	5.77e-06	yes	hypothetical protein 16.t00009 [Asparagus officinalis]	-	-	-	-
Unigene0042479	1.2215	8.88095	2.86206	0	0	yes	1.364	3.4619	1.34372	5.43e-77	1.09e-75	yes	Golgi-body localization protein domain isoform 1 [Theobroma cacao]	-	-	-	-
Unigene0029057	3.88655	18.9693	2.2871	4.42e-82	8.33e-81	yes	4.0771	8.9178	1.12914	1.34e-13	7.42e-13	yes	PREDICTED: calmodulin-like protein 11 [Elaeis guineensis]	ko04626//Plant-pathogen interaction//Environmental adaptation//Organismal Systems	-	GO:0016627//oxidoreductase activity, acting on the CH-CH group of donors;GO:0043167//ion binding;GO:0005488//binding;GO:0046872//metal ion binding;GO:0043169//cation binding;GO:0016628//oxidoreductase activity, acting on the CH-CH group of donors, NAD or NADP as acceptor;GO:0003824//catalytic activity;GO:0016491//oxidoreductase activity	GO:0008152//metabolic process;GO:0044710//single-organism metabolic process;GO:0044699//single-organism process
Unigene0027518	11.6764	37.4254	1.68042	9.64e-117	2.62e-115	yes	26.2987	53.6807	1.02941	7.87e-131	2.7e-129	yes	PREDICTED: UDP-glucuronic acid decarboxylase 2-like [Gossypium raimondii]	ko00500//Starch and sucrose metabolism//Carbohydrate metabolism//Metabolism;ko00520//Amino sugar and nucleotide sugar metabolism//Carbohydrate metabolism//Metabolism	-	GO:0005488//binding;GO:0048037//cofactor binding	-
Unigene0019395	0.001	13.9674	13.7698	1.82e-207	9.07e-206	yes	0.001	0.3505	8.45327	0.000245094	0.000737144	yes	TRP-like ion channel pkd2 [Gossypium arboreum]	-	GO:0016020//membrane	-	-
Unigene0008991	0.3477	3.7877	3.44541	1.82e-24	1.25e-23	yes	0.0368	0.4404	3.58104	0.00636217	0.015539	yes	PREDICTED: copper transporter 6-like [Phoenix dactylifera]	-	-	-	-
Unigene0064156	0.737	1.8139	1.29936	0.00539363	0.0117108	yes	0.001	1.0829	10.0807	3.85e-06	1.39e-05	yes	--	-	-	-	-
Unigene0024440	4.39825	18.6806	2.08654	2.27e-36	2.08e-35	yes	2.3786	6.7935	1.51404	2.16e-08	9.14e-08	yes	PREDICTED: calcium-dependent protein kinase 1-like [Elaeis guineensis]	ko04626//Plant-pathogen interaction//Environmental adaptation//Organismal Systems	-	GO:0016740//transferase activity;GO:0097159//organic cyclic compound binding;GO:0036094//small molecule binding;GO:0046872//metal ion binding;GO:1901363//heterocyclic compound binding;GO:0001883//purine nucleoside binding;GO:0001882//nucleoside binding;GO:0016301//kinase activity;GO:0043169//cation binding;GO:0004672//protein kinase activity;GO:0097367//carbohydrate derivative binding;GO:0043167/…	GO:0019538//protein metabolic process;GO:0071704//organic substance metabolic process;GO:0008152//metabolic process;GO:0044260//cellular macromolecule metabolic process;GO:0044238//primary metabolic process;GO:0036211//protein modification process;GO:0006793//phosphorus metabolic process;GO:0044237//cellular metabolic process;GO:0006464//cellular protein modification process;GO:0009987//cellular …
Unigene0025326	3.9622	11.9614	1.59401	7.28e-29	5.61e-28	yes	1.5148	4.1599	1.45742	7.78e-10	3.6e-09	yes	PREDICTED: bifunctional protein FolD 4, chloroplastic-like isoform X2 [Phoenix dactylifera]	-	-	GO:0016645//oxidoreductase activity, acting on the CH-NH group of donors;GO:0016646//oxidoreductase activity, acting on the CH-NH group of donors, NAD or NADP as acceptor;GO:0016491//oxidoreductase activity;GO:0003824//catalytic activity	GO:0043603//cellular amide metabolic process;GO:0044763//single-organism cellular process;GO:0006082//organic acid metabolic process;GO:1901360//organic cyclic compound metabolic process;GO:0051186//cofactor metabolic process;GO:0044238//primary metabolic process;GO:1901564//organonitrogen compound metabolic process;GO:0019752//carboxylic acid metabolic process;GO:1901605//alpha-amino acid metabo…
Unigene0007626	0.63965	1.8561	1.53692	0.00245058	0.00561425	yes	0.001	0.5895	9.20335	0.00782344	0.0185831	yes	PREDICTED: feruloyl CoA ortho-hydroxylase 2-like [Elaeis guineensis]	-	-	GO:0016491//oxidoreductase activity;GO:0043167//ion binding;GO:0003824//catalytic activity;GO:0043169//cation binding;GO:0046872//metal ion binding;GO:0005488//binding	-
Unigene0015389	0.41815	1.0326	1.30419	0.000310731	0.000802908	yes	0.0576	0.9626	4.0628	3.89e-11	1.93e-10	yes	Pleckstrin (PH) domain-containing protein isoform 3 [Theobroma cacao]	-	-	GO:0005488//binding;GO:0008289//lipid binding	-
Unigene0061101	0.001	0.58825	9.20029	1.48e-07	5.14e-07	yes	0.001	62.8126	15.9388	0	0	yes	PREDICTED: LOB domain-containing protein 12 [Jatropha curcas]	-	-	-	-
Unigene0040515	1.2496	8.71675	2.80232	1.29e-47	1.48e-46	yes	1.3301	18.6366	3.80853	6.39e-102	1.68e-100	yes	PREDICTED: epoxide hydrolase 4 [Pyrus x bretschneideri]	-	-	-	-
Unigene0009114	0.57945	2.55105	2.13834	7.32e-20	4.36e-19	yes	0.071	0.3094	2.12358	0.00722652	0.0174561	yes	PREDICTED: protein trichome birefringence-like 19 [Elaeis guineensis]	-	-	-	-
Unigene0013232	1.37455	26.9755	4.29462	0	0	yes	0.798	26.6106	5.05947	0	0	yes	PREDICTED: probable tyrosine-protein phosphatase At1g05000 [Elaeis guineensis]	-	-	GO:0016787//hydrolase activity;GO:0016788//hydrolase activity, acting on ester bonds;GO:0003824//catalytic activity;GO:0016791//phosphatase activity;GO:0042578//phosphoric ester hydrolase activity;GO:0004721//phosphoprotein phosphatase activity	GO:0006464//cellular protein modification process;GO:0016311//dephosphorylation;GO:0006796//phosphate-containing compound metabolic process;GO:0071704//organic substance metabolic process;GO:0043412//macromolecule modification;GO:0008152//metabolic process;GO:0044237//cellular metabolic process;GO:0009987//cellular process;GO:0036211//protein modification process;GO:0019538//protein metabolic pro…
Unigene0028730	0.3526	2.7909	2.98463	4.58e-49	5.37e-48	yes	0.3769	250.587	9.37691	0	0	yes	tetraketide alpha-pyrone reductase 2 [Jatropha curcas]	-	-	GO:0016614//oxidoreductase activity, acting on CH-OH group of donors;GO:0003824//catalytic activity;GO:0048037//cofactor binding;GO:0016491//oxidoreductase activity;GO:0005488//binding;GO:0016616//oxidoreductase activity, acting on the CH-OH group of donors, NAD or NADP as acceptor	GO:0044699//single-organism process;GO:0044710//single-organism metabolic process;GO:0008152//metabolic process
Unigene0005127	3.10595	11.176	1.8473	1.24e-32	1.05e-31	yes	3.9893	8.3206	1.06055	8.43e-11	4.11e-10	yes	PREDICTED: sphinganine C(4)-monooxygenase 1-like [Elaeis guineensis]	ko00600//Sphingolipid metabolism//Lipid metabolism//Metabolism	GO:0043227//membrane-bounded organelle;GO:0044425//membrane part;GO:0043226//organelle;GO:0043231//intracellular membrane-bounded organelle;GO:0043229//intracellular organelle;GO:0016020//membrane;GO:0005622//intracellular;GO:0044424//intracellular part;GO:0005623//cell;GO:0031224//intrinsic component of membrane;GO:0044464//cell part	GO:0043169//cation binding;GO:0003824//catalytic activity;GO:0046914//transition metal ion binding;GO:0005488//binding;GO:0016491//oxidoreductase activity;GO:0046872//metal ion binding;GO:0043167//ion binding	GO:0044238//primary metabolic process;GO:1901360//organic cyclic compound metabolic process;GO:0009058//biosynthetic process;GO:0046467//membrane lipid biosynthetic process;GO:0044281//small molecule metabolic process;GO:0009416//response to light stimulus;GO:0050896//response to stimulus;GO:0009314//response to radiation;GO:0044255//cellular lipid metabolic process;GO:0006082//organic acid metab…
Unigene0004439	0.10705	0.9111	3.08932	1.13e-08	4.2e-08	yes	0.0385	16.0236	8.70112	7.15e-231	4.63e-229	yes	--	-	-	-	-
Unigene0021107	0.16265	0.4157	1.35377	0.00492042	0.0107594	yes	0.5044	1.1927	1.24159	4.46e-06	1.6e-05	yes	PREDICTED: serine/arginine repetitive matrix protein 1 isoform X2 [Elaeis guineensis]	-	-	-	-
Unigene0049101	0.6266	2.5451	2.02211	4.95e-12	2.19e-11	yes	0.4645	1.6966	1.8689	6.4e-07	2.46e-06	yes	Oligoribonuclease [Medicago truncatula]	-	-	-	-
Unigene0006080	0.3499	2.9408	3.07119	4.52e-21	2.8e-20	yes	0.4021	4.0675	3.33852	4.37e-27	3.72e-26	yes	PREDICTED: non-specific lipid-transfer protein A-like isoform X1 [Elaeis guineensis]	-	-	-	-
Unigene0055217	0.001	0.36265	8.50243	5.07e-06	1.56e-05	yes	0.912	185.963	7.67177	0	0	yes	BnaA07g31240D [Brassica napus]	-	-	-	-
Unigene0062536	0.09965	15.1853	7.25159	5.61e-66	8.65e-65	yes	0.2564	1.3964	2.44524	0.00444281	0.0110818	yes	--	-	-	-	-
Unigene0028332	2.88515	8.56365	1.56958	1.15e-10	4.8e-10	yes	1.5001	5.4188	1.85291	2.22e-07	8.84e-07	yes	--	-	-	-	-
Unigene0004884	3.50745	57.8704	4.04433	0	0	yes	0.6795	1.5989	1.23453	0.000463271	0.00135481	yes	dehydrin 2 [Corylus heterophylla]	-	-	-	-
Unigene0046185	0.6603	4.3599	2.7231	1.01e-17	5.59e-17	yes	0.144	0.753	2.38658	0.000328077	0.000971914	yes	--	-	-	-	-
Unigene0032438	0.04235	12.4849	8.20361	0	0	yes	0.6529	91.769	7.135	0	0	yes	PREDICTED: bidirectional sugar transporter SWEET14-like [Elaeis guineensis]	-	GO:0005623//cell;GO:0031224//intrinsic component of membrane;GO:0043226//organelle;GO:0016020//membrane;GO:0016021//integral component of membrane;GO:0043231//intracellular membrane-bounded organelle;GO:0044464//cell part;GO:0043229//intracellular organelle;GO:0044424//intracellular part;GO:0043227//membrane-bounded organelle;GO:0005622//intracellular;GO:0044425//membrane part	GO:0022857//transmembrane transporter activity;GO:0022891//substrate-specific transmembrane transporter activity;GO:0015144//carbohydrate transmembrane transporter activity;GO:0022892//substrate-specific transporter activity;GO:0005215//transporter activity;GO:1901476//carbohydrate transporter activity	GO:0044699//single-organism process;GO:0071702//organic substance transport;GO:0044765//single-organism transport;GO:0008643//carbohydrate transport;GO:0051179//localization;GO:0051234//establishment of localization;GO:0006810//transport;GO:1902578//single-organism localization
Unigene0054442	0.001	0.3896	8.60585	0.0157514	0.0313849	yes	0.001	5.047	12.3012	7.53e-18	4.86e-17	yes	PREDICTED: hepatoma-derived growth factor-related protein 2 [Phoenix dactylifera]	-	-	-	-
Unigene0006532	5.9939	22.2396	1.89156	7.23e-104	1.73e-102	yes	2.1012	7.2528	1.78732	1.5e-85	3.32e-84	yes	PREDICTED: probable alpha,alpha-trehalose-phosphate synthase [UDP-forming] 9 [Phoenix dactylifera]	ko00500//Starch and sucrose metabolism//Carbohydrate metabolism//Metabolism	GO:0043231//intracellular membrane-bounded organelle;GO:0044444//cytoplasmic part;GO:0005737//cytoplasm;GO:0005623//cell;GO:0005622//intracellular;GO:0044464//cell part;GO:0044424//intracellular part;GO:0043229//intracellular organelle;GO:0043227//membrane-bounded organelle;GO:0043226//organelle	GO:0003824//catalytic activity;GO:0016740//transferase activity	GO:0071704//organic substance metabolic process;GO:0044723//single-organism carbohydrate metabolic process;GO:0005984//disaccharide metabolic process;GO:0044710//single-organism metabolic process;GO:0005991//trehalose metabolic process;GO:0044699//single-organism process;GO:0009311//oligosaccharide metabolic process;GO:0044763//single-organism cellular process;GO:0009987//cellular process;GO:0044…
Unigene0052584	0.29085	1.0646	1.87196	0.00439371	0.00969262	yes	0.2245	1.1005	2.29337	0.00261354	0.00679804	yes	Retrotransposon gag protein [Asparagus officinalis]	-	-	-	-
Unigene0072315	0.7701	4.02975	2.38757	3.32e-19	1.93e-18	yes	1.698	525.845	8.27466	0	0	yes	BnaC07g38740D [Brassica napus]	-	GO:0043226//organelle;GO:0043229//intracellular organelle;GO:0005623//cell;GO:0044424//intracellular part;GO:0005622//intracellular;GO:0044464//cell part;GO:0043227//membrane-bounded organelle;GO:0043231//intracellular membrane-bounded organelle	-	-
Unigene0030531	1.0902	121.978	6.80589	0	0	yes	0.4469	2.4906	2.47847	2.82e-39	3.18e-38	yes	PREDICTED: pectate lyase-like [Setaria italica]	ko00040//Pentose and glucuronate interconversions//Carbohydrate metabolism//Metabolism	-	GO:0003824//catalytic activity;GO:0016829//lyase activity	-
Unigene0061160	0.9129	1.96555	1.1064	0.000116755	0.000316576	yes	1.0065	3.7663	1.9038	1.73e-17	1.1e-16	yes	--	-	-	-	-
Unigene0010626	1.43045	8.17305	2.51441	3.33e-101	7.77e-100	yes	2.2218	13.0296	2.55199	9.15e-145	3.44e-143	yes	PREDICTED: zinc finger CCCH domain-containing protein 40-like [Elaeis guineensis]	ko03040//Spliceosome//Transcription//Genetic Information Processing	-	GO:0097159//organic cyclic compound binding;GO:0036094//small molecule binding;GO:0005488//binding;GO:0043169//cation binding;GO:0003676//nucleic acid binding;GO:0043167//ion binding;GO:1901363//heterocyclic compound binding	-
Unigene0006296	0.07665	5.20235	6.08473	1.93e-228	1.06e-226	yes	0.0417	0.5911	3.82528	2.07e-18	1.37e-17	yes	SABRE family protein [Populus trichocarpa]	-	-	-	-
Unigene0059615	0.1359	0.5458	2.00583	0.0140008	0.0282575	yes	0.3275	2.3906	2.86781	1.51e-12	7.96e-12	yes	--	-	-	-	-
Unigene0000789	0.17805	1.51325	3.0873	3.32e-13	1.55e-12	yes	0.738	2.3841	1.69175	7.08e-09	3.1e-08	yes	--	-	-	-	-
Unigene0049068	0.984	2.4767	1.33169	2.52e-12	1.13e-11	yes	0.7564	2.3591	1.64102	1.73e-13	9.54e-13	yes	PREDICTED: clustered mitochondria protein-like isoform X1 [Phoenix dactylifera]	-	-	-	GO:0006996//organelle organization;GO:0007005//mitochondrion organization;GO:0071840//cellular component organization or biogenesis;GO:0009987//cellular process;GO:0016043//cellular component organization
Unigene0044258	0.03785	0.2583	2.77068	0.0249121	0.0476704	yes	0.2271	4.8424	4.41432	2.32e-34	2.37e-33	yes	--	-	-	-	-
Unigene0028847	2.3014	60.1362	4.70765	0	0	yes	3.0976	6.563	1.0832	1.67e-25	1.36e-24	yes	PREDICTED: hexokinase-2-like [Phoenix dactylifera]	ko01200//Carbon metabolism//Global and Overview//Metabolism;ko00500//Starch and sucrose metabolism//Carbohydrate metabolism//Metabolism;ko00520//Amino sugar and nucleotide sugar metabolism//Carbohydrate metabolism//Metabolism;ko00010//Glycolysis / Gluconeogenesis//Carbohydrate metabolism//Metabolism;ko00052//Galactose metabolism//Carbohydrate metabolism//Metabolism;ko00051//Fructose and mannose m…	-	GO:1901363//heterocyclic compound binding;GO:0016772//transferase activity, transferring phosphorus-containing groups;GO:0036094//small molecule binding;GO:0005488//binding;GO:0016773//phosphotransferase activity, alcohol group as acceptor;GO:0003824//catalytic activity;GO:0097159//organic cyclic compound binding;GO:0016740//transferase activity	GO:0044238//primary metabolic process;GO:0044237//cellular metabolic process;GO:0006793//phosphorus metabolic process;GO:0008152//metabolic process;GO:0071704//organic substance metabolic process;GO:0016310//phosphorylation;GO:0006796//phosphate-containing compound metabolic process;GO:0009987//cellular process
Unigene0024458	0.0286	7.134	7.96255	5.11e-235	2.85e-233	yes	0.001	0.0925	6.53138	0.00195752	0.00519711	yes	OSJNBa0035M09.1 [Oryza sativa Japonica Group]	-	-	GO:0005488//binding;GO:0003824//catalytic activity	GO:0044237//cellular metabolic process;GO:0009987//cellular process;GO:0071704//organic substance metabolic process;GO:0044238//primary metabolic process;GO:0008152//metabolic process;GO:0043170//macromolecule metabolic process
Unigene0019946	1.38225	6.4638	2.22536	1.54e-31	1.27e-30	yes	1.6514	4.3355	1.39251	8.3e-11	4.04e-10	yes	PREDICTED: embryogenesis-associated protein EMB8-like isoform X2 [Musa acuminata subsp. malaccensis]	-	-	-	-
Unigene0045891	1.30685	3.59195	1.45867	7.57e-22	4.8e-21	yes	0.3726	1.3019	1.80492	3.28e-10	1.55e-09	yes	Retrotransposon gag protein [Asparagus officinalis]	-	-	-	-
Unigene0054756	0.001	0.40215	8.65159	0.00942532	0.0195827	yes	0.3775	2.3033	2.60915	3.91e-05	0.000128836	yes	BnaCnng23240D [Brassica napus]	ko00500//Starch and sucrose metabolism//Carbohydrate metabolism//Metabolism;ko00040//Pentose and glucuronate interconversions//Carbohydrate metabolism//Metabolism	GO:0030312//external encapsulating structure;GO:0071944//cell periphery;GO:0005623//cell;GO:0044464//cell part;GO:0005618//cell wall	GO:0003824//catalytic activity;GO:0016788//hydrolase activity, acting on ester bonds;GO:0016787//hydrolase activity	GO:0008152//metabolic process
Unigene0020390	3.9941	15.7058	1.97536	4.58e-125	1.33e-123	yes	6.7647	46.591	2.78395	0	0	yes	PREDICTED: aldose 1-epimerase-like [Elaeis guineensis]	ko00010//Glycolysis / Gluconeogenesis//Carbohydrate metabolism//Metabolism;ko00052//Galactose metabolism//Carbohydrate metabolism//Metabolism	GO:0044464//cell part;GO:0005623//cell;GO:0043227//membrane-bounded organelle;GO:0043231//intracellular membrane-bounded organelle;GO:0043229//intracellular organelle;GO:0043226//organelle;GO:0005622//intracellular;GO:0044424//intracellular part	GO:0016853//isomerase activity;GO:0003824//catalytic activity	GO:0008152//metabolic process;GO:0071704//organic substance metabolic process;GO:0044238//primary metabolic process;GO:0005975//carbohydrate metabolic process
Unigene0007098	0.1344	1.4698	3.45101	3.92e-14	1.9e-13	yes	0.5421	1.1811	1.1235	0.00259142	0.0067527	yes	--	-	-	-	-
Unigene0009334	0.45935	3.5214	2.93848	1.52e-21	9.54e-21	yes	0.4792	2.1229	2.14734	1.5e-08	6.44e-08	yes	--	-	-	-	-
Unigene0022385	2.10325	7.6948	1.87126	3.05e-62	4.45e-61	yes	1.8294	8.0611	2.13961	8.5e-65	1.46e-63	yes	PREDICTED: apoptosis-inducing factor 2-like [Phoenix dactylifera]	-	-	-	-
Unigene0061268	0.16345	0.76315	2.22312	0.000712224	0.00175981	yes	0.8414	1.9315	1.19886	0.000230667	0.000698189	yes	--	-	-	-	-
Unigene0000887	1.49985	4.7894	1.67503	5.69e-57	7.59e-56	yes	0.3019	1.6026	2.40827	3.4e-38	3.75e-37	yes	PREDICTED: cellulose synthase A catalytic subunit 9 [UDP-forming] isoform X1 [Elaeis guineensis]	-	GO:0043229//intracellular organelle;GO:0005623//cell;GO:0044464//cell part;GO:0043231//intracellular membrane-bounded organelle;GO:0005737//cytoplasm;GO:0044444//cytoplasmic part;GO:0005622//intracellular;GO:0009536//plastid;GO:0043226//organelle;GO:0044425//membrane part;GO:0043227//membrane-bounded organelle;GO:0044424//intracellular part;GO:0016020//membrane;GO:0031224//intrinsic component of …	GO:0046914//transition metal ion binding;GO:0016740//transferase activity;GO:0016759//cellulose synthase activity;GO:0043169//cation binding;GO:0046527//glucosyltransferase activity;GO:0003824//catalytic activity;GO:0046872//metal ion binding;GO:0043167//ion binding;GO:0016758//transferase activity, transferring hexosyl groups;GO:0016757//transferase activity, transferring glycosyl groups;GO:0005…	GO:0052546//cell wall pectin metabolic process;GO:0006464//cellular protein modification process;GO:0044264//cellular polysaccharide metabolic process;GO:0009987//cellular process;GO:0008152//metabolic process;GO:0045229//external encapsulating structure organization;GO:0032502//developmental process;GO:0010410//hemicellulose metabolic process;GO:0009832//plant-type cell wall biogenesis;GO:007155…
Unigene0058918	0.0341	0.72665	4.41342	0.00116939	0.00280694	yes	0.001	0.9306	9.86202	0.000245094	0.000737144	yes	--	-	-	-	-
Unigene0011913	0.0146	2.0069	7.10286	1.16e-45	1.28e-44	yes	0.0282	10.7663	8.57661	2.59e-212	1.5e-210	yes	PREDICTED: pectinesterase QRT1-like [Elaeis guineensis]	ko00500//Starch and sucrose metabolism//Carbohydrate metabolism//Metabolism;ko00040//Pentose and glucuronate interconversions//Carbohydrate metabolism//Metabolism	GO:0005623//cell;GO:0030312//external encapsulating structure;GO:0043231//intracellular membrane-bounded organelle;GO:0043227//membrane-bounded organelle;GO:0005622//intracellular;GO:0043229//intracellular organelle;GO:0071944//cell periphery;GO:0044424//intracellular part;GO:0043226//organelle;GO:0044464//cell part	GO:0016788//hydrolase activity, acting on ester bonds;GO:0052689//carboxylic ester hydrolase activity;GO:0016787//hydrolase activity;GO:0003824//catalytic activity	GO:1901575//organic substance catabolic process;GO:0016043//cellular component organization;GO:0043170//macromolecule metabolic process;GO:0045229//external encapsulating structure organization;GO:0009987//cellular process;GO:0009057//macromolecule catabolic process;GO:0071554//cell wall organization or biogenesis;GO:0005976//polysaccharide metabolic process;GO:0071555//cell wall organization;GO:…
Unigene0038801	0.18125	0.61385	1.75991	0.0142347	0.0286963	yes	0.0378	2.1015	5.79689	6.52e-15	3.79e-14	yes	PREDICTED: E3 ubiquitin protein ligase DRIP2-like isoform X2 [Phoenix dactylifera]	-	-	GO:0043167//ion binding;GO:0046872//metal ion binding;GO:0005488//binding;GO:0046914//transition metal ion binding;GO:0043169//cation binding	-
Unigene0005059	1.89865	8.75405	2.20498	5.91e-16	3.08e-15	yes	3.9532	11.0161	1.47852	1.29e-18	8.54e-18	yes	PREDICTED: E3 ubiquitin-protein ligase At4g11680-like [Phoenix dactylifera]	-	-	GO:0043169//cation binding;GO:0043167//ion binding;GO:0046914//transition metal ion binding;GO:0046872//metal ion binding;GO:0005488//binding	-
Unigene0030739	0.7852	4.52855	2.52792	2.13e-11	9.17e-11	yes	1.1361	5.4319	2.25737	2.42e-11	1.21e-10	yes	PREDICTED: BON1-associated protein 2-like [Camelina sativa]	-	-	-	GO:0008152//metabolic process
Unigene0031441	0.11435	8.73865	6.25588	2.19e-149	7.73e-148	yes	0.1919	1.6099	3.06854	2.61e-15	1.54e-14	yes	PREDICTED: periaxin-like isoform X2 [Brachypodium distachyon]	-	-	-	-
Unigene0027839	0.2642	59.0267	7.80359	0	0	yes	0.0405	1.2519	4.95005	4.8e-38	5.27e-37	yes	PREDICTED: probable LRR receptor-like serine/threonine-protein kinase RLK [Phoenix dactylifera]	-	-	GO:0016740//transferase activity;GO:0016772//transferase activity, transferring phosphorus-containing groups;GO:0003824//catalytic activity	-
Unigene0047166	0.59525	1.2387	1.05726	0.0045141	0.0099379	yes	0.8053	2.4898	1.62843	5.56e-10	2.59e-09	yes	PREDICTED: exportin-4 isoform X3 [Musa acuminata subsp. malaccensis]	-	-	-	-
Unigene0034872	1.99025	54.3325	4.7708	0	0	yes	2.1424	5.3502	1.32036	3.5e-19	2.36e-18	yes	PREDICTED: probable galacturonosyltransferase 13 [Phoenix dactylifera]	ko00500//Starch and sucrose metabolism//Carbohydrate metabolism//Metabolism;ko00520//Amino sugar and nucleotide sugar metabolism//Carbohydrate metabolism//Metabolism	-	GO:0016740//transferase activity;GO:0003824//catalytic activity;GO:0016757//transferase activity, transferring glycosyl groups;GO:0008194//UDP-glycosyltransferase activity	-
Unigene0027720	4.2857	21.5652	2.33111	4.18e-226	2.27e-224	yes	2.1891	43.1503	4.30096	0	0	yes	PREDICTED: vacuolar amino acid transporter 1-like [Musa acuminata subsp. malaccensis]	-	GO:0016020//membrane	-	-
Unigene0008914	0.08485	5.9234	6.12537	1.19e-115	3.19e-114	yes	0.0909	0.6339	2.8019	4.34e-06	1.56e-05	yes	PREDICTED: probable pectinesterase 29 [Brachypodium distachyon]	ko00500//Starch and sucrose metabolism//Carbohydrate metabolism//Metabolism;ko00040//Pentose and glucuronate interconversions//Carbohydrate metabolism//Metabolism	GO:0005622//intracellular;GO:0043229//intracellular organelle;GO:0043227//membrane-bounded organelle;GO:0043226//organelle;GO:0005623//cell;GO:0044424//intracellular part;GO:0043231//intracellular membrane-bounded organelle;GO:0044464//cell part	GO:0003824//catalytic activity;GO:0016787//hydrolase activity	-
Unigene0041044	0.03035	1.1604	5.25678	1.84e-06	5.88e-06	yes	0.001	0.9558	9.90056	6.14e-05	0.00019786	yes	--	-	-	-	-
Unigene0043854	0.0773	0.25675	1.73182	0.00327963	0.00737989	yes	0.073	0.5304	2.86111	4.55e-08	1.89e-07	yes	PREDICTED: probable serine/threonine-protein kinase At1g18390 isoform X2 [Elaeis guineensis]	-	-	-	-
Unigene0043059	0.001	0.5768	9.17193	0.00573078	0.0123656	yes	0.001	0.7101	9.47188	0.0156414	0.0348312	yes	--	-	-	-	-
Unigene0011840	0.7104	2.48235	1.805	6.56e-05	0.000182823	yes	0.8224	3.285	1.99798	3.41e-06	1.24e-05	yes	--	-	-	-	-
Unigene0044466	0.8105	2.302	1.506	0.00374579	0.00834565	yes	1.3032	4.1646	1.67612	4.33e-05	0.000141813	yes	--	-	-	-	-
Unigene0014316	0.001	1.0795	10.0761	7.97e-05	0.000220062	yes	0.001	0.6976	9.44626	0.0156414	0.0348312	yes	Reverse transcriptase family protein [Asparagus officinalis]	-	-	GO:0097159//organic cyclic compound binding;GO:0016772//transferase activity, transferring phosphorus-containing groups;GO:0005488//binding;GO:0016893//endonuclease activity, active with either ribo- or deoxyribonucleic acids and producing 5'-phosphomonoesters;GO:0003824//catalytic activity;GO:0034061//DNA polymerase activity;GO:0016779//nucleotidyltransferase activity;GO:0004540//ribonuclease ac…	GO:0009987//cellular process;GO:0043170//macromolecule metabolic process;GO:0006260//DNA replication;GO:0090304//nucleic acid metabolic process;GO:0006259//DNA metabolic process;GO:0046483//heterocycle metabolic process;GO:1901360//organic cyclic compound metabolic process;GO:0090305//nucleic acid phosphodiester bond hydrolysis;GO:0034645//cellular macromolecule biosynthetic process;GO:0009059//m…
Unigene0018466	0.8512	3.42045	2.00662	7.5e-16	3.89e-15	yes	0.001	0.7779	9.60344	3.03e-08	1.27e-07	yes	BnaA08g18620D [Brassica napus]	-	-	-	-
Unigene0064298	0.13915	1.3648	3.29398	6.12e-11	2.58e-10	yes	0.3878	49.5659	6.99789	0	0	yes	PREDICTED: vegetative cell wall protein gp1-like [Elaeis guineensis]	-	-	-	-
Unigene0061619	0.001	0.60625	9.24377	2.21e-07	7.56e-07	yes	0.001	4.7498	12.2137	5.9e-43	7.11e-42	yes	--	-	-	-	-
Unigene0023121	3.06085	10.9656	1.84098	1.11e-144	3.77e-143	yes	0.8272	2.6637	1.68712	1.2e-35	1.26e-34	yes	Os06g0224200 [Oryza sativa Japonica Group]	-	-	-	GO:0009987//cellular process;GO:0050789//regulation of biological process;GO:0044763//single-organism cellular process;GO:0065007//biological regulation;GO:0044699//single-organism process;GO:0050794//regulation of cellular process
Unigene0064110	0.48475	2.07575	2.09832	0.00149947	0.00354282	yes	3.838	26.2667	2.77481	8.05e-41	9.34e-40	yes	--	-	-	-	-
Unigene0059654	0.9518	10.3147	3.43789	2.51e-134	7.83e-133	yes	0.2354	0.8036	1.77136	1.15e-05	3.97e-05	yes	PREDICTED: polygalacturonase-like [Elaeis guineensis]	ko00500//Starch and sucrose metabolism//Carbohydrate metabolism//Metabolism;ko00040//Pentose and glucuronate interconversions//Carbohydrate metabolism//Metabolism	-	GO:0016787//hydrolase activity;GO:0004553//hydrolase activity, hydrolyzing O-glycosyl compounds;GO:0016798//hydrolase activity, acting on glycosyl bonds;GO:0003824//catalytic activity	GO:0008152//metabolic process
Unigene0034472	7.959	24.3959	1.61598	5.72e-162	2.2e-160	yes	0.6424	93.2748	7.18187	0	0	yes	PREDICTED: capsanthin/capsorubin synthase, chromoplast-like [Nelumbo nucifera]	ko00906//Carotenoid biosynthesis//Metabolism of terpenoids and polyketides//Metabolism	-	GO:0003824//catalytic activity;GO:0016491//oxidoreductase activity	GO:0044255//cellular lipid metabolic process;GO:0009987//cellular process;GO:0006629//lipid metabolic process;GO:0044699//single-organism process;GO:0016114//terpenoid biosynthetic process;GO:0008610//lipid biosynthetic process;GO:0008299//isoprenoid biosynthetic process;GO:0044237//cellular metabolic process;GO:0044249//cellular biosynthetic process;GO:0006721//terpenoid metabolic process;GO:004…
Unigene0008498	1.4171	8.9272	2.65527	6.19e-35	5.49e-34	yes	0.4171	2.6762	2.68172	1.03e-09	4.73e-09	yes	PREDICTED: cysteine-rich and transmembrane domain-containing protein B-like [Nicotiana sylvestris]	-	-	-	-
Unigene0018620	1.03905	8.71695	3.06856	5.38e-51	6.5e-50	yes	3.5553	8.1586	1.19835	1.51e-11	7.59e-11	yes	PREDICTED: serine/threonine-protein phosphatase PP1 isozyme 4 [Gossypium raimondii]	ko03015//mRNA surveillance pathway//Translation//Genetic Information Processing	GO:1902494//catalytic complex;GO:0032991//macromolecular complex;GO:0043234//protein complex;GO:0008287//protein serine/threonine phosphatase complex;GO:0005623//cell;GO:0044464//cell part;GO:1903293//phosphatase complex	GO:0005488//binding;GO:0003824//catalytic activity;GO:0004721//phosphoprotein phosphatase activity;GO:0016787//hydrolase activity;GO:0043167//ion binding;GO:0043169//cation binding;GO:0016788//hydrolase activity, acting on ester bonds;GO:0016791//phosphatase activity;GO:0042578//phosphoric ester hydrolase activity	GO:0009987//cellular process;GO:0009058//biosynthetic process;GO:0044237//cellular metabolic process;GO:0008152//metabolic process;GO:0044260//cellular macromolecule metabolic process;GO:0043170//macromolecule metabolic process;GO:0006464//cellular protein modification process;GO:0044249//cellular biosynthetic process;GO:0031365//N-terminal protein amino acid modification;GO:0036211//protein modi…
Unigene0033376	0.69815	21.9943	4.97745	0	0	yes	1.2253	43.0508	5.13483	0	0	yes	LLA-66 [Lilium longiflorum]	ko00900//Terpenoid backbone biosynthesis//Metabolism of terpenoids and polyketides//Metabolism	-	GO:0016740//transferase activity;GO:0003824//catalytic activity	GO:0008152//metabolic process
Unigene0038310	0.33875	1.1324	1.74109	8.43e-05	0.000232097	yes	0.2769	4.5913	4.05147	2.28e-32	2.22e-31	yes	PREDICTED: LOW QUALITY PROTEIN: zinc finger protein ZAT4 [Elaeis guineensis]	-	-	-	-
Unigene0006747	0.6558	1.4527	1.14741	5.64e-05	0.000157912	yes	0.8464	2.3936	1.49977	2.76e-10	1.31e-09	yes	--	-	-	-	-
Unigene0049859	15.4762	31.5408	1.02717	5.83e-16	3.04e-15	yes	9.8972	24.3129	1.29663	7.66e-15	4.43e-14	yes	BnaA07g13900D [Brassica napus]	-	GO:0009536//plastid;GO:0044444//cytoplasmic part;GO:0043227//membrane-bounded organelle;GO:0005622//intracellular;GO:0044464//cell part;GO:0005623//cell;GO:0043229//intracellular organelle;GO:0005737//cytoplasm;GO:0043231//intracellular membrane-bounded organelle;GO:0043226//organelle;GO:0044424//intracellular part	-	-
Unigene0001016	1.7903	3.5816	1.0004	0.0157137	0.0313849	yes	4.6342	24.7575	2.41747	8.56e-37	9.2e-36	yes	--	-	-	-	-
Unigene0008759	1.24115	3.27005	1.39764	8.71e-19	5.01e-18	yes	0.3889	0.8472	1.1233	0.00045085	0.00132031	yes	PREDICTED: ATP-dependent DNA helicase PIF1-like [Zea mays]	-	-	GO:0016818//hydrolase activity, acting on acid anhydrides, in phosphorus-containing anhydrides;GO:0004386//helicase activity;GO:0003824//catalytic activity;GO:0016817//hydrolase activity, acting on acid anhydrides;GO:0017111//nucleoside-triphosphatase activity;GO:0016787//hydrolase activity;GO:0016462//pyrophosphatase activity	GO:0006725//cellular aromatic compound metabolic process;GO:0006259//DNA metabolic process;GO:0044260//cellular macromolecule metabolic process;GO:0008152//metabolic process;GO:0043170//macromolecule metabolic process;GO:0016043//cellular component organization;GO:0006996//organelle organization;GO:0046483//heterocycle metabolic process;GO:0071704//organic substance metabolic process;GO:0051276//…
Unigene0006797	0.50205	1.5735	1.64807	0.000685156	0.00169604	yes	0.1978	1.2065	2.60871	3.91e-05	0.000128836	yes	--	-	-	-	-
Unigene0008284	0.001	1.44475	10.4966	2.69e-07	9.17e-07	yes	0.001	6.0593	12.5649	1.53e-23	1.18e-22	yes	--	-	-	-	-
Unigene0023406	0.7629	4.84805	2.66784	1.6e-30	1.28e-29	yes	0.1869	7.9646	5.41326	3.68e-86	8.19e-85	yes	BnaA03g48840D [Brassica napus]	-	-	-	-
Unigene0050975	0.001	0.44955	8.81234	0.00353708	0.0079098	yes	0.1923	0.9775	2.34574	0.0127622	0.0291649	yes	RecName: Full=Retrovirus-related Pol polyprotein from transposon TNT 1-94; Includes: RecName: Full=Protease; Includes: RecName: Full=Reverse transcriptase; Includes: RecName: Full=Endonuclease [Nicotiana tabacum]	ko02010//ABC transporters//Membrane transport//Environmental Information Processing	-	GO:0097159//organic cyclic compound binding;GO:0005488//binding;GO:0043167//ion binding;GO:0046914//transition metal ion binding;GO:0043169//cation binding;GO:0046872//metal ion binding	GO:0008152//metabolic process
Unigene0048860	0.74195	1.6311	1.13645	0.000197992	0.000523665	yes	0.8847	1.9007	1.10327	0.00015522	0.000479207	yes	hypothetical protein 12.t00041 [Asparagus officinalis]	-	-	-	-
Unigene0005775	1.8969	12.3966	2.70823	1.29e-168	5.17e-167	yes	2.6303	5.5375	1.07401	8.33e-21	5.93e-20	yes	PREDICTED: bifunctional riboflavin kinase/FMN phosphatase-like [Phoenix dactylifera]	-	-	-	GO:0008152//metabolic process
Unigene0040558	0.15675	0.8789	2.48723	0.00510003	0.0111275	yes	0.8917	4.2329	2.24702	5.37e-09	2.36e-08	yes	PREDICTED: T-complex protein 1 subunit zeta-like [Phoenix dactylifera]	-	GO:0044424//intracellular part;GO:0044464//cell part;GO:0005622//intracellular;GO:0005623//cell	GO:0001883//purine nucleoside binding;GO:0032550//purine ribonucleoside binding;GO:1901363//heterocyclic compound binding;GO:0005515//protein binding;GO:0001882//nucleoside binding;GO:0036094//small molecule binding;GO:0005488//binding;GO:0032549//ribonucleoside binding;GO:0097159//organic cyclic compound binding;GO:0097367//carbohydrate derivative binding	GO:0019538//protein metabolic process;GO:0071704//organic substance metabolic process;GO:0008152//metabolic process;GO:0044267//cellular protein metabolic process;GO:0043170//macromolecule metabolic process;GO:0044260//cellular macromolecule metabolic process;GO:0044238//primary metabolic process;GO:0009987//cellular process;GO:0044237//cellular metabolic process
Unigene0017012	2.74925	10.6174	1.94931	6.11e-35	5.42e-34	yes	6.1425	16.2235	1.40119	1.32e-33	1.32e-32	yes	mitochondrial ATP synthase g subunit family protein [Musa balbisiana]	ko00190//Oxidative phosphorylation//Energy metabolism//Metabolism	GO:0045259//proton-transporting ATP synthase complex;GO:0033177//proton-transporting two-sector ATPase complex, proton-transporting domain;GO:0005622//intracellular;GO:0045263//proton-transporting ATP synthase complex, coupling factor F(o);GO:0044425//membrane part;GO:0016469//proton-transporting two-sector ATPase complex;GO:0044464//cell part;GO:0032991//macromolecular complex;GO:0016020//membra…	GO:0022892//substrate-specific transporter activity;GO:0005215//transporter activity;GO:0022891//substrate-specific transmembrane transporter activity;GO:0015075//ion transmembrane transporter activity;GO:0008324//cation transmembrane transporter activity;GO:0022890//inorganic cation transmembrane transporter activity;GO:0015077//monovalent inorganic cation transmembrane transporter activity;GO:0…	GO:0009058//biosynthetic process;GO:0044249//cellular biosynthetic process;GO:0009152//purine ribonucleotide biosynthetic process;GO:1901362//organic cyclic compound biosynthetic process;GO:1901576//organic substance biosynthetic process;GO:0009117//nucleotide metabolic process;GO:0046128//purine ribonucleoside metabolic process;GO:0009161//ribonucleoside monophosphate metabolic process;GO:000916…
Unigene0058522	0.2647	2.58855	3.28971	4.59e-37	4.27e-36	yes	0.2457	0.7362	1.5832	9.05e-05	0.000286778	yes	helicase, IBR and zinc finger protein [Medicago truncatula]	ko03040//Spliceosome//Transcription//Genetic Information Processing	-	GO:0005488//binding	-
Unigene0007710	0.2935	0.97935	1.73846	0.0165914	0.0329224	yes	0.001	0.7541	9.55861	0.00097925	0.00271572	yes	PREDICTED: BEL1-like homeodomain protein 7 [Elaeis guineensis]	-	GO:0044424//intracellular part;GO:0043227//membrane-bounded organelle;GO:0043229//intracellular organelle;GO:0005623//cell;GO:0043226//organelle;GO:0043231//intracellular membrane-bounded organelle;GO:0005622//intracellular;GO:0044464//cell part	GO:0005488//binding;GO:0097159//organic cyclic compound binding;GO:1901363//heterocyclic compound binding;GO:0003676//nucleic acid binding	GO:0019222//regulation of metabolic process;GO:0050789//regulation of biological process;GO:0010468//regulation of gene expression;GO:0060255//regulation of macromolecule metabolic process;GO:0065007//biological regulation
Unigene0064602	0.05935	0.50225	3.08109	0.0173781	0.0342746	yes	0.1144	0.7478	2.70857	0.0129695	0.0294824	yes	--	-	-	-	-
Unigene0000566	0.6727	3.64345	2.43727	1.94e-44	2.1e-43	yes	0.7079	13.9116	4.2966	3.88e-215	2.3e-213	yes	PREDICTED: adenylate isopentenyltransferase-like [Elaeis guineensis]	ko00908//Zeatin biosynthesis//Metabolism of terpenoids and polyketides//Metabolism	GO:0043229//intracellular organelle;GO:0005622//intracellular;GO:0044464//cell part;GO:0043227//membrane-bounded organelle;GO:0043226//organelle;GO:0043231//intracellular membrane-bounded organelle;GO:0044424//intracellular part;GO:0005623//cell	-	-
Unigene0008252	0.043	1.37815	5.00225	4.57e-09	1.75e-08	yes	0.0829	2.9801	5.16784	2.65e-19	1.79e-18	yes	--	-	-	-	-
Unigene0013239	1.2278	12.4118	3.33757	8.76e-40	8.62e-39	yes	2.8896	11.201	1.95469	1.23e-17	7.84e-17	yes	--	-	-	-	-
Unigene0033994	0.67235	6.0946	3.18025	4.51e-11	1.91e-10	yes	0.5118	2.1506	2.07109	0.000513761	0.00148718	yes	--	-	-	-	-
Unigene0049670	1.47675	5.7693	1.96597	8.56e-222	4.56e-220	yes	1.0925	2.4095	1.1411	1.68e-56	2.55e-55	yes	PREDICTED: BEACH domain-containing protein lvsA isoform X1 [Elaeis guineensis]	-	-	-	-
Unigene0035037	8.37405	28.8465	1.7844	1.28e-62	1.88e-61	yes	8.2699	17.1375	1.05121	7.63e-23	5.78e-22	yes	PREDICTED: aspartate aminotransferase, chloroplastic-like [Phoenix dactylifera]	ko01230//Biosynthesis of amino acids//Global and Overview//Metabolism;ko00270//Cysteine and methionine metabolism//Amino acid metabolism//Metabolism;ko01210//2-Oxocarboxylic acid metabolism//Global and Overview//Metabolism;ko00330//Arginine and proline metabolism//Amino acid metabolism//Metabolism;ko00400//Phenylalanine, tyrosine and tryptophan biosynthesis//Amino acid metabolism//Metabolism;ko00…	GO:0005576//extracellular region;GO:0043226//organelle;GO:0009532//plastid stroma;GO:0043231//intracellular membrane-bounded organelle;GO:0009526//plastid envelope;GO:0044464//cell part;GO:0043227//membrane-bounded organelle;GO:0005737//cytoplasm;GO:0044446//intracellular organelle part;GO:0044435//plastid part;GO:0031975//envelope;GO:0031967//organelle envelope;GO:0044424//intracellular part;GO:…	GO:0016769//transferase activity, transferring nitrogenous groups;GO:0003824//catalytic activity;GO:0005488//binding;GO:0043167//ion binding;GO:0043168//anion binding;GO:0070546//L-phenylalanine aminotransferase activity;GO:0016740//transferase activity;GO:0008483//transaminase activity	GO:0044763//single-organism cellular process;GO:1900673//olefin metabolic process;GO:0071704//organic substance metabolic process;GO:0044281//small molecule metabolic process;GO:0009987//cellular process;GO:0008152//metabolic process;GO:0009692//ethylene metabolic process;GO:0044699//single-organism process;GO:0044237//cellular metabolic process;GO:0006082//organic acid metabolic process;GO:00434…
Unigene0053023	36.0904	83.9606	1.2181	6.88e-61	9.82e-60	yes	111.94	308.964	1.46471	1.4e-250	1.01e-248	yes	PREDICTED: 40S ribosomal protein S14-3 isoform X1 [Jatropha curcas]	ko03010//Ribosome//Translation//Genetic Information Processing	GO:0005623//cell;GO:0044424//intracellular part;GO:0044464//cell part;GO:0032991//macromolecular complex;GO:0005622//intracellular;GO:0030529//ribonucleoprotein complex	GO:0005198//structural molecule activity	GO:0043170//macromolecule metabolic process;GO:0008152//metabolic process;GO:0071704//organic substance metabolic process;GO:0010467//gene expression
Unigene0036173	1.71305	14.5765	3.08901	5.07e-28	3.82e-27	yes	0.8265	3.4889	2.07769	7.13e-05	0.00022816	yes	PREDICTED: dihydrolipoyllysine-residue succinyltransferase component of 2-oxoglutarate dehydrogenase complex 1, mitochondrial-like [Phoenix dactylifera]	ko01200//Carbon metabolism//Global and Overview//Metabolism;ko00020//Citrate cycle (TCA cycle)//Carbohydrate metabolism//Metabolism;ko00310//Lysine degradation//Amino acid metabolism//Metabolism	GO:1990204//oxidoreductase complex;GO:1902494//catalytic complex;GO:0045239//tricarboxylic acid cycle enzyme complex;GO:0043234//protein complex;GO:0005623//cell;GO:0045240//dihydrolipoyl dehydrogenase complex;GO:0005737//cytoplasm;GO:0044444//cytoplasmic part;GO:0044464//cell part;GO:0005622//intracellular;GO:0044424//intracellular part;GO:0032991//macromolecular complex	GO:0016747//transferase activity, transferring acyl groups other than amino-acyl groups;GO:0016748//succinyltransferase activity;GO:0016751//S-succinyltransferase activity;GO:0003824//catalytic activity;GO:0016746//transferase activity, transferring acyl groups;GO:0016740//transferase activity;GO:0016417//S-acyltransferase activity	GO:0044710//single-organism metabolic process;GO:0008152//metabolic process;GO:0044763//single-organism cellular process;GO:0043436//oxoacid metabolic process;GO:0072350//tricarboxylic acid metabolic process;GO:0044237//cellular metabolic process;GO:0006101//citrate metabolic process;GO:0071704//organic substance metabolic process;GO:0009987//cellular process;GO:0044699//single-organism process;G…
Unigene0057609	0.51625	3.6744	2.83137	4.68e-19	2.71e-18	yes	0.4225	1.9728	2.22322	8.91e-09	3.87e-08	yes	PREDICTED: phosphatidylinositol 4-kinase alpha 1 [Elaeis guineensis]	ko04070//Phosphatidylinositol signaling system//Signal transduction//Environmental Information Processing;ko00562//Inositol phosphate metabolism//Carbohydrate metabolism//Metabolism	-	GO:0003824//catalytic activity;GO:0016740//transferase activity	-
Unigene0065049	0.4951	1.17965	1.25257	0.00283626	0.00644239	yes	0.4083	0.9532	1.22315	0.00963779	0.022597	yes	Polyprotein, putative [Solanum demissum]	-	-	-	-
Unigene0021441	0.4771	1.6029	1.74832	1.45e-07	5.05e-07	yes	0.2209	1.0963	2.31118	1.2e-06	4.5e-06	yes	PREDICTED: pentatricopeptide repeat-containing protein At3g06920 [Elaeis guineensis]	-	-	-	-
Unigene0025648	7.38785	19.0588	1.36723	1.47e-97	3.3e-96	yes	15.6195	42.6962	1.45076	2.67e-230	1.72e-228	yes	4-coumarate:coenzyme A ligase [Ornithogalum longebracteatum]	ko00940//Phenylpropanoid biosynthesis//Biosynthesis of other secondary metabolites//Metabolism;ko00130//Ubiquinone and other terpenoid-quinone biosynthesis//Metabolism of cofactors and vitamins//Metabolism;ko00360//Phenylalanine metabolism//Amino acid metabolism//Metabolism	-	GO:0016703//oxidoreductase activity, acting on single donors with incorporation of molecular oxygen, incorporation of one atom of oxygen (internal monooxygenases or internal mixed function oxidases);GO:0003824//catalytic activity;GO:0004497//monooxygenase activity;GO:0016405//CoA-ligase activity;GO:0016877//ligase activity, forming carbon-sulfur bonds;GO:0016701//oxidoreductase activity, acting o…	GO:0008152//metabolic process;GO:0044699//single-organism process;GO:0044710//single-organism metabolic process
Unigene0037068	0.56045	1.3155	1.23095	0.000178002	0.000473287	yes	0.093	0.4306	2.21105	0.00436394	0.0109124	yes	--	-	-	-	-
Unigene0017511	0.78805	3.2366	2.03812	6.65e-10	2.66e-09	yes	0.5405	1.4721	1.44551	0.002916	0.00755746	yes	--	-	-	-	-
Unigene0004122	4.0528	9.9654	1.29801	4.79e-26	3.42e-25	yes	4.5882	10.054	1.13177	9.05e-18	5.82e-17	yes	Arginase 1 [Ornithogalum longebracteatum]	ko01230//Biosynthesis of amino acids//Global and Overview//Metabolism;ko00330//Arginine and proline metabolism//Amino acid metabolism//Metabolism;ko00220//Arginine biosynthesis//Amino acid metabolism//Metabolism	GO:0005622//intracellular;GO:0043229//intracellular organelle;GO:0044464//cell part;GO:0005623//cell;GO:0044424//intracellular part;GO:0043226//organelle;GO:0043231//intracellular membrane-bounded organelle;GO:0043227//membrane-bounded organelle	GO:0046872//metal ion binding;GO:0003824//catalytic activity;GO:0046914//transition metal ion binding;GO:0016813//hydrolase activity, acting on carbon-nitrogen (but not peptide) bonds, in linear amidines;GO:0016787//hydrolase activity;GO:0016810//hydrolase activity, acting on carbon-nitrogen (but not peptide) bonds;GO:0005488//binding;GO:0043167//ion binding;GO:0043169//cation binding	GO:0044699//single-organism process;GO:0044237//cellular metabolic process;GO:0008152//metabolic process;GO:0034641//cellular nitrogen compound metabolic process;GO:0006807//nitrogen compound metabolic process;GO:1901605//alpha-amino acid metabolic process;GO:0044763//single-organism cellular process;GO:0006520//cellular amino acid metabolic process;GO:0071704//organic substance metabolic process…
Unigene0048597	0.0616	0.63575	3.36746	0.00224945	0.00517742	yes	0.0528	7.3103	7.11325	1.12e-39	1.27e-38	yes	--	-	-	-	-
Unigene0011579	0.001	0.69075	9.43202	0.0001165	0.000315907	yes	0.0604	0.8549	3.82314	0.00183717	0.00492513	yes	--	-	-	-	-
Unigene0067405	0.93135	1.9688	1.07992	4.75e-10	1.92e-09	yes	1.4124	4.4176	1.64511	9.09e-31	8.49e-30	yes	--	-	-	-	-
Unigene0072512	0.001	0.534	9.0607	0.00942532	0.0195827	yes	0.001	0.7469	9.54477	0.0156414	0.0348312	yes	--	-	-	-	-
Unigene0015185	19.2662	45.5757	1.24219	4.56e-69	7.35e-68	yes	24.7084	84.4184	1.77256	0	0	yes	PREDICTED: transmembrane protein 205-like [Phoenix dactylifera]	-	GO:0043226//organelle;GO:0005623//cell;GO:0044464//cell part;GO:0044425//membrane part;GO:0043227//membrane-bounded organelle;GO:0031224//intrinsic component of membrane;GO:0005622//intracellular;GO:0043231//intracellular membrane-bounded organelle;GO:0043229//intracellular organelle;GO:0044424//intracellular part;GO:0016020//membrane	-	-
Unigene0004479	0.2453	1.52715	2.63822	0.000130648	0.00035249	yes	0.0676	1.0316	3.93172	0.000980413	0.00271572	yes	--	-	-	-	-
Unigene0051340	0.10115	0.7836	2.95362	0.0249121	0.0476704	yes	0.001	1.2745	10.3157	0.000489894	0.00142235	yes	--	-	-	-	-
Unigene0026258	2.4287	142.251	5.87211	0	0	yes	0.5257	3.6785	2.80681	8.71e-29	7.75e-28	yes	PREDICTED: flocculation protein FLO11-like [Pyrus x bretschneideri]	-	-	-	-
Unigene0014262	0.001	1.95395	10.9322	3.45e-13	1.61e-12	yes	0.001	0.859	9.74651	6.14e-05	0.00019786	yes	--	-	-	-	-
Unigene0046128	0.11235	0.47115	2.06819	0.00312835	0.00705798	yes	0.0482	2.913	5.91733	7.65e-33	7.53e-32	yes	--	-	-	-	-
Unigene0047654	0.1541	1.0654	2.78946	0.00862467	0.0180629	yes	0.2744	1.2955	2.23916	0.0213208	0.0464128	yes	PREDICTED: retrovirus-related Pol polyprotein from transposon TNT 1-94 [Jatropha curcas]	ko03018//RNA degradation//Folding, sorting and degradation//Genetic Information Processing;ko03008//Ribosome biogenesis in eukaryotes//Translation//Genetic Information Processing	GO:0043226//organelle;GO:0005623//cell;GO:0043229//intracellular organelle;GO:0005622//intracellular;GO:0043231//intracellular membrane-bounded organelle;GO:0044424//intracellular part;GO:0044464//cell part;GO:0043227//membrane-bounded organelle	GO:0005488//binding	GO:0043170//macromolecule metabolic process;GO:0009987//cellular process;GO:0044238//primary metabolic process;GO:0006725//cellular aromatic compound metabolic process;GO:0046483//heterocycle metabolic process;GO:0090304//nucleic acid metabolic process;GO:0006807//nitrogen compound metabolic process;GO:0044237//cellular metabolic process;GO:0071704//organic substance metabolic process;GO:1901360/…
Unigene0013249	13.8646	37.6347	1.44065	1.87e-31	1.53e-30	yes	3.3464	15.4238	2.20448	4.83e-22	3.57e-21	yes	PREDICTED: stem-specific protein TSJT1-like [Elaeis guineensis]	-	-	-	-
Unigene0004747	0.76925	3.21945	2.06529	3.06e-13	1.43e-12	yes	0.6689	3.2186	2.26657	3.46e-15	2.03e-14	yes	--	-	-	-	-
Unigene0010630	0.001	0.1618	7.33807	0.00573078	0.0123656	yes	0.001	23.9453	14.5475	8.26e-245	5.8e-243	yes	PREDICTED: mavicyanin-like [Phoenix dactylifera]	-	-	-	-
Unigene0023984	6.9324	51.261	2.88643	3.21946514602594e-318	2.45029816563849e-316	yes	2.6552	10.0339	1.91799	1.89e-46	2.42e-45	yes	PREDICTED: inorganic pyrophosphatase 2-like [Elaeis guineensis]	ko00750//Vitamin B6 metabolism//Metabolism of cofactors and vitamins//Metabolism	-	GO:0042578//phosphoric ester hydrolase activity;GO:0003824//catalytic activity;GO:0016788//hydrolase activity, acting on ester bonds;GO:0016787//hydrolase activity	GO:0044237//cellular metabolic process;GO:0009987//cellular process;GO:0008152//metabolic process;GO:0006796//phosphate-containing compound metabolic process;GO:0006793//phosphorus metabolic process
Unigene0034185	2.97465	6.8146	1.19591	2.34e-30	1.86e-29	yes	1.3547	4.8541	1.84123	4.77e-42	5.66e-41	yes	PREDICTED: helicase sen1-like isoform X1 [Elaeis guineensis]	-	-	-	-
Unigene0026926	7.9229	18.2699	1.20537	7.89e-09	2.97e-08	yes	2.7192	36.6253	3.75159	1.24e-88	2.83e-87	yes	BnaC05g21960D [Brassica napus]	-	-	-	-
Unigene0049499	0.04035	3.1315	6.27814	6.09e-13	2.82e-12	yes	0.1555	7.2016	5.53333	3.5e-25	2.83e-24	yes	PREDICTED: O-acyltransferase WSD1-like [Elaeis guineensis]	-	-	GO:0016740//transferase activity;GO:0016746//transferase activity, transferring acyl groups;GO:0016411//acylglycerol O-acyltransferase activity;GO:0003824//catalytic activity;GO:0016747//transferase activity, transferring acyl groups other than amino-acyl groups;GO:0008374//O-acyltransferase activity	GO:0044711//single-organism biosynthetic process;GO:0008610//lipid biosynthetic process;GO:0008152//metabolic process;GO:0044710//single-organism metabolic process;GO:0009058//biosynthetic process;GO:0006629//lipid metabolic process;GO:0071704//organic substance metabolic process;GO:1901576//organic substance biosynthetic process;GO:0044699//single-organism process;GO:0044238//primary metabolic p…
Unigene0001732	0.36065	2.4017	2.73538	6.18e-08	2.2e-07	yes	0.2141	1.1078	2.37134	0.0015534	0.00420179	yes	--	-	-	-	-
Unigene0006199	0.2427	8.20805	5.07979	4.74e-232	2.62e-230	yes	0.1543	0.3811	1.30443	0.00384377	0.00979272	yes	--	-	-	-	-
Unigene0032197	2.96125	165.29	5.80265	0	0	yes	1.4744	4.3429	1.55853	1.22e-23	9.45e-23	yes	Os10g0482900 [Oryza sativa Japonica Group]	-	-	GO:0015036//disulfide oxidoreductase activity;GO:0016491//oxidoreductase activity;GO:0003824//catalytic activity;GO:0016667//oxidoreductase activity, acting on a sulfur group of donors	GO:0022414//reproductive process;GO:0050896//response to stimulus;GO:0044700//single organism signaling;GO:0003006//developmental process involved in reproduction;GO:0042592//homeostatic process;GO:0051716//cellular response to stimulus;GO:0009987//cellular process;GO:0050794//regulation of cellular process;GO:0008152//metabolic process;GO:0023052//signaling;GO:0065008//regulation of biological q…
Unigene0067258	0.11035	1.14815	3.37915	1.22e-08	4.56e-08	yes	0.3409	0.8355	1.29329	0.00954371	0.0223904	yes	--	-	-	-	-
Unigene0039104	3.4669	7.7334	1.15746	5.3e-35	4.7e-34	yes	0.0432	0.3411	2.98109	6.27e-06	2.22e-05	yes	OSIGBa0142I02-OSIGBa0101B20.30 [Oryza sativa Indica Group]	-	-	-	-
Unigene0048080	1.9356	14.4243	2.89765	5.06e-262	3.18e-260	yes	1.1466	10.5958	3.20806	1.15e-221	7.05e-220	yes	PREDICTED: probable lysine-specific demethylase JMJ14 [Phoenix dactylifera]	-	-	-	GO:0044036//cell wall macromolecule metabolic process;GO:2000112//regulation of cellular macromolecule biosynthetic process;GO:0043412//macromolecule modification;GO:2001141//regulation of RNA biosynthetic process;GO:0019222//regulation of metabolic process;GO:0060255//regulation of macromolecule metabolic process;GO:0065007//biological regulation;GO:0071554//cell wall organization or biogenesis;…
Unigene0028389	0.001	1.79375	10.8088	7.35e-07	2.42e-06	yes	0.1968	1.3937	2.82412	0.0074061	0.0178086	yes	Polynucleotidyl transferase, Ribonuclease H fold [Medicago truncatula]	-	-	GO:0097159//organic cyclic compound binding;GO:0046872//metal ion binding;GO:0016740//transferase activity;GO:0001882//nucleoside binding;GO:0043167//ion binding;GO:1901363//heterocyclic compound binding;GO:0046914//transition metal ion binding;GO:0034061//DNA polymerase activity;GO:0016779//nucleotidyltransferase activity;GO:0005488//binding;GO:0016772//transferase activity, transferring phospho…	GO:0009987//cellular process;GO:0090304//nucleic acid metabolic process;GO:0046483//heterocycle metabolic process;GO:1901576//organic substance biosynthetic process;GO:0071704//organic substance metabolic process;GO:0009058//biosynthetic process;GO:0006139//nucleobase-containing compound metabolic process;GO:0044260//cellular macromolecule metabolic process;GO:0044238//primary metabolic process;G…
Unigene0004854	3.61395	15.6679	2.11617	8.52e-111	2.18e-109	yes	6.1629	16.7277	1.44056	5.63e-59	8.91e-58	yes	PREDICTED: NAC domain-containing protein 78-like isoform X1 [Elaeis guineensis]	-	-	-	GO:0009059//macromolecule biosynthetic process;GO:0008152//metabolic process;GO:0044260//cellular macromolecule metabolic process;GO:0009987//cellular process;GO:0010467//gene expression;GO:1901576//organic substance biosynthetic process;GO:0071704//organic substance metabolic process;GO:0043170//macromolecule metabolic process;GO:0044249//cellular biosynthetic process;GO:0009058//biosynthetic pr…
Unigene0002998	1.73375	7.6376	2.13922	1.43e-28	1.09e-27	yes	0.7114	1.8451	1.37497	0.000213092	0.000647947	yes	PREDICTED: psbQ-like protein 2, chloroplastic isoform X2 [Elaeis guineensis]	ko00195//Photosynthesis//Energy metabolism//Metabolism	GO:0044425//membrane part;GO:0016020//membrane	-	-
Unigene0007535	0.0835	0.6901	3.04696	0.00434823	0.00959732	yes	0.001	11.662	13.5095	2.72e-51	3.8e-50	yes	--	-	-	-	-
Unigene0036679	0.3474	0.96025	1.46681	0.00349775	0.00784547	yes	0.3138	1.0254	1.70827	0.000393673	0.00115904	yes	--	-	-	-	-
Unigene0071601	0.1696	1.84585	3.44408	2.24e-09	8.73e-09	yes	0.1635	15.8084	6.59526	5.79e-105	1.57e-103	yes	PREDICTED: probable carboxylesterase 18 [Musa acuminata subsp. malaccensis]	-	-	GO:0003824//catalytic activity	-
Unigene0032275	4.769	20.9735	2.13681	6.95e-81	1.29e-79	yes	8.6187	24.1079	1.48396	1e-47	1.31e-46	yes	PREDICTED: BTB/POZ and MATH domain-containing protein 2-like isoform X2 [Phoenix dactylifera]	-	-	-	-
Unigene0014685	0.09175	0.8835	3.26745	0.00163134	0.00383446	yes	0.2126	2.0846	3.29356	4.72e-06	1.69e-05	yes	--	-	-	-	-
Unigene0006563	1.5077	3.8492	1.35221	5.31e-20	3.18e-19	yes	1.08	4.2357	1.97157	3.34e-30	3.07e-29	yes	PREDICTED: F-box protein SKIP23-like [Nicotiana sylvestris]	-	-	-	-
Unigene0037621	2.3203	15.7554	2.76346	1.1e-40	1.11e-39	yes	3.5437	18.6932	2.39919	5.58e-39	6.24e-38	yes	--	-	-	-	-
Unigene0043514	0.51625	50.6218	6.61555	0	0	yes	0.4645	23.1276	5.63779	0	0	yes	pyruvate decarboxylase [Lycoris aurea]	ko00010//Glycolysis / Gluconeogenesis//Carbohydrate metabolism//Metabolism	-	GO:0019842//vitamin binding;GO:0016831//carboxy-lyase activity;GO:0046872//metal ion binding;GO:0043169//cation binding;GO:0016829//lyase activity;GO:0036094//small molecule binding;GO:0005488//binding;GO:0003824//catalytic activity;GO:0016830//carbon-carbon lyase activity;GO:0043167//ion binding	-
Unigene0012604	0.0465	2.18145	5.55191	1.24e-19	7.3e-19	yes	0.001	0.7828	9.6125	9.64e-07	3.65e-06	yes	--	-	-	-	-
Unigene0018130	0.001	0.39735	8.63427	2.53e-05	7.34e-05	yes	0.0579	26.9755	8.86387	5.31e-257	3.95e-255	yes	--	-	-	-	-
Unigene0008550	0.001	2.03815	10.993	3.12e-19	1.82e-18	yes	0.001	1.5468	10.5951	9.47e-13	5.05e-12	yes	--	-	-	-	-
Unigene0025746	5.42715	1532.18	8.14117	0	0	yes	2.2711	122.57	5.75407	0	0	yes	--	-	-	-	-
Unigene0000822	0.45735	5.22755	3.51476	2.2e-140	7.23e-139	yes	0.1862	107.464	9.17278	0	0	yes	PREDICTED: subtilisin-like protease SBT5.3 [Phoenix dactylifera]	-	-	GO:0016787//hydrolase activity;GO:0008233//peptidase activity;GO:0070011//peptidase activity, acting on L-amino acid peptides;GO:0003824//catalytic activity	-
Unigene0005880	5.0753	24.1156	2.2484	1.15e-78	2.08e-77	yes	1.8019	4.7673	1.40365	4.96e-08	2.06e-07	yes	PREDICTED: zinc finger CCCH domain-containing protein 14 [Phoenix dactylifera]	-	-	-	-
Unigene0005095	0.4662	2.6098	2.48492	1.19e-18	6.83e-18	yes	0.1103	0.5048	2.19428	0.00152433	0.00413208	yes	--	-	-	-	-
Unigene0067786	0.001	0.7177	9.48724	0.000385521	0.000983791	yes	0.001	1.2119	10.2431	6.14e-05	0.00019786	yes	PREDICTED: LOW QUALITY PROTEIN: pentatricopeptide repeat-containing protein At4g21065-like [Elaeis guineensis]	-	-	-	-
Unigene0067340	0.10885	1.09755	3.33387	0.00118947	0.00284986	yes	0.001	0.7327	9.51708	0.00782344	0.0185831	yes	--	-	-	-	-
[truncated: 1,369 more rows]

## Sheet: Table S3
Table S3 Female-biased DEG unigenes in asparagus flower buds
GeneID	Ao_F_rpkm	Ao_M_rpkm	log2 Ratio(Ao_M/Ao_F)	Pvalue	FDR	significant	Description	Pathway	GO Component	GO Function	GO Process
[truncated: 2,475 more rows]
