# Supplementary material for: Comparative transcriptome analysis reveals differentially expressed genes associated with sex expression in garden asparagus (Asparagus officinalis)
Source: BMC Plant Biol. 2017 Aug 22;17:143. doi: 10.1186/s12870-017-1091-6 (PMC5567890; doi:10.1186/s12870-017-1091-6)
Supplement: Supplementary file 5 — Male/supermale-specific expressed unigenes in asparagus flower buds. Table S5. Female-specific unigenes in asparagus flower buds. (XLSX 43 kb) [file 12870_2017_1091_MOESM5_ESM.xlsx]

## Sheet: Table S4
Table S4 Male/supermale-specific expressed unigenes in asparagus flower buds
GeneID	Ao_F_rpkm	Ao_M_rpkm	log2 Ratio(Ao_M/Ao_F)	Pvalue	FDR	significant	Female_rpkm	Smale_rpkm	log2 Ratio(Smale/Female)	Pvalue	FDR	significant	Description	Pathway	GO Component	GO Function	GO Process
Unigene0027627	0.001	0.449	8.81057	5.5e-05	0.000154139	yes	0.001	0.9475	9.88798	6.05e-08	2.49e-07	yes	PREDICTED: bifunctional aspartokinase/homoserine dehydrogenase 1, chloroplastic-like isoform X1 [Phoenix dactylifera]	ko01230//Biosynthesis of amino acids//Global and Overview//Metabolism;ko00270//Cysteine and methionine metabolism//Amino acid metabolism//Metabolism;ko00260//Glycine, serine and threonine metabolism//Amino acid metabolism//Metabolism;ko00300//Lysine biosynthesis//Amino acid metabolism//Metabolism;ko00261//Monobactam biosynthesis//Biosynthesis of other secondary metabolites//Metabolism	GO:0043227//membrane-bounded organelle;GO:0044464//cell part;GO:0005623//cell;GO:0005622//intracellular;GO:0043229//intracellular organelle;GO:0044424//intracellular part;GO:0043226//organelle;GO:0043231//intracellular membrane-bounded organelle	GO:0000166//nucleotide binding;GO:0016740//transferase activity;GO:0016772//transferase activity, transferring phosphorus-containing groups;GO:0043168//anion binding;GO:0043167//ion binding;GO:0043177//organic acid binding;GO:0003824//catalytic activity;GO:0036094//small molecule binding;GO:0016774//phosphotransferase activity, carboxyl group as acceptor;GO:0005488//binding;GO:1901265//nucleoside…	GO:0044281//small molecule metabolic process;GO:0043436//oxoacid metabolic process;GO:0044711//single-organism biosynthetic process;GO:0006082//organic acid metabolic process;GO:0019752//carboxylic acid metabolic process;GO:0009987//cellular process;GO:0044763//single-organism cellular process;GO:0044249//cellular biosynthetic process;GO:0008652//cellular amino acid biosynthetic process;GO:007170…
Unigene0015931	0.001	0.76215	9.57393	0.000385521	0.000983791	yes	0.001	1.878	10.875	2.41e-07	9.55e-07	yes	--	-	-	-	-
Unigene0018921	0.001	0.41675	8.70304	0.0157514	0.0313849	yes	0.001	3.529	11.785	1.89e-12	9.91e-12	yes	PREDICTED: protein ECERIFERUM 1-like isoform X2 [Elaeis guineensis]	ko00073//Cutin, suberine and wax biosynthesis//Lipid metabolism//Metabolism	GO:0016020//membrane;GO:0044425//membrane part;GO:0031224//intrinsic component of membrane	GO:0043169//cation binding;GO:0003824//catalytic activity;GO:0043167//ion binding;GO:0046872//metal ion binding;GO:0005488//binding;GO:0046914//transition metal ion binding	GO:0044281//small molecule metabolic process;GO:0044763//single-organism cellular process;GO:0019752//carboxylic acid metabolic process;GO:0044699//single-organism process;GO:0071704//organic substance metabolic process;GO:0043436//oxoacid metabolic process;GO:0044238//primary metabolic process;GO:0009987//cellular process;GO:0006631//fatty acid metabolic process;GO:0008152//metabolic process;GO:…
Unigene0052282	0.001	0.29055	8.18264	0.000902215	0.0021945	yes	0.001	5.3826	12.3941	6.19e-46	7.87e-45	yes	PREDICTED: LOW QUALITY PROTEIN: F-box protein At4g09920-like [Elaeis guineensis]	-	-	-	-
Unigene0072025	0.001	0.5577	9.12335	0.00942532	0.0195827	yes	0.001	2.0059	10.97	3.85e-06	1.39e-05	yes	--	-	-	-	-
Unigene0055232	0.001	0.43375	8.76072	0.00221413	0.00510998	yes	0.001	5.0961	12.3152	6.18e-26	5.09e-25	yes	--	-	-	-	-
Unigene0053253	0.001	8.01115	12.9678	5.63e-112	1.46e-110	yes	0.001	1.3968	10.4479	1.5e-14	8.59e-14	yes	PREDICTED: agamous-like MADS-box protein AGL80 [Musa acuminata subsp. malaccensis]	-	-	GO:0005488//binding	GO:0044249//cellular biosynthetic process;GO:0071704//organic substance metabolic process;GO:0043170//macromolecule metabolic process;GO:0010467//gene expression;GO:0009059//macromolecule biosynthetic process;GO:0044260//cellular macromolecule metabolic process;GO:1901576//organic substance biosynthetic process;GO:0008152//metabolic process;GO:0009058//biosynthetic process;GO:0009987//cellular pr…
Unigene0037280	0.001	0.59585	9.21881	0.000902215	0.0021945	yes	0.001	0.961	9.90839	0.000245094	0.000737144	yes	--	-	-	-	-
Unigene0046131	0.001	0.53005	9.04998	6.01e-07	1.99e-06	yes	0.001	4.9952	12.2863	1.3e-48	1.73e-47	yes	--	-	-	-	-
Unigene0057178	0.001	2.24315	11.1313	9.47e-18	5.26e-17	yes	0.001	8.8978	13.1192	1.46e-54	2.16e-53	yes	--	-	-	-	-
Unigene0070303	0.001	0.95725	9.90275	2.47e-17	1.35e-16	yes	0.001	1.7721	10.7912	1.23e-25	1e-24	yes	--	-	-	-	-
Unigene0017996	0.001	3.65655	11.8363	5.8e-38	5.5e-37	yes	0.001	0.6865	9.42312	4.82e-07	1.86e-06	yes	PREDICTED: B3 domain-containing protein VP1-like [Musa acuminata subsp. malaccensis]	-	GO:0005623//cell;GO:0005737//cytoplasm;GO:0043229//intracellular organelle;GO:0043227//membrane-bounded organelle;GO:0005622//intracellular;GO:0043231//intracellular membrane-bounded organelle;GO:0044464//cell part;GO:0044444//cytoplasmic part;GO:0043226//organelle;GO:0044424//intracellular part	GO:0000988//protein binding transcription factor activity;GO:0097159//organic cyclic compound binding;GO:0001071//nucleic acid binding transcription factor activity;GO:0005488//binding;GO:1901363//heterocyclic compound binding;GO:0000989//transcription factor binding transcription factor activity;GO:0003676//nucleic acid binding	GO:0019222//regulation of metabolic process;GO:0080090//regulation of primary metabolic process;GO:0009987//cellular process;GO:0010033//response to organic substance;GO:1903506//regulation of nucleic acid-templated transcription;GO:0032502//developmental process;GO:0050896//response to stimulus;GO:0009719//response to endogenous stimulus;GO:1901700//response to oxygen-containing compound;GO:0060…
Unigene0066352	0.001	0.8139	9.66871	0.00140453	0.00333066	yes	0.001	1.84	10.8455	7.69e-06	2.7e-05	yes	--	-	-	-	-
Unigene0069369	0.001	0.4297	8.74719	0.0157514	0.0313849	yes	0.001	18.001	14.1358	7.9e-58	1.23e-56	yes	--	-	-	-	-
Unigene0069007	0.001	2.66205	11.3783	7.18e-12	3.16e-11	yes	0.001	2.7501	11.4253	4.77e-10	2.23e-09	yes	PREDICTED: probable peroxygenase 3 [Brassica rapa]	ko00073//Cutin, suberine and wax biosynthesis//Lipid metabolism//Metabolism	GO:0005622//intracellular;GO:0043227//membrane-bounded organelle;GO:0016020//membrane;GO:0043228//non-membrane-bounded organelle;GO:0043232//intracellular non-membrane-bounded organelle;GO:0005811//lipid particle;GO:0044446//intracellular organelle part;GO:0005623//cell;GO:0044435//plastid part;GO:0009536//plastid;GO:0031975//envelope;GO:0043231//intracellular membrane-bounded organelle;GO:000952…	GO:0016684//oxidoreductase activity, acting on peroxide as acceptor;GO:0043169//cation binding;GO:0003824//catalytic activity;GO:0043167//ion binding;GO:0005488//binding;GO:0046872//metal ion binding;GO:0016491//oxidoreductase activity	GO:0009414//response to water deprivation;GO:0044710//single-organism metabolic process;GO:0032787//monocarboxylic acid metabolic process;GO:0051704//multi-organism process;GO:0009607//response to biotic stimulus;GO:0008152//metabolic process;GO:0044281//small molecule metabolic process;GO:0006950//response to stress;GO:0006970//response to osmotic stress;GO:0001101//response to acid chemical;GO:…
Unigene0053190	0.001	0.22825	7.83447	0.00942532	0.0195827	yes	0.001	5.9746	12.5446	1.43e-40	1.65e-39	yes	--	-	-	-	-
Unigene0058623	0.001	1.78345	10.8005	2.26e-08	8.28e-08	yes	0.001	0.9115	9.8321	0.00097925	0.00271572	yes	--	-	-	-	-
Unigene0061654	0.001	0.8994	9.81282	4.9e-10	1.98e-09	yes	0.001	135.912	17.0523	0	0	yes	PREDICTED: vegetative cell wall protein gp1-like [Elaeis guineensis]	-	-	-	-
Unigene0042514	0.001	0.412	8.6865	0.000256144	0.000667786	yes	0.001	0.9645	9.91364	2.41e-07	9.55e-07	yes	pol polyprotein [Citrus x paradisi]	-	-	GO:0046872//metal ion binding;GO:0043167//ion binding;GO:0043169//cation binding;GO:0005488//binding	-
Unigene0006432	0.001	0.06455	6.01235	0.00573078	0.0123656	yes	0.001	12.9393	13.6595	0	0	yes	PREDICTED: transcriptional corepressor SEUSS-like [Phoenix dactylifera]	-	-	-	-
Unigene0054101	0.001	0.36755	8.5218	0.00221413	0.00510998	yes	0.001	0.5586	9.12567	0.00195752	0.00519711	yes	F-box and Leucine Rich Repeat domains containing protein [Theobroma cacao]	-	-	-	-
Unigene0057959	0.001	0.48545	8.92318	0.000902215	0.0021945	yes	0.001	1.6475	10.6861	1.52e-08	6.49e-08	yes	--	-	-	-	-
Unigene0019960	0.001	1.19685	10.225	1.17e-06	3.79e-06	yes	0.001	0.8989	9.81202	0.000489894	0.00142235	yes	--	-	-	-	-
Unigene0072052	0.001	0.4779	8.90056	0.000256144	0.000667786	yes	0.001	0.5188	9.01903	0.00195752	0.00519711	yes	--	-	-	-	-
Unigene0015930	0.001	0.8022	9.64782	0.000256144	0.000667786	yes	0.001	2.0034	10.9682	6.05e-08	2.49e-07	yes	PREDICTED: la-related protein 6B [Prunus mume]	-	GO:0043229//intracellular organelle;GO:0044424//intracellular part;GO:0044464//cell part;GO:0032991//macromolecular complex;GO:0044423//virion part;GO:0005623//cell;GO:0043231//intracellular membrane-bounded organelle;GO:0043226//organelle;GO:0043227//membrane-bounded organelle;GO:0005622//intracellular;GO:0019012//virion	GO:0097159//organic cyclic compound binding;GO:0003676//nucleic acid binding;GO:0036094//small molecule binding;GO:0005488//binding;GO:1901363//heterocyclic compound binding	GO:0010467//gene expression;GO:0043170//macromolecule metabolic process;GO:0071704//organic substance metabolic process;GO:0008152//metabolic process
Unigene0034015	0.001	1.9153	10.9034	1.37e-08	5.08e-08	yes	0.001	0.6284	9.29554	0.0156414	0.0348312	yes	--	-	-	-	-
Unigene0058560	0.001	0.1751	7.45204	0.000902215	0.0021945	yes	0.001	15.3487	13.9058	9.88e-208	5.59e-206	yes	PREDICTED: U4/U6 small nuclear ribonucleoprotein Prp31-like isoform X1 [Prunus mume]	ko03040//Spliceosome//Transcription//Genetic Information Processing	-	-	-
Unigene0048657	0.001	0.1467	7.19673	0.0157514	0.0313849	yes	0.001	0.9743	9.92822	2.39e-10	1.14e-09	yes	BnaAnng24450D [Brassica napus]	-	-	-	-
Unigene0062903	0.001	0.46005	8.84565	0.00353708	0.0079098	yes	0.001	1.2948	10.3385	7.69e-06	2.7e-05	yes	--	-	-	-	-
Unigene0051030	0.001	0.7283	9.50839	0.00221413	0.00510998	yes	0.001	0.8701	9.76504	0.00782344	0.0185831	yes	--	-	-	-	-
Unigene0015103	0.001	1.2206	10.2534	2.18e-27	1.62e-26	yes	0.001	8.2835	13.016	1.71e-151	6.76e-150	yes	hypothetical protein 10.t00043 [Asparagus officinalis]	-	-	-	-
Unigene0050922	0.001	5.2328	12.3534	2.02e-17	1.11e-16	yes	0.001	19.6566	14.2627	1.88e-55	2.8e-54	yes	--	-	-	-	-
Unigene0067688	0.001	0.9134	9.8351	0.000586462	0.00146388	yes	0.001	0.7434	9.53799	0.0156414	0.0348312	yes	--	-	-	-	-
Unigene0062860	0.001	1.2286	10.2628	2.69e-09	1.04e-08	yes	0.001	0.6936	9.43796	0.000245094	0.000737144	yes	--	-	-	-	-
Unigene0065725	0.001	0.2317	7.85611	9.67e-06	2.91e-05	yes	0.001	0.2695	8.07414	7.69e-06	2.7e-05	yes	--	-	-	-	-
Unigene0047251	0.001	0.34155	8.41595	0.000385521	0.000983791	yes	0.001	1.1721	10.1949	9.53e-10	4.38e-09	yes	--	-	-	-	-
Unigene0012273	0.001	0.42975	8.74735	0.000171915	0.000457717	yes	0.001	1.8501	10.8534	5.97e-14	3.34e-13	yes	--	-	-	-	-
Unigene0055058	0.001	0.4539	8.82623	0.0157514	0.0313849	yes	0.001	0.7007	9.45265	0.0156414	0.0348312	yes	--	-	-	-	-
Unigene0042883	0.001	1.8379	10.8438	1.09e-09	4.31e-09	yes	0.001	1.687	10.7202	2.41e-07	9.55e-07	yes	--	-	-	-	-
Unigene0010203	0.001	0.1352	7.07895	0.00573078	0.0123656	yes	0.001	0.696	9.44294	9.53e-10	4.38e-09	yes	PREDICTED: vicilin-like antimicrobial peptides 2-2 [Musa acuminata subsp. malaccensis]	-	-	-	-
Unigene0031462	0.001	1.61805	10.66	1.75e-09	6.84e-09	yes	0.001	1.5277	10.5771	1.52e-08	6.49e-08	yes	--	-	-	-	-
Unigene0014690	0.001	1.09225	10.0931	5.5e-05	0.000154139	yes	0.001	2.0044	10.969	4.82e-07	1.86e-06	yes	--	-	-	-	-
Unigene0016551	0.001	0.2919	8.18933	0.00353708	0.0079098	yes	0.001	0.3627	8.50263	0.00782344	0.0185831	yes	--	-	-	-	-
Unigene0019395	0.001	13.9674	13.7698	1.82e-207	9.07e-206	yes	0.001	0.3505	8.45327	0.000245094	0.000737144	yes	TRP-like ion channel pkd2 [Gossypium arboreum]	-	GO:0016020//membrane	-	-
Unigene0061101	0.001	0.58825	9.20029	1.48e-07	5.14e-07	yes	0.001	62.8126	15.9388	0	0	yes	PREDICTED: LOB domain-containing protein 12 [Jatropha curcas]	-	-	-	-
Unigene0043059	0.001	0.5768	9.17193	0.00573078	0.0123656	yes	0.001	0.7101	9.47188	0.0156414	0.0348312	yes	--	-	-	-	-
Unigene0014316	0.001	1.0795	10.0761	7.97e-05	0.000220062	yes	0.001	0.6976	9.44626	0.0156414	0.0348312	yes	Reverse transcriptase family protein [Asparagus officinalis]	-	-	GO:0097159//organic cyclic compound binding;GO:0016772//transferase activity, transferring phosphorus-containing groups;GO:0005488//binding;GO:0016893//endonuclease activity, active with either ribo- or deoxyribonucleic acids and producing 5'-phosphomonoesters;GO:0003824//catalytic activity;GO:0034061//DNA polymerase activity;GO:0016779//nucleotidyltransferase activity;GO:0004540//ribonuclease ac…	GO:0009987//cellular process;GO:0043170//macromolecule metabolic process;GO:0006260//DNA replication;GO:0090304//nucleic acid metabolic process;GO:0006259//DNA metabolic process;GO:0046483//heterocycle metabolic process;GO:1901360//organic cyclic compound metabolic process;GO:0090305//nucleic acid phosphodiester bond hydrolysis;GO:0034645//cellular macromolecule biosynthetic process;GO:0009059//m…
Unigene0061619	0.001	0.60625	9.24377	2.21e-07	7.56e-07	yes	0.001	4.7498	12.2137	5.9e-43	7.11e-42	yes	--	-	-	-	-
Unigene0008284	0.001	1.44475	10.4966	2.69e-07	9.17e-07	yes	0.001	6.0593	12.5649	1.53e-23	1.18e-22	yes	--	-	-	-	-
Unigene0072512	0.001	0.534	9.0607	0.00942532	0.0195827	yes	0.001	0.7469	9.54477	0.0156414	0.0348312	yes	--	-	-	-	-
Unigene0014262	0.001	1.95395	10.9322	3.45e-13	1.61e-12	yes	0.001	0.859	9.74651	6.14e-05	0.00019786	yes	--	-	-	-	-
Unigene0010630	0.001	0.1618	7.33807	0.00573078	0.0123656	yes	0.001	23.9453	14.5475	8.26e-245	5.8e-243	yes	PREDICTED: mavicyanin-like [Phoenix dactylifera]	-	-	-	-
Unigene0008550	0.001	2.03815	10.993	3.12e-19	1.82e-18	yes	0.001	1.5468	10.5951	9.47e-13	5.05e-12	yes	--	-	-	-	-
Unigene0067786	0.001	0.7177	9.48724	0.000385521	0.000983791	yes	0.001	1.2119	10.2431	6.14e-05	0.00019786	yes	PREDICTED: LOW QUALITY PROTEIN: pentatricopeptide repeat-containing protein At4g21065-like [Elaeis guineensis]	-	-	-	-
Unigene0009215	0.001	0.12385	6.95245	0.0157514	0.0313849	yes	0.001	14.0634	13.7797	1.14e-163	4.87e-162	yes	PREDICTED: F-box protein At5g49610-like [Elaeis guineensis]	-	-	-	-
Unigene0052857	0.001	0.37685	8.55785	0.00353708	0.0079098	yes	0.001	2.4537	11.2607	4.75e-13	2.56e-12	yes	--	-	-	-	-
Unigene0017648	0.001	3.14475	11.6187	2.07e-15	1.06e-14	yes	0.001	1.8302	10.8378	3.03e-08	1.27e-07	yes	--	-	-	-	-
Unigene0066926	0.001	2.35585	11.202	4.69e-22	2.99e-21	yes	0.001	12.6377	13.6254	7.75e-92	1.83e-90	yes	PREDICTED: protein RALF-like 19 [Vitis vinifera]	-	-	-	-
Unigene0057794	0.001	0.7833	9.61342	0.00140453	0.00333066	yes	0.001	0.8659	9.75806	0.00782344	0.0185831	yes	--	-	-	-	-
Unigene0038997	0.001	0.3453	8.43171	0.0157514	0.0313849	yes	0.001	2.8368	11.47	1.89e-12	9.91e-12	yes	PREDICTED: protein TOPLESS-like isoform X1 [Elaeis guineensis]	-	-	-	-
Unigene0061219	0.001	3.32645	11.6998	1.92e-36	1.77e-35	yes	0.001	8.5482	13.0614	6.67e-76	1.32e-74	yes	--	-	-	-	-
Unigene0041150	0.001	0.88065	9.78242	0.0001165	0.000315907	yes	0.001	2.8699	11.4868	6e-11	2.94e-10	yes	--	-	-	-	-
Unigene0015306	0.001	1.11775	10.1264	1.89e-05	5.56e-05	yes	0.001	0.7458	9.54264	0.00391328	0.00989517	yes	--	-	-	-	-
Unigene0011053	0.001	0.21115	7.72212	0.000902215	0.0021945	yes	0.001	0.9249	9.85315	3e-11	1.5e-10	yes	--	-	-	-	-
Unigene0025488	0.001	0.4284	8.74281	0.00942532	0.0195827	yes	0.001	0.8441	9.72127	0.00195752	0.00519711	yes	--	-	-	-	-
Unigene0021043	0.001	5.81625	12.5059	3.12e-19	1.82e-18	yes	0.001	0.7724	9.5932	0.0156414	0.0348312	yes	--	-	-	-	-
Unigene0006954	0.001	11.2455	13.4571	1.54e-138	5e-137	yes	0.001	0.5455	9.09144	7.69e-06	2.7e-05	yes	PREDICTED: protein MKS1-like [Musa acuminata subsp. malaccensis]	-	-	-	-
Unigene0004791	0.001	6.16945	12.5909	4.83e-71	7.96e-70	yes	0.001	3.7581	11.8758	6.47e-32	6.22e-31	yes	PREDICTED: probable CCR4-associated factor 1 homolog 7, partial [Malus domestica]	ko03018//RNA degradation//Folding, sorting and degradation//Genetic Information Processing	-	-	-
Unigene0010124	0.001	0.8074	9.65714	1.41e-05	4.19e-05	yes	0.001	1.5285	10.5779	3.03e-08	1.27e-07	yes	--	-	-	-	-
Unigene0060547	0.001	2.5809	11.3337	1.35e-12	6.15e-12	yes	0.001	27.5073	14.7475	1.43e-125	4.69e-124	yes	--	-	-	-	-
Unigene0071111	0.001	0.7184	9.48864	7.97e-05	0.000220062	yes	0.001	1.4219	10.4736	2.41e-07	9.55e-07	yes	--	-	-	-	-
Unigene0062510	0.001	0.27405	8.0983	0.00573078	0.0123656	yes	0.001	3.5505	11.7938	4.81e-22	3.56e-21	yes	PREDICTED: transcription factor MYB44-like [Musa acuminata subsp. malaccensis]	-	-	GO:0003676//nucleic acid binding;GO:0005488//binding;GO:1901363//heterocyclic compound binding;GO:0097159//organic cyclic compound binding	-
Unigene0060366	0.001	0.978	9.93369	1.89e-05	5.56e-05	yes	0.001	0.725	9.50184	0.00195752	0.00519711	yes	PREDICTED: cytokinin hydroxylase-like [Phoenix dactylifera]	ko00908//Zeatin biosynthesis//Metabolism of terpenoids and polyketides//Metabolism	-	GO:1901363//heterocyclic compound binding;GO:0016491//oxidoreductase activity;GO:0043169//cation binding;GO:0043167//ion binding;GO:0003824//catalytic activity;GO:0016627//oxidoreductase activity, acting on the CH-CH group of donors;GO:0097159//organic cyclic compound binding;GO:0046914//transition metal ion binding;GO:0016634//oxidoreductase activity, acting on the CH-CH group of donors, oxygen …	GO:0044710//single-organism metabolic process;GO:0044699//single-organism process;GO:0008152//metabolic process
Unigene0025223	0.001	0.1502	7.23074	0.00573078	0.0123656	yes	0.001	0.6231	9.28332	1.21e-07	4.88e-07	yes	--	-	-	-	-
Unigene0068735	0.001	0.51455	9.00717	0.00942532	0.0195827	yes	0.001	3.2904	11.684	2.39e-10	1.14e-09	yes	--	-	-	-	-
Unigene0070791	0.001	0.1221	6.93192	0.0157514	0.0313849	yes	0.001	5.3636	12.389	1.31e-59	2.09e-58	yes	PREDICTED: ABC transporter G family member 9 [Sesamum indicum]	-	-	GO:0036094//small molecule binding;GO:0097367//carbohydrate derivative binding;GO:1901363//heterocyclic compound binding;GO:0016787//hydrolase activity;GO:0032549//ribonucleoside binding;GO:0016817//hydrolase activity, acting on acid anhydrides;GO:0016818//hydrolase activity, acting on acid anhydrides, in phosphorus-containing anhydrides;GO:0017111//nucleoside-triphosphatase activity;GO:0032550//…	-
Unigene0011076	0.001	1.9644	10.9399	8.87e-13	4.07e-12	yes	0.001	1.045	10.0293	7.69e-06	2.7e-05	yes	--	-	-	-	-
Unigene0013290	0.001	1.68425	10.7179	2.35e-12	1.06e-11	yes	0.001	0.4299	8.74786	0.00782344	0.0185831	yes	serine/threonine-protein phosphatase 7 long form homolog [Arabidopsis thaliana]	-	-	-	-
Unigene0072206	0.001	1.3319	10.3793	6.64e-08	2.36e-07	yes	0.001	1.9614	10.9377	9.53e-10	4.38e-09	yes	PREDICTED: vinorine synthase-like [Sesamum indicum]	ko00940//Phenylpropanoid biosynthesis//Biosynthesis of other secondary metabolites//Metabolism;ko00941//Flavonoid biosynthesis//Biosynthesis of other secondary metabolites//Metabolism;ko00945//Stilbenoid, diarylheptanoid and gingerol biosynthesis//Biosynthesis of other secondary metabolites//Metabolism	-	GO:0016740//transferase activity;GO:0003824//catalytic activity	-
Unigene0055665	0.001	3.01475	11.5578	3.38e-56	4.46e-55	yes	0.001	5.8428	12.5124	1.62e-81	3.43e-80	yes	PREDICTED: transcriptional activator Myb-like [Elaeis guineensis]	-	-	GO:0005488//binding	GO:0050789//regulation of biological process;GO:0009987//cellular process;GO:0065007//biological regulation
Unigene0057658	0.001	0.825	9.68825	0.000902215	0.0021945	yes	0.001	1.9448	10.9254	1.93e-06	7.11e-06	yes	--	-	-	-	-
Unigene0053951	0.001	0.3877	8.5988	0.00942532	0.0195827	yes	0.001	4.106	12.0035	5.98e-17	3.73e-16	yes	PREDICTED: ZF-HD homeobox protein At4g24660-like [Glycine max]	-	-	-	-
Unigene0067099	0.001	0.3991	8.64061	3.97e-07	1.33e-06	yes	0.001	73.7588	16.1705	0	0	yes	PREDICTED: bidirectional sugar transporter SWEET6a-like [Elaeis guineensis]	-	GO:0044425//membrane part;GO:0016020//membrane;GO:0016021//integral component of membrane;GO:0031224//intrinsic component of membrane	GO:0022892//substrate-specific transporter activity;GO:0015144//carbohydrate transmembrane transporter activity;GO:1901476//carbohydrate transporter activity;GO:0022891//substrate-specific transmembrane transporter activity;GO:0005215//transporter activity;GO:0022857//transmembrane transporter activity	GO:0051234//establishment of localization;GO:0006810//transport;GO:0044699//single-organism process;GO:0044765//single-organism transport;GO:0071702//organic substance transport;GO:1902578//single-organism localization;GO:0008643//carbohydrate transport;GO:0051179//localization
Unigene0004078	0.001	5.4463	12.4111	1.01e-21	6.4e-21	yes	0.001	0.8286	9.69453	0.00195752	0.00519711	yes	--	-	-	-	-
Unigene0016724	0.001	0.3412	8.41447	1.11e-06	3.61e-06	yes	0.001	2.8429	11.4731	2.97e-43	3.6e-42	yes	--	-	-	-	-
Unigene0014286	0.001	3.13355	11.6136	7.59e-45	8.29e-44	yes	0.001	0.2574	8.00787	0.00391328	0.00989517	yes	BnaC03g59250D [Brassica napus]	-	-	-	-
Unigene0041151	0.001	1.30425	10.349	1.8e-09	7.06e-09	yes	0.001	1.3615	10.411	1.52e-08	6.49e-08	yes	--	-	-	-	-
Unigene0060375	0.001	2.345	11.1954	7.02e-11	2.95e-10	yes	0.001	0.609	9.2503	0.0156414	0.0348312	yes	--	-	-	-	-
Unigene0068198	0.001	0.1388	7.11686	0.00221413	0.00510998	yes	0.001	13.9225	13.7651	3.65e-209	2.08e-207	yes	PREDICTED: F-box protein At3g56470-like [Glycine max]	-	-	-	-
Unigene0029702	0.001	0.4992	8.96347	0.00221413	0.00510998	yes	0.001	5.1378	12.3269	3.81e-21	2.74e-20	yes	--	-	-	-	-
Unigene0052855	0.001	1.1887	10.2152	1.89e-05	5.56e-05	yes	0.001	0.6234	9.28401	0.0156414	0.0348312	yes	PREDICTED: endoribonuclease Dicer homolog 3b-like [Phoenix dactylifera]	-	-	GO:0097159//organic cyclic compound binding;GO:0046872//metal ion binding;GO:0043167//ion binding;GO:0046914//transition metal ion binding;GO:0043169//cation binding;GO:0005488//binding	GO:0008152//metabolic process;GO:1901360//organic cyclic compound metabolic process;GO:0071704//organic substance metabolic process;GO:0043170//macromolecule metabolic process;GO:0006139//nucleobase-containing compound metabolic process;GO:0006807//nitrogen compound metabolic process;GO:0090304//nucleic acid metabolic process;GO:0044237//cellular metabolic process;GO:0044260//cellular macromolecu…
Unigene0049808	0.001	0.61675	9.26854	1.11e-08	4.14e-08	yes	0.001	7.7145	12.9134	8.23e-82	1.74e-80	yes	--	-	-	-	-
Unigene0064088	0.001	0.97275	9.92593	5.5e-05	0.000154139	yes	0.001	0.5737	9.16415	0.0156414	0.0348312	yes	--	-	-	-	-
Unigene0062353	0.001	0.7491	9.54901	3.82e-05	0.000108936	yes	0.001	1.1186	10.1275	3.85e-06	1.39e-05	yes	--	-	-	-	-
Unigene0013464	0.001	6.7084	12.7118	1.28e-25	9.01e-25	yes	0.001	1.5709	10.6174	6.14e-05	0.00019786	yes	--	-	-	-	-
Unigene0013745	0.001	0.74775	9.54641	0.00221413	0.00510998	yes	0.001	4.7624	12.2175	5.97e-14	3.34e-13	yes	--	-	-	-	-
Unigene0063474	0.001	0.80825	9.65866	0.0001165	0.000315907	yes	0.001	4.106	12.0035	5.98e-17	3.73e-16	yes	--	-	-	-	-
Unigene0065053	0.001	1.8863	10.8813	1.4e-06	4.5e-06	yes	0.001	0.834	9.7039	0.00782344	0.0185831	yes	PREDICTED: sulfate transporter 3.1 [Beta vulgaris subsp. vulgaris]	-	GO:0044464//cell part;GO:0016020//membrane;GO:0031224//intrinsic component of membrane;GO:0043231//intracellular membrane-bounded organelle;GO:0044424//intracellular part;GO:0043227//membrane-bounded organelle;GO:0005623//cell;GO:0005622//intracellular;GO:0005737//cytoplasm;GO:0043229//intracellular organelle;GO:0044425//membrane part;GO:0009536//plastid;GO:0044444//cytoplasmic part;GO:0043226//o…	GO:0022857//transmembrane transporter activity;GO:0008509//anion transmembrane transporter activity;GO:0022891//substrate-specific transmembrane transporter activity;GO:0015291//secondary active transmembrane transporter activity;GO:0005215//transporter activity;GO:0022804//active transmembrane transporter activity;GO:0015103//inorganic anion transmembrane transporter activity;GO:0015075//ion tra…	GO:0044699//single-organism process;GO:0044765//single-organism transport;GO:0008272//sulfate transport;GO:0051234//establishment of localization;GO:0006811//ion transport;GO:0051179//localization;GO:0044763//single-organism cellular process;GO:0006820//anion transport;GO:0006810//transport;GO:0009987//cellular process;GO:0072348//sulfur compound transport;GO:0015698//inorganic anion transport;GO…
Unigene0064920	0.001	1.25115	10.289	2.08e-37	1.95e-36	yes	0.001	5.8443	12.5128	5.41e-132	1.87e-130	yes	PREDICTED: lysine histidine transporter 1-like [Musa acuminata subsp. malaccensis]	-	GO:0044464//cell part;GO:0016020//membrane;GO:0031224//intrinsic component of membrane;GO:0005622//intracellular;GO:0005623//cell;GO:0044424//intracellular part;GO:0044425//membrane part	GO:0015075//ion transmembrane transporter activity;GO:0005342//organic acid transmembrane transporter activity;GO:0008514//organic anion transmembrane transporter activity;GO:0022892//substrate-specific transporter activity;GO:0008509//anion transmembrane transporter activity;GO:0005215//transporter activity;GO:0022804//active transmembrane transporter activity;GO:0015291//secondary active transm…	GO:0015711//organic anion transport;GO:0034613//cellular protein localization;GO:0044237//cellular metabolic process;GO:0006865//amino acid transport;GO:0034645//cellular macromolecule biosynthetic process;GO:0050896//response to stimulus;GO:0015031//protein transport;GO:0044765//single-organism transport;GO:0006464//cellular protein modification process;GO:0007165//signal transduction;GO:0044249…
Unigene0005862	0.001	0.17875	7.4818	0.0157514	0.0313849	yes	0.001	10.53	13.3622	6.32e-81	1.33e-79	yes	--	-	-	-	-
Unigene0036878	0.001	0.20115	7.65213	0.0157514	0.0313849	yes	0.001	5.7646	12.493	7.2e-41	8.36e-40	yes	--	-	-	-	-
Unigene0064855	0.001	0.57155	9.15874	0.000586462	0.00146388	yes	0.001	1.4266	10.4784	4.82e-07	1.86e-06	yes	PREDICTED: probable ADP-ribosylation factor GTPase-activating protein AGD14 [Elaeis guineensis]	-	-	-	-
Unigene0072325	0.001	0.7441	9.53935	0.000586462	0.00146388	yes	0.001	2.3065	11.1715	1.52e-08	6.49e-08	yes	--	-	-	-	-
Unigene0052772	0.001	0.25945	8.01931	0.00221413	0.00510998	yes	0.001	38.6867	15.2396	3.22e-301	2.88e-299	yes	PREDICTED: sphinganine C(4)-monooxygenase 1-like [Phoenix dactylifera]	ko00600//Sphingolipid metabolism//Lipid metabolism//Metabolism	GO:0031224//intrinsic component of membrane;GO:0043227//membrane-bounded organelle;GO:0044464//cell part;GO:0043226//organelle;GO:0044425//membrane part;GO:0044424//intracellular part;GO:0016020//membrane;GO:0005623//cell;GO:0043229//intracellular organelle;GO:0043231//intracellular membrane-bounded organelle;GO:0005622//intracellular	GO:0005488//binding;GO:0043167//ion binding;GO:0046914//transition metal ion binding;GO:0003824//catalytic activity;GO:0046872//metal ion binding;GO:0043169//cation binding	GO:0006082//organic acid metabolic process;GO:0006631//fatty acid metabolic process;GO:0008152//metabolic process;GO:0009987//cellular process;GO:0071704//organic substance metabolic process;GO:0043436//oxoacid metabolic process;GO:0006629//lipid metabolic process;GO:0044763//single-organism cellular process;GO:0044255//cellular lipid metabolic process;GO:0044699//single-organism process;GO:00442…
Unigene0065480	0.001	0.8509	9.73285	0.000385521	0.000983791	yes	0.001	1.3964	10.4475	6.14e-05	0.00019786	yes	--	-	-	-	-
Unigene0038431	0.001	0.4659	8.86388	0.000171915	0.000457717	yes	0.001	0.3724	8.54071	0.00782344	0.0185831	yes	PREDICTED: protein SAWADEE HOMEODOMAIN HOMOLOG 2 isoform X1 [Musa acuminata subsp. malaccensis]	-	GO:0043231//intracellular membrane-bounded organelle;GO:0044424//intracellular part;GO:0005623//cell;GO:0005622//intracellular;GO:0043227//membrane-bounded organelle;GO:0043226//organelle;GO:0043229//intracellular organelle;GO:0044464//cell part	GO:0005488//binding;GO:0001071//nucleic acid binding transcription factor activity;GO:1901363//heterocyclic compound binding;GO:0003676//nucleic acid binding;GO:0097159//organic cyclic compound binding;GO:0003677//DNA binding	GO:0010468//regulation of gene expression;GO:0050789//regulation of biological process;GO:0019222//regulation of metabolic process;GO:0060255//regulation of macromolecule metabolic process;GO:0065007//biological regulation
Unigene0017492	0.001	19.9057	14.2809	0	0	yes	0.001	0.8014	9.64638	5.97e-14	3.34e-13	yes	BnaA06g17590D [Brassica napus]	-	-	-	-
Unigene0066684	0.001	0.2942	8.20065	0.00221413	0.00510998	yes	0.001	5.8566	12.5158	1.43e-40	1.65e-39	yes	BnaC09g39340D [Brassica napus]	-	-	-	-
Unigene0053632	0.001	0.92645	9.85557	1.89e-05	5.56e-05	yes	0.001	4.5385	12.148	3.02e-20	2.1e-19	yes	--	-	-	-	-
Unigene0014696	0.001	3.5269	11.7842	4.28e-41	4.33e-40	yes	0.001	0.6592	9.36457	1.93e-06	7.11e-06	yes	PREDICTED: steroid 5-alpha-reductase DET2 [Musa acuminata subsp. malaccensis]	ko00905//Brassinosteroid biosynthesis//Metabolism of terpenoids and polyketides//Metabolism	GO:0016020//membrane	GO:0016628//oxidoreductase activity, acting on the CH-CH group of donors, NAD or NADP as acceptor;GO:0016627//oxidoreductase activity, acting on the CH-CH group of donors;GO:0003824//catalytic activity;GO:0016491//oxidoreductase activity	GO:1901615//organic hydroxy compound metabolic process;GO:0048878//chemical homeostasis;GO:0044238//primary metabolic process;GO:0006066//alcohol metabolic process;GO:0016129//phytosteroid biosynthetic process;GO:0044281//small molecule metabolic process;GO:0065007//biological regulation;GO:0055088//lipid homeostasis;GO:0008152//metabolic process;GO:0009628//response to abiotic stimulus;GO:190161…
Unigene0071112	0.001	0.7801	9.60752	6.7e-24	4.51e-23	yes	0.001	1.8611	10.8619	7.53e-44	9.24e-43	yes	--	-	-	-	-
Unigene0010220	0.001	1.70905	10.739	7.73e-08	2.73e-07	yes	0.001	1.1716	10.1943	0.000245094	0.000737144	yes	--	-	-	-	-
Unigene0056193	0.001	0.50215	8.97197	0.00942532	0.0195827	yes	0.001	4.3318	12.0808	2.99e-14	1.69e-13	yes	PREDICTED: ABC transporter G family member 10-like [Oryza brachyantha]	-	GO:0005622//intracellular;GO:0044425//membrane part;GO:0043231//intracellular membrane-bounded organelle;GO:0005623//cell;GO:0043227//membrane-bounded organelle;GO:0043226//organelle;GO:0043229//intracellular organelle;GO:0032991//macromolecular complex;GO:0044424//intracellular part;GO:0043234//protein complex;GO:0031224//intrinsic component of membrane;GO:0044464//cell part;GO:0016020//membrane	GO:0016462//pyrophosphatase activity;GO:0022804//active transmembrane transporter activity;GO:0015399//primary active transmembrane transporter activity;GO:0097159//organic cyclic compound binding;GO:0032550//purine ribonucleoside binding;GO:0001883//purine nucleoside binding;GO:0016818//hydrolase activity, acting on acid anhydrides, in phosphorus-containing anhydrides;GO:0016787//hydrolase activ…	GO:0051179//localization;GO:0051234//establishment of localization
Unigene0053639	0.001	1.0752	10.0704	0.0001165	0.000315907	yes	0.001	2.559	11.3214	3.03e-08	1.27e-07	yes	PREDICTED: myb-related protein 3R-1-like isoform X2 [Elaeis guineensis]	-	-	GO:0097159//organic cyclic compound binding;GO:0005488//binding;GO:1901363//heterocyclic compound binding;GO:0003676//nucleic acid binding	-
Unigene0042674	0.001	0.2611	8.02846	1.42e-05	4.2e-05	yes	0.001	1.6808	10.7149	7.82e-27	6.61e-26	yes	gag/pol protein [Bryonia dioica]	-	-	-	-
Unigene0037289	0.001	2.9427	11.5229	2.89e-16	1.53e-15	yes	0.001	0.6132	9.26021	0.00391328	0.00989517	yes	--	-	-	-	-
Unigene0000098	0.001	1.7993	10.8132	3.82e-11	1.62e-10	yes	0.001	1.6521	10.6901	1.52e-08	6.49e-08	yes	--	-	-	-	-
Unigene0023630	0.001	2.93605	11.5197	6.97e-31	5.64e-30	yes	0.001	0.5517	9.10774	6.14e-05	0.00019786	yes	PREDICTED: mediator-associated protein 1-like [Nelumbo nucifera]	-	-	-	-
Unigene0009190	0.001	0.1884	7.55766	0.0157514	0.0313849	yes	0.001	6.0324	12.5585	3.99e-47	5.18e-46	yes	PREDICTED: histidine-containing phosphotransfer protein 1 [Musa acuminata subsp. malaccensis]	ko04075//Plant hormone signal transduction//Signal transduction//Environmental Information Processing	-	-	-
Unigene0054442	0.001	0.3896	8.60585	0.0157514	0.0313849	yes	0.001	5.047	12.3012	7.53e-18	4.86e-17	yes	PREDICTED: hepatoma-derived growth factor-related protein 2 [Phoenix dactylifera]	-	-	-	-

## Sheet: Table S5
Table S5 Female-specific unigenes in asparagus flower buds
GeneID	Ao_F_rpkm	Ao_M_rpkm	log2 Ratio(Ao_M/Ao_F)	Pvalue	FDR	significant	Female_rpkm	Smale_rpkm	log2 Ratio(Smale/Female)	Pvalue	FDR	significant	Description	Pathway	GO Component	GO Function	GO Process
Unigene0049953	0.1788	0.001	-7.4822	0.00942532	0.0195827	yes	9.7987	0.001	-13.2584	3.28e-78	6.68e-77	yes	--	-	-	-	-
Unigene0021512	0.2855	0.001	-8.15735	0.00140453	0.00333066	yes	1.6612	0.001	-10.698	5.97e-14	3.34e-13	yes	ABC transporter B family member 13 [Morus notabilis]	ko02010//ABC transporters//Membrane transport//Environmental Information Processing	GO:0016020//membrane;GO:0044425//membrane part;GO:0031224//intrinsic component of membrane	GO:0032550//purine ribonucleoside binding;GO:0003824//catalytic activity;GO:0001883//purine nucleoside binding;GO:0005215//transporter activity;GO:0016787//hydrolase activity;GO:0036094//small molecule binding;GO:0015399//primary active transmembrane transporter activity;GO:0097159//organic cyclic compound binding;GO:0017111//nucleoside-triphosphatase activity;GO:0032549//ribonucleoside binding;G…	GO:0044763//single-organism cellular process;GO:0044699//single-organism process;GO:0051179//localization;GO:0009987//cellular process;GO:0051234//establishment of localization
Unigene0010803	0.32445	0.001	-8.34185	0.0157514	0.0313849	yes	0.5933	0.001	-9.21262	0.00391328	0.00989517	yes	--	-	-	-	-
Unigene0046347	0.3617	0.001	-8.49865	0.0157514	0.0313849	yes	0.8207	0.001	-9.68071	0.00195752	0.00519711	yes	--	-	-	-	-
Unigene0064722	0.3986	0.001	-8.6388	0.00942532	0.0195827	yes	5.5373	0.001	-12.435	1.91e-21	1.39e-20	yes	--	-	-	-	-
Unigene0013634	0.4645	0.001	-8.85953	0.0157514	0.0313849	yes	0.6607	0.001	-9.36785	0.0156414	0.0348312	yes	--	-	-	-	-
Unigene0060149	0.4698	0.001	-8.8759	0.00573078	0.0123656	yes	1.4832	0.001	-10.5345	1.54e-05	5.26e-05	yes	--	-	-	-	-
Unigene0070889	0.4871	0.001	-8.92807	0.00573078	0.0123656	yes	0.8175	0.001	-9.67507	0.00195752	0.00519711	yes	--	-	-	-	-
Unigene0069243	0.49905	0.001	-8.96304	0.00942532	0.0195827	yes	1.3154	0.001	-10.3613	0.000122627	0.000381383	yes	integrase [Boechera divaricarpa]	-	-	GO:0005488//binding;GO:0043167//ion binding;GO:0097159//organic cyclic compound binding;GO:0046872//metal ion binding;GO:0043169//cation binding;GO:0046914//transition metal ion binding	GO:0008152//metabolic process;GO:0009987//cellular process;GO:1901360//organic cyclic compound metabolic process;GO:0043170//macromolecule metabolic process;GO:0034641//cellular nitrogen compound metabolic process;GO:0044237//cellular metabolic process;GO:0006725//cellular aromatic compound metabolic process;GO:0071704//organic substance metabolic process;GO:0006139//nucleobase-containing compoun…
Unigene0008785	0.51515	0.001	-9.00885	0.000256144	0.000667786	yes	6.8234	0.001	-12.7363	4.9e-39	5.48e-38	yes	--	-	-	-	-
Unigene0070567	0.549	0.001	-9.10066	0.00353708	0.0079098	yes	1.2713	0.001	-10.3121	6.14e-05	0.00019786	yes	--	-	-	-	-
Unigene0032248	0.54975	0.001	-9.10263	0.000902215	0.0021945	yes	0.9795	0.001	-9.9359	6.14e-05	0.00019786	yes	--	-	-	-	-
Unigene0067113	0.59275	0.001	-9.21128	1.35e-05	4.01e-05	yes	1.4977	0.001	-10.5485	3e-11	1.5e-10	yes	PREDICTED: diacylglycerol O-acyltransferase 2 [Nelumbo nucifera]	ko00561//Glycerolipid metabolism//Lipid metabolism//Metabolism	-	GO:0008374//O-acyltransferase activity;GO:0003824//catalytic activity;GO:0016411//acylglycerol O-acyltransferase activity;GO:0016740//transferase activity;GO:0016746//transferase activity, transferring acyl groups;GO:0016747//transferase activity, transferring acyl groups other than amino-acyl groups	-
Unigene0058982	0.62865	0.001	-9.29611	0.000586462	0.00146388	yes	0.999	0.001	-9.96434	0.000122627	0.000381383	yes	--	-	-	-	-
Unigene0048327	0.71595	0.001	-9.48372	0.000385521	0.000983791	yes	4.0334	0.001	-11.9778	4.74e-16	2.87e-15	yes	--	-	-	-	-
Unigene0054600	0.7514	0.001	-9.55344	5.5e-05	0.000154139	yes	0.464	0.001	-8.85798	0.00782344	0.0185831	yes	--	-	-	-	-
Unigene0058369	0.81235	0.001	-9.66596	5.5e-05	0.000154139	yes	0.7836	0.001	-9.61397	0.000489894	0.00142235	yes	--	-	-	-	-
Unigene0010488	0.8701	0.001	-9.76504	0.000902215	0.0021945	yes	0.9161	0.001	-9.83936	0.00391328	0.00989517	yes	--	-	-	-	-
Unigene0040697	0.8815	0.001	-9.78382	5.5e-05	0.000154139	yes	0.5788	0.001	-9.17692	0.00782344	0.0185831	yes	--	-	-	-	-
Unigene0060440	0.88485	0.001	-9.78929	0.000385521	0.000983791	yes	1.2497	0.001	-10.2874	0.000245094	0.000737144	yes	--	-	-	-	-
Unigene0065728	0.90575	0.001	-9.82297	0.000385521	0.000983791	yes	0.8857	0.001	-9.79067	0.00391328	0.00989517	yes	--	-	-	-	-
Unigene0071585	0.9091	0.001	-9.8283	0.000385521	0.000983791	yes	2.1149	0.001	-11.0464	9.64e-07	3.65e-06	yes	--	-	-	-	-
Unigene0045650	1.05755	0.001	-10.0465	9.23e-08	3.25e-07	yes	0.4132	0.001	-8.6907	0.00782344	0.0185831	yes	BnaA09g28790D [Brassica napus]	-	-	-	-
Unigene0061986	1.0704	0.001	-10.0639	2.31e-07	7.91e-07	yes	8.7078	0.001	-13.0881	9.33e-44	1.14e-42	yes	--	-	-	-	-
Unigene0054987	1.0875	0.001	-10.0868	5.5e-05	0.000154139	yes	0.7787	0.001	-9.60492	0.00391328	0.00989517	yes	--	-	-	-	-
Unigene0059175	1.11695	0.001	-10.1253	0.0001165	0.000315907	yes	0.8815	0.001	-9.78382	0.00391328	0.00989517	yes	--	-	-	-	-
Unigene0050004	1.14225	0.001	-10.1577	2.81e-07	9.54e-07	yes	3.4946	0.001	-11.7709	1.51e-20	1.07e-19	yes	--	-	-	-	-
Unigene0029474	1.17185	0.001	-10.1946	5.5e-05	0.000154139	yes	1.0152	0.001	-9.98755	0.00097925	0.00271572	yes	--	-	-	-	-
Unigene0069859	1.26995	0.001	-10.3106	3.82e-05	0.000108936	yes	0.7763	0.001	-9.60047	0.00782344	0.0185831	yes	--	-	-	-	-
Unigene0069035	1.3953	0.001	-10.4464	1.46e-07	5.07e-07	yes	0.8378	0.001	-9.71046	0.000122627	0.000381383	yes	--	-	-	-	-
Unigene0030636	1.6623	0.001	-10.699	8.98e-30	7.07e-29	yes	1.7233	0.001	-10.751	7.69e-24	5.99e-23	yes	--	-	-	-	-
Unigene0060667	1.7714	0.001	-10.7907	7.4e-08	2.62e-07	yes	0.6512	0.001	-9.34696	0.00391328	0.00989517	yes	--	-	-	-	-
Unigene0035888	1.8575	0.001	-10.8591	2.61e-21	1.63e-20	yes	3.8691	0.001	-11.9178	1.37e-47	1.79e-46	yes	--	-	-	-	-
Unigene0071602	1.86985	0.001	-10.8687	1.76e-17	9.68e-17	yes	1.0558	0.001	-10.0441	3.03e-08	1.27e-07	yes	PREDICTED: probable carboxylesterase 18 [Musa acuminata subsp. malaccensis]	-	-	GO:0003824//catalytic activity	-
Unigene0027194	1.9114	0.001	-10.9004	3.23e-07	1.09e-06	yes	7.0833	0.001	-12.7902	9.59e-22	7.02e-21	yes	--	-	-	-	-
Unigene0065405	2.12995	0.001	-11.0566	2.1e-07	7.2e-07	yes	0.8456	0.001	-9.72383	0.00391328	0.00989517	yes	--	-	-	-	-
Unigene0013591	2.37015	0.001	-11.2108	2.67e-12	1.2e-11	yes	0.4813	0.001	-8.91079	0.0156414	0.0348312	yes	--	-	-	-	-
Unigene0010001	2.8021	0.001	-11.4523	1.46e-26	1.06e-25	yes	0.7557	0.001	-9.56167	1.93e-06	7.11e-06	yes	stress responsive A/B barrel domain family protein [Populus tomentosa]	-	GO:0044424//intracellular part;GO:0043226//organelle;GO:0005623//cell;GO:0043229//intracellular organelle;GO:0044444//cytoplasmic part;GO:0044464//cell part;GO:0043231//intracellular membrane-bounded organelle;GO:0009536//plastid;GO:0005737//cytoplasm;GO:0043227//membrane-bounded organelle;GO:0005622//intracellular	GO:0043169//cation binding;GO:0043167//ion binding;GO:0005488//binding	-
Unigene0067349	2.8415	0.001	-11.4724	4.35e-30	3.45e-29	yes	2.08	0.001	-11.0224	1.5e-17	9.59e-17	yes	Retrotransposon gag protein [Asparagus officinalis]	-	-	-	-
Unigene0069656	3.193	0.001	-11.6407	1.25e-15	6.43e-15	yes	0.7312	0.001	-9.51412	0.00195752	0.00519711	yes	--	-	-	-	-
Unigene0047094	4.13705	0.001	-12.0144	7.17e-67	1.12e-65	yes	4.2907	0.001	-12.067	1.65e-68	2.99e-67	yes	PREDICTED: wall-associated receptor kinase 2-like, partial [Phoenix dactylifera]	-	-	-	-
Unigene0018632	5.6391	0.001	-12.4612	2.07e-39	2.02e-38	yes	4.5881	0.001	-12.1637	6e-27	5.08e-26	yes	--	-	-	-	-
Unigene0063983	5.9193	0.001	-12.5312	5.06e-272	3.33e-270	yes	10.9611	0.001	-13.4201	0	0	yes	--	-	-	-	-
Unigene0019584	9.90285	0.001	-13.2736	2.57e-240	1.47e-238	yes	5.6138	0.001	-12.4548	7.58e-124	2.44e-122	yes	PREDICTED: F-box protein At2g17690-like isoform X1 [Elaeis guineensis]	-	-	-	-
Unigene0046929	11.4321	0.001	-13.4808	3.38e-54	4.31e-53	yes	5.0917	0.001	-12.3139	4.77e-19	3.19e-18	yes	PREDICTED: AP-2 complex subunit alpha-1-like [Musa acuminata subsp. malaccensis]	ko04144//Endocytosis//Transport and catabolism//Cellular Processes	-	-	-
Unigene0049607	27.2303	0.001	-14.7329	1.04e-259	6.45e-258	yes	18.0276	0.001	-14.1379	1e-157	4.13e-156	yes	--	-	-	-	-
