# Supplementary material for: Comparative transcriptome analysis reveals differentially expressed genes associated with sex expression in garden asparagus (Asparagus officinalis)
Source: BMC Plant Biol. 2017 Aug 22;17:143. doi: 10.1186/s12870-017-1091-6 (PMC5567890; doi:10.1186/s12870-017-1091-6)
Supplement: Supplementary file 7 — Male/supermale-biased unigenes which were annotated as flower-related genes. Table S7 Female-biased unigenes which were annotated as flower-related genes. (XLSX 44 kb) [file 12870_2017_1091_MOESM7_ESM.xlsx]

## Sheet: Table S6
Table S6 Male/supermale-biased unigenes which were annotated as flower-related genes
Unigene of asparagus	Arabidopsis AGI number	Anther-related	cluster	Gene name	annotation
Unigene0000358	AT3G10370	FALSE	953	SDP6	SUGAR-DEPENDENT 6 (SDP6)
Unigene0000566	AT3G19160	FALSE	3354	IPT8	ATP/ADP isopentenyltransferases (IPT8)
Unigene0000611	AT4G13320	FALSE	196		unknown protein; Has 68 Blast hits to 67 proteins in 12 species
Unigene0000677	AT3G12110	TRUE	577	ACT11	actin-11 (ACT11)
Unigene0000731	AT2G29460	TRUE	972	GSTU4	glutathione S-transferase tau 4 (GSTU4)
Unigene0000754	AT3G47780	TRUE	56	ATH6	ABC2 homolog 6 (ATH6)
Unigene0000774	AT1G59940	FALSE	270	ARR3	response regulator 3 (ARR3)
Unigene0000812	AT4G22120	FALSE	569	CWLP	cell wall-plasma membrane linker protein (CWLP)
Unigene0000884	AT1G03390	TRUE	347		HXXXD-type acyl-transferase family protein
Unigene0002550	AT5G23270	TRUE	116	STP11	sugar transporter 11 (STP11)
Unigene0002811	AT3G19640	FALSE	809	MGT4	magnesium transporter 4 (MGT4)
Unigene0002946	AT3G46910	FALSE	346		Cullin family protein
Unigene0003544	AT3G11320	FALSE	3467		Nucleotide-sugar transporter family protein
Unigene0003710	AT3G17630	TRUE	21	CHX19	cation/H+ exchanger 19 (CHX19)
Unigene0004283	AT1G09540	FALSE	1460	MYB61	myb domain protein 61 (MYB61)
Unigene0004437	AT1G49700	FALSE	2651		Plant protein 1589 of unknown function
Unigene0004522	AT2G23900	TRUE	2		Pectin lyase-like superfamily protein
Unigene0004581	AT3G08650	FALSE	1949		ZIP metal ion transporter family
Unigene0004586	AT2G20815	FALSE	2070	DUF566	Family of unknown function (DUF566)
Unigene0004691	AT1G65960	FALSE	9	GAD2	glutamate decarboxylase 2 (GAD2)
Unigene0004841	AT5G40690	TRUE	743		CONTAINS InterPro DOMAIN/s: EF-Hand 1, calcium-binding site (InterPro:IPR018247)
Unigene0004854	AT3G10500	FALSE	1041	NAC053	NAC domain containing protein 53 (NAC053)
Unigene0004897	AT1G18390	FALSE	260		Protein kinase superfamily protein
Unigene0005097	AT1G78210	FALSE	38		alpha/beta-Hydrolases superfamily protein
Unigene0005226	AT1G15950	FALSE	2177	CCR1	cinnamoyl coa reductase 1 (CCR1)
Unigene0005326	AT1G44170	FALSE	834	ALDH3H1	aldehyde dehydrogenase 3H1 (ALDH3H1)
Unigene0005671	AT1G03700	FALSE	1806	UPF0497	Uncharacterised protein family (UPF0497)
Unigene0005708	AT3G10520	FALSE	1957	HB2	haemoglobin 2 (HB2)
Unigene0006011	AT5G19120	TRUE	164		Eukaryotic aspartyl protease family protein
Unigene0006070	AT2G38460	FALSE	874	IREG1	iron regulated 1 (IREG1)
Unigene0006080	AT4G28395	TRUE	81		ANTHER 7 (A7)
Unigene0006101	AT1G80140	FALSE	3806		Pectin lyase-like superfamily protein
Unigene0006188	AT1G56360	TRUE	261	PAP6	purple acid phosphatase 6 (PAP6)
Unigene0006246	AT1G68200	FALSE	987		Zinc finger C-x8-C-x5-C-x3-H type family protein
Unigene0006313	AT1G07340	TRUE	261	STP2	sugar transporter 2 (STP2)
Unigene0006349	AT1G55580	FALSE	1	LAS	Lateral Suppressor (LAS)
Unigene0006369	AT1G55530	FALSE	1875		RING/U-box superfamily protein
Unigene0006954	AT3G18360	TRUE	70		VQ motif-containing protein
Unigene0007082	AT4G24890	TRUE	46	PAP24	purple acid phosphatase 24 (PAP24)
Unigene0007273	AT1G51410	TRUE	563	NAD	NAD(P)-binding Rossmann-fold superfamily protein
Unigene0007397	AT1G53540	FALSE	334		HSP20-like chaperones superfamily protein
Unigene0007440	AT3G20660	FALSE	71	Oct4	organic cation/carnitine transporter4 (4-Oct)
Unigene0007489	AT1G11480	FALSE	2981		eukaryotic translation initiation factor-related
Unigene0007678	AT3G50310	TRUE	36	MAPKKK20	mitogen-activated protein kinase kinase kinase 20 (MAPKKK20)
Unigene0007689	AT1G07795	TRUE	858		unknown protein; BEST Arabidopsis thaliana protein match is: unknown protein (TAIR:AT2G28725.1)
Unigene0008020	AT2G13680	FALSE	137	CALS5	callose synthase 5 (CALS5)
Unigene0008573	AT2G36670	FALSE	163		Eukaryotic aspartyl protease family protein
Unigene0008702	AT3G18720	FALSE	93		F-box family protein
Unigene0008862	AT4G13560	TRUE	110	UNE15	unfertilized embryo sac 15 (UNE15)
Unigene0008911	AT3G62550	FALSE	476		Adenine nucleotide alpha hydrolases-like superfamily protein
Unigene0008914	AT2G47280	FALSE	39		Pectin lyase-like superfamily protein
Unigene0009114	AT3G02440	TRUE	5	TBL20	TRICHOME BIREFRINGENCE-LIKE 20 (TBL20)
Unigene0009476	AT3G11690	TRUE	2		unknown protein
Unigene0009541	AT1G07850	TRUE	21	DUF604	Protein of unknown function (DUF604)
Unigene0009778	AT5G23130	FALSE	1284		Peptidoglycan-binding LysM domain-containing protein
Unigene0009818	AT3G24530	FALSE	168		AAA-type ATPase family protein / ankyrin repeat family protein
Unigene0009978	AT1G50310	TRUE	33	STP9	sugar transporter 9 (STP9)
Unigene0010273	AT1G13130	FALSE	1276		Cellulase (glycosyl hydrolase family 5) protein
Unigene0010302	AT4G29340	TRUE	110	PRF4	profilin 4 (PRF4)
Unigene0010626	AT1G07360	FALSE	2109		CCCH-type zinc fingerfamily protein with RNA-binding domain
Unigene0010684	AT1G22150	TRUE	21	SULTR1;3	sulfate transporter 1;3 (SULTR1;3)
Unigene0010758	AT4G28890	FALSE	1547		RING/U-box superfamily protein
Unigene0011329	AT4G27250	FALSE	2809		NAD(P)-binding Rossmann-fold superfamily protein
Unigene0011584	AT4G12360	FALSE	2975		Bifunctional inhibitor/lipid-transfer protein/seed storage 2S albumin superfamily protein
Unigene0011795	AT1G06990	TRUE	206		GDSL-like Lipase/Acylhydrolase superfamily protein
Unigene0011972	AT4G14815	TRUE	263		Bifunctional inhibitor/lipid-transfer protein/seed storage 2S albumin superfamily protein
Unigene0012243	AT4G10260	TRUE	117		pfkB-like carbohydrate kinase family protein
Unigene0012407	AT4G25040	FALSE	1597	UPF0497	Uncharacterised protein family (UPF0497)
Unigene0012697	AT1G16370	FALSE	695	Oct6	organic cation/carnitine transporter 6 (OCT6)
Unigene0012701	AT1G31814	FALSE	201	FRL2	FRIGIDA like 2 (FRL2)
Unigene0012767	AT3G59610	FALSE	309		F-box family protein / jacalin lectin family protein
Unigene0013221	AT1G09430	FALSE	106	ACLA-3	ATP-citrate lyase A-3 (ACLA-3)
Unigene0013227	AT1G24400	TRUE	254	LHT2	lysine histidine transporter 2 (LHT2)
Unigene0013230	AT1G16770	FALSE	346		unknown protein
Unigene0013270	AT1G55600	FALSE	271	WRKY10	WRKY DNA-binding protein 10 (WRKY10)
Unigene0013370	AT3G27650	FALSE	3275	LBD25	LOB domain-containing protein 25 (LBD25)
Unigene0013990	AT5G24400	FALSE	769	EMB2024	EMBRYO DEFECTIVE 2024 (EMB2024)
Unigene0014748	AT4G28940	FALSE	1544		Phosphorylase superfamily protein
Unigene0015185	AT3G62580	FALSE	648	LEA	Late embryogenesis abundant protein (LEA) family protein
Unigene0015218	AT2G19330	TRUE	14	PIRL6	plant intracellular ras group-related LRR 6 (PIRL6)
Unigene0015915	AT3G10220	FALSE	3385		tubulin folding cofactor B
Unigene0016285	AT3G14940	TRUE	117	PPC3	phosphoenolpyruvate carboxylase 3 (PPC3)
Unigene0016457	AT2G39650	TRUE	12	DUF506	Protein of unknown function (DUF506)
Unigene0017012	AT2G19680	FALSE	2816		Mitochondrial ATP synthase subunit G protein
Unigene0017066	AT5G20390	TRUE	36		Glycosyl hydrolase superfamily protein
Unigene0017119	AT1G12150	TRUE	35	DUF827	Plant protein of unknown function (DUF827)
Unigene0017715	AT1G55260	FALSE	447		Bifunctional inhibitor/lipid-transfer protein/seed storage 2S albumin superfamily protein
Unigene0017996	AT3G24650	FALSE	465	ABI3	ABA INSENSITIVE 3 (ABI3)
Unigene0018084	AT5G19640	FALSE	774		Major facilitator superfamily protein
Unigene0018142	AT1G15320	FALSE	3457		unknown protein
Unigene0018880	AT1G50650	FALSE	644		Stigma-specific Stig1 family protein
Unigene0018937	AT1G59590	FALSE	3652	ZCF37	ZCF37
Unigene0018995	AT2G42440	FALSE	39	LOB	Lateral organ boundaries (LOB) domain family protein
Unigene0019159	AT1G05010	FALSE	3771	EFE	ethylene-forming enzyme (EFE)
Unigene0019395	AT5G24600	FALSE	2555		Protein of unknown function, DUF599
Unigene0019490	AT2G13840	FALSE	3330		Polymerase/histidinol phosphatase-like
Unigene0019501	AT1G68670	FALSE	311		myb-like transcription factor family protein
Unigene0019963	AT1G70370	FALSE	34	PG2	polygalacturonase 2 (PG2)
Unigene0020054	AT1G05450	TRUE	475		Bifunctional inhibitor/lipid-transfer protein/seed storage 2S albumin superfamily protein
Unigene0020223	AT4G31800	FALSE	2847	WRKY18	WRKY DNA-binding protein 18 (WRKY18)
Unigene0020600	AT3G61740	FALSE	895	SDG14	SET domain protein 14 (SDG14)
Unigene0020637	AT3G06830	TRUE	2		Plant invertase/pectin methylesterase inhibitor superfamily
Unigene0020638	AT2G17180	TRUE	55		C2H2-like zinc finger protein
Unigene0020725	AT2G37980	TRUE	2		O-fucosyltransferase family protein
Unigene0020727	AT5G47630	FALSE	62	mtACP3	mitochondrial acyl carrier protein 3 (mtACP3)
Unigene0020806	AT4G01140	TRUE	340	DUF1191	Protein of unknown function (DUF1191)
Unigene0020817	AT1G05510	FALSE	77		FUNCTIONS IN: molecular_function unknown
Unigene0020860	AT2G19980	TRUE	2		CAP (Cysteine-rich secretory proteins, Antigen 5
Unigene0020922	AT1G06260	TRUE	206		Cysteine proteinases superfamily protein
Unigene0020971	AT1G08170	TRUE	12		Histone superfamily protein
Unigene0021004	AT5G24580	FALSE	282		Heavy metal transport/detoxification superfamily protein
Unigene0021335	AT2G36880	FALSE	1914	MAT3	methionine adenosyltransferase 3 (MAT3)
Unigene0021865	AT3G09940	FALSE	1176	MDHAR	monodehydroascorbate reductase (MDHAR)
Unigene0022069	AT1G16380	TRUE	35	ATCHX1	ATCHX1
Unigene0022225	AT2G44581	FALSE	1854		RING/U-box superfamily protein
Unigene0022316	AT5G46795	FALSE	1199	MSP2	microspore-specific promoter 2 (MSP2)
Unigene0022429	AT5G47635	TRUE	704		Pollen Ole e 1 allergen and extensin family protein
Unigene0022430	AT3G15450	TRUE	164		Aluminium induced protein with YGL and LRDR motifs
Unigene0022602	AT4G26930	FALSE	50	MYB97	myb domain protein 97 (MYB97)
Unigene0022820	AT4G13960	TRUE	185		F-box/RNI-like superfamily protein
Unigene0022875	AT1G28130	TRUE	450	GH3.17	GH3.17
Unigene0023137	AT3G46900	FALSE	1771	COPT2	copper transporter 2 (COPT2)
Unigene0023233	AT5G26940	FALSE	1275		Polynucleotidyl transferase, ribonuclease H-like superfamily protein
Unigene0023545	AT2G40730	FALSE	3534		Protein kinase family protein with ARM repeat domain
Unigene0023630	AT4G00270	FALSE	1323		DNA-binding storekeeper protein-related transcriptional regulator
Unigene0023715	AT1G14420	TRUE	116	AT59	AT59
Unigene0023858	AT1G32440	FALSE	2558	PKp3	plastidial pyruvate kinase 3 (PKp3)
Unigene0023984	AT1G73010	FALSE	1907	PS2	phosphate starvation-induced gene 2 (PS2)
Unigene0024194	AT3G06780	FALSE	464		glycine-rich protein
Unigene0024441	AT2G35890	FALSE	147	CPK25	calcium-dependent protein kinase 25 (CPK25)
Unigene0024526	AT2G03170	TRUE	316	SK14	SKP1-like 14 (SK14)
Unigene0024579	AT5G20230	TRUE	23	BCB	blue-copper-binding protein (BCB)
Unigene0025210	AT1G67850	FALSE	978	DUF707	Protein of unknown function (DUF707)
Unigene0025277	AT2G02650	FALSE	160		Ribonuclease H-like superfamily protein
Unigene0025513	AT1G79600	FALSE	1106		Protein kinase superfamily protein
Unigene0025630	AT1G01630	FALSE	326		Sec14p-like phosphatidylinositol transfer family protein
Unigene0025648	AT3G21240	TRUE	209	4CL2	4-coumarate:CoA ligase 2 (4CL2)
Unigene0025675	AT3G12540	FALSE	1878		Protein of unknown function, DUF547
Unigene0025728	AT2G32460	FALSE	2034	MYB101	myb domain protein 101 (MYB101)
Unigene0025884	AT1G74220	TRUE	12		unknown protein
Unigene0026195	AT4G26260	FALSE	2894	MIOX4	myo-inositol oxygenase 4 (MIOX4)
Unigene0026368	AT5G47900	FALSE	437	DUF1624	Protein of unknown function (DUF1624)
Unigene0026440	AT5G20920	FALSE	10	EIF2 BETA	eukaryotic translation initiation factor 2 beta subunit (EIF2 BETA)
Unigene0026515	AT4G12420	FALSE	888	SKU5	SKU5
Unigene0026534	AT1G09950	FALSE	2154	RAS1	RESPONSE TO ABA AND SALT 1 (RAS1)
Unigene0026893	AT2G06960	FALSE	794	2OG	2-oxoglutarate (2OG) and Fe(II)-dependent oxygenase superfamily protein
Unigene0027080	AT2G47420	FALSE	2001		Ribosomal RNA adenine dimethylase family protein
Unigene0027161	AT3G11960	FALSE	3237	CPSF	Cleavage and polyadenylation specificity factor (CPSF) A subunit protein
Unigene0027518	AT3G46440	TRUE	173	UXS5	UDP-XYL synthase 5 (UXS5)
Unigene0027598	AT3G10470	TRUE	5		C2H2-type zinc finger family protein
Unigene0027673	AT2G15890	TRUE	164	MEE14	maternal effect embryo arrest 14 (MEE14)
Unigene0027768	AT2G43570	FALSE	968	CHI	chitinase, putative (CHI)
Unigene0027818	AT1G20080	TRUE	21	SYTB	SYTB
Unigene0027839	AT2G07040	TRUE	7	PRK2A	PRK2A
Unigene0027862	AT4G01470	TRUE	33	TIP1;3	tonoplast intrinsic protein 1;3 (TIP1;3)
Unigene0028129	AT5G50800	TRUE	156		Nodulin MtN3 family protein
Unigene0028147	AT4G02610	FALSE	20		Aldolase-type TIM barrel family protein
Unigene0028226	AT4G13240	TRUE	2	ROPGEF9	RHO guanyl-nucleotide exchange factor 9 (ROPGEF9)
Unigene0028448	AT3G52080	TRUE	5	chx28	cation/hydrogen exchanger 28 (chx28)
Unigene0028492	AT1G06170	TRUE	584	bHLH	basic helix-loop-helix (bHLH) DNA-binding superfamily protein
Unigene0028623	AT2G47770	TRUE	21	TSPO	TSPO(outer membrane tryptophan-rich sensory protein)-related (TSPO)
Unigene0028760	AT5G19600	TRUE	135	SULTR3;5	sulfate transporter 3;5 (SULTR3;5)
Unigene0028880	AT4G10850	FALSE	1657		Nodulin MtN3 family protein
Unigene0028901	AT2G27510	FALSE	2016	FD3	ferredoxin 3 (FD3)
Unigene0029040	AT1G49490	TRUE	2	LRR	Leucine-rich repeat (LRR) family protein
Unigene0029057	AT3G51920	FALSE	559	CAM9	calmodulin 9 (CAM9)
Unigene0029109	AT4G21960	FALSE	3	PRXR1	PRXR1
Unigene0029264	AT1G71697	FALSE	363	CK1	choline kinase 1 (CK1)
Unigene0029572	AT2G33460	TRUE	2	RIC1	ROP-interactive CRIB motif-containing protein 1 (RIC1)
Unigene0029600	AT2G28630	FALSE	2018	KCS12	3-ketoacyl-CoA synthase 12 (KCS12)
Unigene0029693	AT1G48130	FALSE	1	PER1	1-cysteine peroxiredoxin 1 (PER1)
Unigene0029729	AT4G23470	FALSE	1178		PLAC8 family protein
Unigene0029758	AT1G72710	FALSE	2046	CKL2	casein kinase 1-like protein 2 (CKL2)
Unigene0029845	AT4G20460	FALSE	2940		NAD(P)-binding Rossmann-fold superfamily protein
Unigene0029980	AT1G79640	TRUE	982		Protein kinase superfamily protein
Unigene0030024	AT4G10250	FALSE	1651	ATHSP22.0	ATHSP22.0
Unigene0030175	AT3G03520	FALSE	1941	NPC3	non-specific phospholipase C3 (NPC3)
Unigene0030429	AT2G39570	FALSE	1695		ACT domain-containing protein
Unigene0030845	AT1G19180	TRUE	140	JAZ1	jasmonate-zim-domain protein 1 (JAZ1)
Unigene0030920	AT2G25460	FALSE	141		CONTAINS InterPro DOMAIN/s: C2 calcium-dependent membrane targeting (InterPro:IPR000008)
Unigene0031072	AT2G38110	TRUE	16	GPAT6	glycerol-3-phosphate acyltransferase 6 (GPAT6)
Unigene0031182	AT1G52880	TRUE	140	NAM	NO APICAL MERISTEM (NAM)
Unigene0031206	AT4G08590	FALSE	327	ORTHL	ORTHRUS-like (ORTHL)
Unigene0031271	AT3G27430	FALSE	1600	PBB1	PBB1
Unigene0031800	AT4G05230	TRUE	84		Ubiquitin-like superfamily protein
Unigene0031912	AT1G25230	TRUE	140		Calcineurin-like metallo-phosphoesterase superfamily protein
Unigene0032322	AT5G48020	FALSE	1174	2OG	2-oxoglutarate (2OG) and Fe(II)-dependent oxygenase superfamily protein
Unigene0032454	AT2G11810	TRUE	84	MGDC	monogalactosyldiacylglycerol synthase type C (MGDC)
Unigene0032526	AT1G71860	FALSE	948	PTP1	protein tyrosine phosphatase 1 (PTP1)
Unigene0032870	AT2G16630	FALSE	515		Pollen Ole e 1 allergen and extensin family protein
Unigene0033297	AT3G46200	FALSE	3272	NUDT9	nudix hydrolase homolog 9 (NUDT9)
Unigene0034330	AT4G04690	FALSE	899		F-box and associated interaction domains-containing protein
Unigene0034391	AT3G02870	FALSE	427	VTC4	VTC4
Unigene0034451	AT2G38480	FALSE	1972	UPF0497	Uncharacterised protein family (UPF0497)
Unigene0034481	AT2G33420	TRUE	2		CONTAINS InterPro DOMAIN/s: Munc13 homology 1 (InterPro:IPR014770),
Unigene0034647	AT4G02380	TRUE	435	SAG21	senescence-associated gene 21 (SAG21)
Unigene0035005	AT4G24190	FALSE	42	SHD	SHEPHERD (SHD)
Unigene0035479	AT1G18520	TRUE	117	TET11	tetraspanin11 (TET11)
Unigene0036022	AT4G17650	FALSE	2659		Polyketide cyclase / dehydrase and lipid transport protein
Unigene0036073	AT1G09550	FALSE	349		Pectinacetylesterase family protein
Unigene0036836	AT1G04600	TRUE	17	XIA	myosin XI A (XIA)
Unigene0036844	AT5G18650	FALSE	2564		CHY-type/CTCHY-type/RING-type Zinc finger protein
Unigene0036954	AT3G10570	FALSE	161	CYP77A6	cytochrome P450, family 77, subfamily A, polypeptide 6 (CYP77A6)
Unigene0037092	AT3G12600	FALSE	1700	NUDT16	nudix hydrolase homolog 16 (NUDT16)
Unigene0037132	AT1G63420	FALSE	2082		CONTAINS InterPro DOMAIN/s: Lipopolysaccharide-modifying protein (InterPro:IPR006598), Protein of unknown function DUF821, CAP10-like (InterPro:IPR008539)
Unigene0037262	AT5G45880	TRUE	308		Pollen Ole e 1 allergen and extensin family protein; FUNCTIONS IN: molecular_function unknown; INVOLVED IN: biological_process unknown; LOCATED IN: extracellular space, endomembrane system; EXPRESSED IN: 11 plant structures; EXPRESSED DURING: L mature pollen stage, M germinated pollen stage, 4 anthesis, C globular stage, petal differentiation and expansion stage; CONTAINS InterPro DOMAIN/s: Polle…
Unigene0037504	AT2G22450	FALSE	274		riboflavin biosynthesis protein, putative
Unigene0037622	AT1G30120	FALSE	2158	PDH-E1 BETA	pyruvate dehydrogenase E1 beta (PDH-E1 BETA)
Unigene0037638	AT3G16785	FALSE	2999	PLDP1	phospholipase D P1 (PLDP1)
Unigene0038180	AT1G10270	FALSE	79	emb1796	embryo defective 1796 (emb1796)
Unigene0038269	AT1G52980	FALSE	430		GTP-binding family protein
Unigene0038433	AT3G04150	FALSE	11		RmlC-like cupins superfamily protein
Unigene0038461	AT2G29760	FALSE	3605	OTP81	ORGANELLE TRANSCRIPT PROCESSING 81 (OTP81)
Unigene0039209	AT5G46370	FALSE	2432	KCO2	Ca2+ activated outward rectifying K+ channel 2 (KCO2)
Unigene0039340	AT1G80750	FALSE	6		Ribosomal protein L30/L7 family protein
Unigene0039345	AT2G16910	FALSE	2061	AMS	ABORTED MICROSPORES (AMS)
Unigene0039622	AT5G41990	FALSE	313	WNK8	with no lysine (K) kinase 8 (WNK8)
Unigene0039707	AT1G65610	FALSE	249	KOR2	KORRIGAN 2 (KOR2)
Unigene0039723	AT1G62940	TRUE	37	ACOS5	acyl-CoA synthetase 5 (ACOS5)
Unigene0040093	AT3G51310	FALSE	162	VPS35C	VPS35 homolog C (VPS35C)
Unigene0040871	AT2G17370	TRUE	577	HMG2	3-hydroxy-3-methylglutaryl-CoA reductase 2 (HMG2)
Unigene0041162	AT1G15180	FALSE	3753		MATE efflux family protein
Unigene0041594	AT1G02080	FALSE	2192		transcription regulators
Unigene0042479	AT1G58250	FALSE	1751	SAB	SABRE (SAB)
Unigene0042529	AT5G20710	TRUE	254	BGAL7	beta-galactosidase 7 (BGAL7)
Unigene0042534	AT1G43780	FALSE	152	scpl44	serine carboxypeptidase-like 44 (scpl44)
Unigene0042618	AT3G10580	FALSE	157		Homeodomain-like superfamily protein
Unigene0042892	AT1G54270	FALSE	1457	EIF4A-2	eif4a-2 (EIF4A-2)
Unigene0043164	AT1G61380	FALSE	3768	SD1-29	S-domain-1 29 (SD1-29)
Unigene0043514	AT4G33070	FALSE	500		Thiamine pyrophosphate dependent pyruvate decarboxylase family protein
Unigene0043783	AT1G69610	FALSE	3748		FUNCTIONS IN: structural constituent of ribosome
Unigene0044074	AT4G18050	TRUE	54	PGP9	P-glycoprotein 9 (PGP9)
Unigene0045181	AT4G01450	TRUE	552		nodulin MtN21 /EamA-like transporter family protein
Unigene0045294	AT3G53520	FALSE	1205	UXS1	UDP-glucuronic acid decarboxylase 1 (UXS1)
Unigene0045475	AT3G12160	TRUE	14	RABA4D	RAB GTPase homolog A4D (RABA4D)
Unigene0045513	AT1G15790	FALSE	3660		unknown protein
Unigene0045802	AT1G23540	TRUE	2	IGI1	INFLORESCENCE GROWTH INHIBITOR 1 (IGI1)
Unigene0045812	AT1G69500	TRUE	37	CYP704B1	cytochrome P450
Unigene0046807	AT1G07140	FALSE	3980	SIRANBP	SIRANBP
Unigene0047110	AT2G26590	FALSE	381	RPN13	regulatory particle non-ATPase 13 (RPN13)
Unigene0047138	AT2G44490	FALSE	559	PEN2	PENETRATION 2 (PEN2)
Unigene0047185	AT5G46910	TRUE	707	jmj	Transcription factor jumonji (jmj) family protein / zinc finger (C5HC2 type) family protein
Unigene0047568	AT5G50370	FALSE	304		Adenylate kinase family protein
Unigene0047601	AT5G24130	FALSE	137		unknown protein
Unigene0048080	AT2G34880	FALSE	1892	MEE27	maternal effect embryo arrest 27 (MEE27)
Unigene0048297	AT4G21490	TRUE	525	NDB3	NAD(P)H dehydrogenase B3 (NDB3)
Unigene0049288	AT4G03000	FALSE	3053		RING/U-box superfamily protein
Unigene0049535	AT2G26850	TRUE	2		F-box family protein
Unigene0049670	AT4G02660	TRUE	707		Beige/BEACH domain
Unigene0049797	AT2G46240	FALSE	323	BAG6	BCL-2-associated athanogene 6 (BAG6)
Unigene0050104	AT4G20390	FALSE	731	UPF0497	Uncharacterised protein family (UPF0497)
Unigene0050157	AT1G74870	FALSE	1822		RING/U-box superfamily protein
Unigene0050274	AT1G27240	TRUE	964	PAH2	Paired amphipathic helix (PAH2) superfamily protein
Unigene0051301	AT2G34940	FALSE	3646	VSR5	VACUOLAR SORTING RECEPTOR 5 (VSR5)
Unigene0053253	AT5G48670	FALSE	160	AGL80	AGAMOUS-like 80 (AGL80)
Unigene0053610	AT1G49000	FALSE	1728		unknown protein
Unigene0055167	AT1G09350	FALSE	1953	GolS3	galactinol synthase 3 (GolS3)
Unigene0055561	AT2G38290	FALSE	482	AMT2	ammonium transporter 2 (AMT2)
Unigene0055892	AT1G70170	TRUE	2	MMP	matrix metalloproteinase (MMP)
Unigene0055920	AT3G58000	TRUE	553		VQ motif-containing protein
Unigene0056461	AT3G24500	FALSE	3208	MBF1C	multiprotein bridging factor 1C (MBF1C)
Unigene0058034	AT1G06970	TRUE	2	CHX14	cation/hydrogen exchanger 14 (CHX14)
Unigene0058142	AT1G58210	TRUE	14	EMB1674	EMBRYO DEFECTIVE 1674 (EMB1674)
Unigene0061013	AT1G03900	FALSE	852	NAP4	non-intrinsic ABC protein 4 (NAP4)
Unigene0061644	AT2G30130	FALSE	307	ASL5	ASL5
Unigene0062228	AT5G49150	FALSE	77	GEX2	gamete expressed 2 (GEX2)
Unigene0062987	AT4G18990	TRUE	56	XTH29	xyloglucan endotransglucosylase/hydrolase 29 (XTH29)
Unigene0063152	AT3G28150	TRUE	2	TBL22	TRICHOME BIREFRINGENCE-LIKE 22 (TBL22)
Unigene0063384	AT1G78990	FALSE	301		HXXXD-type acyl-transferase family protein
Unigene0064322	AT1G33600	FALSE	2168	LRR	Leucine-rich repeat (LRR) family protein
Unigene0064910	AT4G10940	FALSE	365		RING/U-box protein
Unigene0064920	AT1G71680	TRUE	33		Transmembrane amino acid transporter family protein
Unigene0065683	AT4G15620	FALSE	1612	UPF0497	Uncharacterised protein family (UPF0497)
Unigene0066931	AT5G21050	TRUE	17		LOCATED IN: chloroplast
Unigene0067099	AT5G40260	TRUE	460		Nodulin MtN3 family protein
Unigene0069379	AT4G19370	FALSE	790	DUF1218	Protein of unknown function (DUF1218)
Unigene0071090	AT1G13140	TRUE	81	CYP86C3	cytochrome P450, family 86, subfamily C, polypeptide 3 (CYP86C3)
Unigene0071126	AT3G57520	TRUE	916	SIP2	seed imbibition 2 (SIP2)
Unigene0071207	AT3G12500	FALSE	1877	HCHIB	basic chitinase (HCHIB)
Unigene0071284	AT3G19330	FALSE	806	DUF677	Protein of unknown function (DUF677)
Unigene0072304	AT2G20620	FALSE	930	DUF626	Protein of unknown function (DUF626)
Unigene0072315	AT4G24130	FALSE	224		Protein of unknown function, DUF538
Unigene0072423	AT4G33440	TRUE	12		Pectin lyase-like superfamily protein
Unigene0033390	AT5G26340	FALSE	2522	MSS1	MSS1
Unigene0005326	AT1G44170	FALSE	834	ALDH3H1	aldehyde dehydrogenase 3H1 (ALDH3H1)

## Sheet: Table S7
Table S7 Female-biased unigenes which were annotated as flower-related genes
Unigenes of asparagus	Arabidopsis AGI number	Cluster	Gene name	Annotation
Unigene0000063	AT2G47630	221		alpha/beta-Hydrolases superfamily protein
Unigene0000397	AT2G16040	903		hAT dimerisation domain-containing protein / transposase-related
Unigene0001800	AT3G19800	466	DUF177	Protein of unknown function (DUF177)
Unigene0002036	AT5G39260	734	EXPA21	expansin A21 (EXPA21)
Unigene0002286	AT2G25220	861		Protein kinase superfamily protein
Unigene0003573	AT3G18990	123	VRN1	REDUCED VERNALIZATION RESPONSE 1 (VRN1)
Unigene0004223	AT5G18590	1305		Galactose oxidase/kelch repeat superfamily protein
Unigene0004399	AT2G25690	2750	DUF581	Protein of unknown function (DUF581)
Unigene0004804	AT4G16590	1463	CSLA01	cellulose synthase-like A01 (CSLA01)
Unigene0005396	AT1G66330	31		senescence-associated family protein
Unigene0005591	AT1G13600	2135	bZIP58	basic leucine-zipper 58 (bZIP58)
Unigene0005920	AT1G49570	1		Peroxidase superfamily protein
Unigene0006342	AT3G49890	227		unknown protein
Unigene0007074	AT2G07738	3666		unknown protein
Unigene0007103	AT1G75350	13	emb2184	embryo defective 2184 (emb2184)er Eukaryotes - 230 (source: NCBI BLink).
Unigene0007401	AT1G70820	504		phosphoglucomutase
Unigene0008053	AT1G43020	3969		Protein of unknown function, DUF547
Unigene0008333	AT1G70210	88	CYCD1;1	CYCLIN D1;1 (CYCD1;1)
Unigene0008344	AT2G37700	114		Fatty acid hydroxylase superfamily
Unigene0008353	AT3G25690	8	CHUP1	CHLOROPLAST UNUSUAL POSITIONING 1 (CHUP1)
Unigene0008446	AT5G48485	3	DIR1	DEFECTIVE IN INDUCED RESISTANCE 1 (DIR1)
Unigene0008491	AT3G26060	3	ATPRX Q	ATPRX Q
Unigene0008767	AT1G24030	216		Protein kinase superfamily protein
Unigene0009524	AT2G24850	914	TAT3	tyrosine aminotransferase 3 (TAT3)
Unigene0010001	AT5G22580	102		Stress responsive A/B Barrel Domain
Unigene0010823	AT5G50760	1150		SAUR-like auxin-responsive protein family
Unigene0011012	AT1G52990	322		thioredoxin family protein
Unigene0012730	AT2G41120	808		unknown protein
Unigene0013371	AT3G11090	3468	LBD21	LOB domain-containing protein 21 (LBD21)
Unigene0014560	AT1G48570	18	Ran-binding	zinc finger (Ran-binding) family protein
Unigene0014940	AT1G76940	3846		RNA-binding (RRM/RBD/RNP motifs) family protein
Unigene0014998	AT2G37800	301		Cysteine/Histidine-rich C1 domain family protein
Unigene0015127	AT1G24100	2071	UGT74B1	UDP-glucosyl transferase 74B1 (UGT74B1)
Unigene0015351	AT3G55250	8		unknown protein
Unigene0016583	AT1G11915	1730		unknown protein
Unigene0016645	AT3G08680	60		Leucine-rich repeat protein kinase family protein
Unigene0017338	AT3G61950	210	bHLH	basic helix-loop-helix (bHLH) DNA-binding superfamily protein
Unigene0017520	AT3G13820	574		F-box and associated interaction domains-containing protein
Unigene0017619	AT2G32010	2721	CVL1	CVP2 like 1 (CVL1)
Unigene0017942	AT1G62870	3751		unknown protein
Unigene0017993	AT2G35470	28		unknown protein
Unigene0018199	AT3G59680	897		unknown protein
Unigene0018356	AT4G15700	1610		Thioredoxin superfamily protein
Unigene0018778	AT1G18485	2637	PPR	Pentatricopeptide repeat (PPR) superfamily protein
Unigene0019244	AT1G80330	267	GA3OX4	gibberellin 3-oxidase 4 (GA3OX4)
Unigene0019584	AT2G04840	1727	DUF295	Protein of unknown function (DUF295)
Unigene0019723	AT1G19830	967		SAUR-like auxin-responsive protein family
Unigene0019827	AT4G22190	9		unknown protein
Unigene0020407	AT1G62360	2093	STM	SHOOT MERISTEMLESS (STM)
Unigene0020979	AT2G32280	1644	DUF1218	Protein of unknown function (DUF1218)
Unigene0021340	AT1G70550	551	DUF239	Protein of Unknown Function (DUF239)
Unigene0021887	AT1G75710	169		C2H2-like zinc finger protein
Unigene0022171	AT2G26170	2009	CYP711A1	cytochrome P450, family 711, subfamily A, polypeptide 1 (CYP711A1)
Unigene0022500	AT4G14695	51	UPF0041	Uncharacterised protein family (UPF0041)
Unigene0023271	AT3G04510	1	LSH2	LIGHT SENSITIVE HYPOCOTYLS 2 (LSH2)
Unigene0023963	AT2G43660	3551		Carbohydrate-binding X8 domain superfamily protein
Unigene0024149	AT5G51010	8		Rubredoxin-like superfamily protein
Unigene0024306	AT1G60470	91	GolS4	galactinol synthase 4 (GolS4)
Unigene0024309	AT3G09130	1		unknown protein
Unigene0024765	AT1G19090	71	RKF2	receptor-like serine/threonine kinase 2 (RKF2)
Unigene0024827	AT5G19530	606	ACL5	ACAULIS 5 (ACL5)
Unigene0024921	AT2G22970	2085	SCPL11	serine carboxypeptidase-like 11 (SCPL11)
Unigene0024950	AT2G03840	71	TET13	tetraspanin13 (TET13)
Unigene0025086	AT1G73880	1719	UGT89B1	UDP-glucosyl transferase 89B1 (UGT89B1)
Unigene0025101	AT2G26340	1037		unknown protein
Unigene0025162	AT2G28790	24		Pathogenesis-related thaumatin superfamily protein
Unigene0025289	AT3G15850	380	FAD5	fatty acid desaturase 5 (FAD5)
Unigene0025305	AT3G26770	3222		NAD(P)-binding Rossmann-fold superfamily protein
Unigene0026100	AT3G47070	3		LOCATED IN: thylakoid, chloroplast thylakoid membrane, chloroplast, chloroplast envelope
Unigene0026150	AT5G40960	2468	DUF 3339	Protein of unknown function (DUF 3339)
Unigene0026248	AT1G25330	945	bHLH	basic helix-loop-helix (bHLH) DNA-binding superfamily protein
Unigene0026412	AT1G68520	294		B-box type zinc finger protein with CCT domain
Unigene0027057	AT1G30380	3	PSAK	photosystem I subunit K (PSAK)
Unigene0027166	AT4G24060	1587		Dof-type zinc finger DNA-binding family protein
Unigene0027350	AT3G26085	1486		CAAX amino terminal protease family protein
Unigene0027491	AT3G18890	579		NAD(P)-binding Rossmann-fold superfamily protein
Unigene0027684	AT2G07751	997		NADH:ubiquinone/plastoquinone oxidoreductase, chain 3 protein
Unigene0027851	AT3G44700	44		Plant protein of unknown function
Unigene0027924	AT1G56220	106		Dormancy/auxin associated family protein
Unigene0027981	AT1G69690	68		TCP family transcription factor
Unigene0028217	AT4G14890	3		2Fe-2S ferredoxin-like superfamily protein
Unigene0028630	AT3G13226	10		regulatory protein RecX family protein
Unigene0028774	AT1G76450	717		Photosystem II reaction center PsbP family protein
Unigene0028809	AT1G79710	1838		Major facilitator superfamily protein
Unigene0028949	AT4G08980	394	FBW2	F-BOX WITH WD-40 2 (FBW2)
Unigene0029049	AT1G49750	8	LRR	Leucine-rich repeat (LRR) family protein
Unigene0029211	AT1G64970	1948	G-TMT	gamma-tocopherol methyltransferase (G-TMT)
Unigene0029490	AT3G02590	1		Fatty acid hydroxylase superfamily protein
Unigene0029951	AT4G22030	1249		CONTAINS InterPro DOMAIN/s: F-box domain, cyclin-like (InterPro:IPR001810), F-box domain, Skp2-like (InterPro:IPR022364), Protein of unknown function DUF295 (InterPro:IPR005174)
Unigene0030095	AT4G26555	269		FKBP-like peptidyl-prolyl cis-trans isomerase family protein
Unigene0030138	AT3G08920	19		Rhodanese/Cell cycle control phosphatase superfamily protein
Unigene0030224	AT4G28815	1	bHLH	basic helix-loop-helix (bHLH) DNA-binding superfamily protein
Unigene0030229	AT5G50250	31	CP31B	chloroplast RNA-binding protein 31B (CP31B)
Unigene0030487	AT4G04330	357		Chaperonin-like RbcX protein
Unigene0030507	AT5G39970	393	catalytics	catalytics
Unigene0030569	AT5G18940	1310		Mo25 family protein
Unigene0030668	AT2G04700	15		ferredoxin thioredoxin reductase catalytic beta chain family protein
Unigene0031315	AT1G56340	312	CRT1a	calreticulin 1a (CRT1a)
Unigene0031442	AT2G41690	1579	HSFB3	heat shock transcription factor B3 (HSFB3)
Unigene0032239	AT3G24810	1810	ICK3	ICK3
Unigene0032615	AT1G26230	709		TCP-1/cpn60 chaperonin family protein
Unigene0032904	AT1G50450	2035		Saccharopine dehydrogenase
Unigene0033154	AT2G47120	12		NAD(P)-binding Rossmann-fold superfamily protein
Unigene0033672	AT1G03610	237	DUF789	Protein of unknown function (DUF789)
Unigene0034223	AT5G22790	2547	RER1	reticulata-related 1 (RER1)
Unigene0035293	AT1G53520	1820		Chalcone-flavanone isomerase family protein
Unigene0036030	AT1G69420	200		DHHC-type zinc finger family protein
Unigene0036329	AT1G09570	106	PHYA	phytochrome A (PHYA)
Unigene0037328	AT1G16070	1145	TLP8	tubby like protein 8 (TLP8)
Unigene0038078	AT5G19220	477	APL1	ADP glucose pyrophosphorylase large subunit 1 (APL1)
Unigene0038506	AT3G56290	808		unknown protein
Unigene0038977	AT1G10850	2158		Leucine-rich repeat protein kinase family protein
Unigene0039550	AT4G32980	508	ATH1	homeobox gene 1 (ATH1)
Unigene0039816	AT3G20980	148		Gag-Pol-related retrotransposon family protein
Unigene0039838	AT4G11175	1666		Nucleic acid-binding, OB-fold-like protein
Unigene0040383	AT2G33380	41	RD20	RESPONSIVE TO DESSICATION 20 (RD20)
Unigene0040628	AT2G47790	20		Transducin/WD40 repeat-like superfamily protein
Unigene0041098	AT3G21000	1822		Gag-Pol-related retrotransposon family protein
Unigene0041406	AT4G17460	868	HAT1	HAT1
Unigene0041578	AT1G67720	3742		Leucine-rich repeat protein kinase family protein
Unigene0041613	AT1G63100	67		GRAS family transcription factor
Unigene0042392	AT2G19940	256		oxidoreductases
Unigene0043726	AT2G07739	2051		Ycf1 protein
Unigene0043915	AT2G07698	2124		ATPase, F1 complex, alpha subunit protein
Unigene0044740	AT2G04845	3788	NAT	Acyl-CoA N-acyltransferases (NAT) superfamily protein
Unigene0045110	AT3G50240	120	KICP-02	KICP-02; FUNCTIONS
Unigene0045458	AT2G42870	37	PAR1	PHY RAPIDLY REGULATED 1 (PAR1)
Unigene0045645	AT1G43760	393		DNAse I-like superfamily protein
Unigene0046285	AT1G25260	6		Ribosomal protein L10 family protein
Unigene0046403	AT2G37050	1298		Leucine-rich repeat protein kinase family protein
Unigene0047007	AT1G64070	318	RLM1	RESISTANCE TO LEPTOSPHAERIA MACULANS 1 (RLM1)
Unigene0047331	AT2G38610	3500		RNA-binding KH domain-containing protein
Unigene0047661	AT1G30270	1475	CIPK23	CBL-interacting protein kinase 23 (CIPK23)
Unigene0048117	AT4G03400	1731	DFL2	DWARF IN LIGHT 2 (DFL2)
Unigene0048236	AT5G47800	1168		Phototropic-responsive NPH3 family protein
Unigene0048764	AT2G39130	58		Transmembrane amino acid transporter family protein
Unigene0049804	AT3G23550	85		MATE efflux family protein
Unigene0050496	AT3G06460	1953		GNS1/SUR4 membrane protein family
Unigene0050496	AT3G06470	1943		GNS1/SUR4 membrane protein family
Unigene0051100	AT4G30870	2835	MUS81	MMS AND UV SENSITIVE 81 (MUS81)
Unigene0051351	AT2G34560	9		P-loop containing nucleoside triphosphate hydrolases superfamily protein
Unigene0052662	AT2G34320	438		Polynucleotidyl transferase
Unigene0055501	AT5G44070	719	CAD1	CADMIUM SENSITIVE 1 (CAD1)
Unigene0055614	AT3G54430	911	SRS6	SHI-related sequence 6 (SRS6)
Unigene0059780	AT1G48750	585		Bifunctional inhibitor/lipid-transfer protein/seed storage 2S albumin superfamily protein
Unigene0059805	AT2G35700	1941	ERF38	ERF family protein 38 (ERF38)
Unigene0062631	AT5G38130	594		HXXXD-type acyl-transferase family protein
Unigene0070737	AT2G37740	1	ZFP10	zinc-finger protein 10 (ZFP10)
Unigene0071872	AT1G14150	19	PQL2	PsbQ-like 2 (PQL2)
Unigene0037238	AT2G42220	75		Rhodanese/Cell cycle control phosphatase superfamily protein
