# Supplementary material for: Comparative transcriptome analysis reveals differentially expressed genes associated with sex expression in garden asparagus (Asparagus officinalis)
Source: BMC Plant Biol. 2017 Aug 22;17:143. doi: 10.1186/s12870-017-1091-6 (PMC5567890; doi:10.1186/s12870-017-1091-6)
Supplement: Supplementary file 8 — Differentially expressed phytohormone-related unigenes between male/supermale and female asparagus flower buds. (XLSX 13 kb) [file 12870_2017_1091_MOESM8_ESM.xlsx]

## Sheet: annot
Table S8 Differentially expressed phytohormone-related unigenes between male/supermale and female asparagus flower buds
phytohormone	Expression pattern	Unigene	Annotaion
ABA	male/supermale-biased	Unigene0021950	serine/threonine-protein kinase SRK2A-like
ABA	male/supermale-biased	Unigene0024612	abscisic acid-insensitive 5
ABA	male/supermale-biased	Unigene0017996	ABA INSENSITIVE 3 (ABI3)
ABA	male/supermale-biased	Unigene0023375	abscisic acid-inducible protein-like
auxin	male/supermale-biased	Unigene0031333	auxin influx transport protein
auxin	male/supermale-biased	Unigene0044418	auxin-induced protein 6B-like
auxin	male/supermale-biased	Unigene0064742	auxin-induced protein 15A
auxin	male/supermale-biased	Unigene0052668	auxin-responsive protein IAA33
auxin	male/supermale-biased	Unigene0071545	auxin transport protein BIG
auxin	male/supermale-biased	Unigene0050076	auxin transport protein BIG
auxin	male/supermale-biased	Unigene0006053	probable indole-3-acetic acid-amido synthetase GH3.8
auxin	male/supermale-biased	Unigene0022875	probable indole-3-acetic acid-amido synthetase GH3.8
auxin	female-biased	Unigene0010823	auxin-induced protein X15-like
auxin	female-biased	Unigene0018886	transcription factor PIF4-like isoform X7
auxin	female-biased	Unigene0019723	response SAUR family protein
auxin	female-biased	Unigene0045240	auxin-responsive aux/iaa gene family member
auxin	female-biased	Unigene0027924	Auxin-repressed 12.5 kDa protien
auxin	female-biased	Unigene0043387	auxin response factor 6-like isoform X1
auxin	female-biased	Unigene0004855	probable auxin efflux carrier component 1b
auxin	female-biased	Unigene0033270	SAUR33-auxin-responsive SAUR family member
auxin	female-biased	Unigene0048117	probable indole-3-acetic acid-amido synthetase GH3.5
auxin	female-biased	Unigene0064119	probable indole-3-acetic acid-amido synthetase GH3.11
cytokinin	male/supermale-biased	Unigene0000774	two-component response regulator ARR17
cytokinin	male/supermale-biased	Unigene0009190	histidine-containing phosphotransfer protein 1 HPT
cytokinin	male/supermale-biased	Unigene0026116	Two-component response regulator ARR17 [Theobroma cacao]
cytokinin	male/supermale-biased	Unigene0055484	two-component response regulator ARR2-like isoform X4
cytokinin	female-biased	Unigene0030966	cyclin-D3-2-like
ethylene	male/supermale-biased	Unigene0010345	ethylene responsive element binding protein
ethylene	male/supermale-biased	Unigene0026523	ethylene-responsive transcription factor ERF017-like
ethylene	male/supermale-biased	Unigene0027188	ethylene-responsive transcription factor ERF114-like
ethylene	male/supermale-biased	Unigene0049631	ethylene-responsive transcription factor ERF073-like
ethylene	male/supermale-biased	Unigene0062112	ethylene-responsive transcription factor RAP2-1-like
ethylene	male/supermale-biased	Unigene0019159	ethylene-forming enzyme (EFE)
ethylene	male/supermale-biased	Unigene0042479	SABRE (SAB); INVOLVED IN: response to ethylene stimulus
ethylene	female-biased	Unigene0059805	ethylene-responsive transcription factor ERF039-like
ethylene	female-biased	Unigene0006375	AP2-like ethylene-responsive transcription factor ANT
gibberellin	female-biased	Unigene0019244	gibberellin 3-oxidase 4 (GA3OX4)
gibberellin	female-biased	Unigene0036792	transcription factor PIF3-like isoform X1
JA	male/supermale-biased	Unigene0002607	transcription factor MYC4-like
JA	male/supermale-biased	Unigene0004357	protein TIFY 9-like
JA	male/supermale-biased	Unigene0030845	protein TIFY 10A-like
JA	male/supermale-biased	Unigene0049983	protein TIFY 10A-like
