# Supplementary material for: Comparative transcriptome analysis reveals differentially expressed genes associated with sex expression in garden asparagus (Asparagus officinalis)
Source: BMC Plant Biol. 2017 Aug 22;17:143. doi: 10.1186/s12870-017-1091-6 (PMC5567890; doi:10.1186/s12870-017-1091-6)
Supplement: Supplementary file 9 — Differentially expressed transcription factor unigenes between male/supermale and female asparagus flower buds. (XLSX 26 kb) [file 12870_2017_1091_MOESM9_ESM.xlsx]

## Sheet: Sheet1
	Table S9 Differentially expressed transcription element unigenes between male/supermale and female asparagus flower buds
	TF family	Up-Down-Regulation	GeneID	Ao M/Ao F			Supermale/Female			Gene description
				log2 Ratio	P-value	FDR	log2 Ratio	P-value	FDR
	ARR-B	Up	Unigene0055484	3.40857	2.06e-301	1.48e-299	3.44404	2.34e-200	1.27e-198	two-component response regulator ARR2-like isoform X4
	AP2	down	Unigene0006375	-3.6265	1.32e-26	9.57e-26	-1.02014	5.93e-32	5.71e-31	AP2-like ethylene-responsive transcription factor ANT
	B3	down	Unigene0003573	-1.16128	6.45e-34	5.6e-33	-1.34863	3.33e-31	3.14e-30	B3 domain-containing protein REM16-like
			Unigene0026896	-1.86955	0.000272036	0.000706944	-1.16587	0.000377248	0.0011131	B3 domain-containing protein Os01g0723500-like isoform X2
			Unigene0029812	-1.92046	4.09e-60	5.75e-59	-1.39566	2.47e-68	4.47e-67	B3 domain-containing protein Os01g0723500-like
		Up	Unigene0017996	11.8363	5.8e-38	5.5e-37	9.42312	4.82e-07	1.86e-06	B3 domain-containing protein VP1-like
			Unigene0025271	6.39744	1.69e-88	3.46e-87	6.28277	3.57e-125	1.16e-123	B3 domain-containing protein Os03g0212300-like isoform X1
	BES1	Up	Unigene0026973	1.57944	4.71e-22	3e-21	1.03041	1.1e-08	4.74e-08	BES1/BZR1 homolog protein 4-like
	bHLH	down	Unigene0017338	-2.61409	3.18e-232	1.76e-230	-1.47212	2.39e-138	8.63e-137	transcription factor bHLH57-like
			Unigene0018560	-1.65422	8.84e-76	1.55e-74	-1.03952	1.33e-22	1e-21	transcription factor GLABRA 3
			Unigene0018607	-5.6362	1.36e-18	7.76e-18	-5.0461	1.53e-17	9.79e-17	transcription factor bHLH150-like
			Unigene0018886	-1.81137	0.00216147	0.00500611	-1.61898	1.2e-07	4.86e-07	transcription factor PIF4-like isoform X7
			Unigene0026248	-1.37298	8.3e-60	1.16e-58	-2.46179	7.98e-09	3.48e-08	transcription factor bHLH75-like
			Unigene0028500	-1.43798	1.35e-45	1.49e-44	-1.5176	2e-143	7.47e-142	transcription factor bHLH74-like isoform X5
			Unigene0030224	-2.71547	1.76e-18	1e-17	-2.04647	2.85e-14	1.61e-13	transcription factor PIF1-like isoform X3
			Unigene0030802	-1.13639	0.00639623	0.0136915	-1.2784	0.00465245	0.0115702	transcription factor bHLH66-like
			Unigene0032105	-1.12506	1.45e-52	1.8e-51	-1.93274	4.77e-132	1.65e-130	BHLH transcription factor
			Unigene0036792	-1.6047	6.5e-71	1.07e-69	-1.58442	2.3e-108	6.42e-107	transcription factor PIF3-like isoform X1
			Unigene0042643	-1.56245	2.26e-46	2.53e-45	-1.55348	9.4e-58	1.46e-56	transcription factor bHLH137-like
			Unigene0039248	-1.51362	1.9265e-76	3.40065e-75	-3.26698	9.43726e-262	7.13071e-260	transcription factor bHLH69
		up	Unigene0011024	2.19207	1.15e-101	2.69e-100	2.53233	3.61e-181	1.75e-179	transcription factor ILI5-like
			Unigene0028492	5.7828	7.15e-35	6.32e-34	8.73011	0	0	transcription factor bHLH89-like
			Unigene0039345	3.77236	0	0	7.27124	0	0	transcription factor ABORTED MICROSPORES
			Unigene0052567	2.58722	1.58e-09	6.2e-09	9.36119	0	0	transcription factor TIP2-like
			Unigene0070439	6.8392	0.0157514	0.0313849	4.85864	1.02e-56	1.55e-55	transcription factor bHLH53
	bZIP	down	Unigene0005591	-1.50162	1.82e-17	1e-16	-1.78339	3.97e-10	1.87e-09	basic leucine zipper 63-like
		up	Unigene0007635	2.85918	2.09e-27	1.55e-26	4.54294	2.02e-157	8.3e-156	transcription factor HBP-1b(c38)-like
			Unigene0006251	3.27267	3.94262e-76	6.92012e-75	1.00401	5.77159e-41	6.72303e-40	bZIP family transcription factor family protein
	C2H2	down	Unigene0021887	-1.78654	2.6e-30	2.07e-29	-1.23666	1.12e-22	8.47e-22	C2H2-like zinc finger protein
			Unigene0034104	-1.93117	1.69e-166	6.67e-165	-1.23056	1.19e-33	1.19e-32	zinc finger protein MAGPIE-like
			Unigene0058432	-1.85003	9.49e-08	3.34e-07	-14.2691	4.68e-302	4.21e-300	protein TRANSPARENT TESTA 1-like
			Unigene0070737	-2.80452	1.18e-07	4.12e-07	-1.5781	2.31e-22	1.72e-21	transcriptional regulator SUPERMAN-like
			Unigene0021887	-1.78654	2.59554e-30	2.06745e-29	-1.23666	1.12462e-22	8.47486e-22	C2H2-like zinc finger protein
		up	Unigene0008157	1.94025	4.33e-05	0.000122705	4.10966	2.97e-49	3.99e-48	uncharacterized zinc finger protein At4g06634-like
			Unigene0020638	3.2416	4.98e-29	3.85e-28	1.74043	1.79e-05	6.11e-05	zinc finger protein ZAT2-like
			Unigene0027598	3.0302	0	0	3.23206	2.55e-53	3.69e-52	zinc finger protein ZAT5-like
			Unigene0038310	1.74109	8.43e-05	0.000232097	4.05147	2.28e-32	2.22e-31	LOW QUALITY PROTEIN: zinc finger protein ZAT4
			Unigene0053170	5.26679	0	0	1.27888	0.000547159	0.00157329	zinc finger protein ZAT4-like
			Unigene0071100	1.11245	0.000665577	0.00164935	4.72691	7.52e-82	1.6e-80	zinc finger protein ZAT9-like
	C3H	down	Unigene0029423	-1.26663	1.92e-108	4.82e-107	-1.25119	5.42e-146	2.06e-144	zinc finger CCCH domain-containing protein 18-like isoform X2
		up	Unigene0006246	2.51089	2.72e-12	1.22e-11	3.00004	8.88e-43	1.07e-41	zinc finger CCCH domain-containing protein 9-like
			Unigene0014258	5.92336	3.52e-42	3.64e-41	8.36167	1.34e-183	6.58e-182	zinc finger CCCH domain-containing protein 39-like
			Unigene0043374	3.05302	2.46885e-10	1.01168e-09	1.85387	1.85307e-08	7.89073e-08	zinc finger CCCH domain-containing protein 1
			Unigene0010626	2.51441	3.32997e-101	7.76819e-100	2.55199	9.15347e-145	3.44277e-143	zinc finger CCCH domain-containing protein 40-like
			Unigene0005880	2.2484	1.14847e-78	2.07925e-77	1.40365	4.95683e-08	2.05664e-07	zinc finger CCCH domain-containing protein 14
	CAMTA	up	Unigene0012668	3.00038	1.79e-22	1.16e-21	5.69087	1.17e-119	3.62e-118	calmodulin-binding transcription activator 2-like isoform X3
	ERF	down	Unigene0059805	-1.35989	7.65e-35	6.76e-34	-1.69481	3.46e-27	2.96e-26	ethylene-responsive transcription factor ERF039-like
		up	Unigene0010345	1.64252	1.26e-20	7.71e-20	1.502	0.00396468	0.0100132	ethylene responsive element binding protein [Solanum lycopersicum]
			Unigene0026523	2.281	0.00116501	0.00279897	1.53948	5.09e-42	6.03e-41	ethylene-responsive transcription factor ERF017-like
			Unigene0027188	1.99498	7.18e-31	5.81e-30	4.01248	4.17e-55	6.19e-54	ethylene-responsive transcription factor ERF114-like
			Unigene0049631	2.172	2.2e-48	2.55e-47	2.34257	7.58e-57	1.16e-55	ethylene-responsive transcription factor ERF073-like
			Unigene0062112	2.05415	0.000461169	0.00116686	2.53872	0.00258886	0.00674706	ethylene-responsive transcription factor RAP2-1-like
	FAR1	down	Unigene0041771	-2.26993	1.54e-170	6.23e-169	-1.57712	3.64e-105	9.9e-104	protein FAR1-RELATED SEQUENCE 5-like isoform X3
		up	Unigene0005704	1.35374	0.00115138	0.00276771	1.14108	3.36e-05	0.000111633	protein FAR1-RELATED SEQUENCE 5-like
			Unigene0041287	3.484	1.4e-07	4.88e-07	2.71873	3.32e-46	4.24e-45	protein FAR1-RELATED SEQUENCE 5-like isoform X3
			Unigene0044900	2.94251	1.54e-43	1.64e-42	1.78054	5.33e-05	0.00017325	protein FAR1-RELATED SEQUENCE 5-like
	G2-like	down	Unigene0018522	-2.19548	4.78e-112	1.24e-110	-1.24142	5.45e-82	1.16e-80	Transcription activator GLK1
			Unigene0043019	-1.11568	9.44e-22	5.97e-21	-1.30971	8.57e-94	2.07e-92	probable transcription factor KAN4
		up	Unigene0019501	1.90703	2.35e-38	2.25e-37	1.07103	0.000101296	0.000319742	probable transcription factor GLK2
	GATA	down	Unigene0005998	-1.71266	1.62e-07	5.6e-07	-1.06828	9.97e-12	5.07e-11	GATA transcription factor 12-like
			Unigene0021804	-1.86391	0.000350879	0.000901488	-1.50453	0.00248597	0.00650645	GATA transcription factor 16-like
			Unigene0048775	-1.61803	3.79e-25	2.65e-24	-1.37722	1.28e-33	1.28e-32	GATA transcription factor 4
		up	Unigene0040762	14.435	0	0	2.32669	1.33e-27	1.15e-26
	GeBP	up	Unigene0023630	11.5197	6.97e-31	5.64e-30	9.10774	6.14e-05	0.00019786	mediator-associated protein 1-like
	GRAS	down	Unigene0031841	-1.46759	5.04e-101	1.17e-99	-1.48157	5.31e-92	1.26e-90	scarecrow-like protein 27
			Unigene0041613	-1.69892	5.82e-130	1.76e-128	-1.04981	2.32e-120	7.23e-119	scarecrow-like protein 28
		up	Unigene0006349	1.46263	0.0131307	0.0266114	2.479	1.71e-26	1.43e-25	protein MONOCULM 1-like
	HD-ZIP	down	Unigene0023095	-1.30934	1.47e-25	1.03e-24	-1.29585	6.86e-91	1.61e-89	homeobox-leucine zipper protein ATHB-13-like
			Unigene0041406	-1.90139	5.67e-167	2.25e-165	-1.25308	3.57e-235	2.36e-233	homeobox-leucine zipper protein HAT4
	LBD	down	Unigene0013371	-1.01087	0.0221204	0.0428003	-2.43862	6.21e-17	3.88e-16	LOB domain-containing protein 25
		up	Unigene0013370	1.96001	0.00479409	0.0105083	2.29346	0.00261354	0.00679804	LOB domain-containing protein 25
			Unigene0017407	1.81715	6.98e-47	7.89e-46	3.01454	1.43e-213	8.38e-212	LOB domain-containing protein 6
			Unigene0018995	8.77462	5.07e-06	1.56e-05	9.31084	0	0	LOB domain-containing protein 20
			Unigene0059083	2.24473	0.00130273	0.00310588	2.76774	6.02e-05	0.000194815	LOB domain-containing protein 15-like
			Unigene0061101	9.20029	1.48e-07	5.14e-07	15.9388	0	0	LOB domain-containing protein 12
			Unigene0061644	2.41738	9.73e-20	5.77e-19	8.91289	0.000122627	0.000381383	LOB domain-containing protein 12-like
	MADS	down	Unigene0030995	-1.03532	3.23e-96	7.16e-95	-1.07125	1.14e-120	3.56e-119	MADS box protein 3a
			Unigene0002380	-1.39922	1.08e-63	1.61e-62	-1.91833	1.51e-193	7.84e-192	MADS box protein
			Unigene0052390	-1.16453	1.58e-07	5.48e-07	-1.48646	1.26e-12	6.67e-12	MADS-box transcription factor
			Unigene0034555	-3.26085	1.73876e-241	9.99176e-240	-2.87536	7.64996e-192	3.94448e-190	MADS-box transcription factor
		up	Unigene0037270	5.75109	6.71e-239	3.81e-237	5.80433	2.69e-200	1.46e-198	agamous-like MADS-box protein AGL14
			Unigene0053253	12.9678	5.63e-112	1.46e-110	10.4479	1.5e-14	8.59e-14	agamous-like MADS-box protein AGL80
			Unigene0054404	1.34668	0.0108095	0.022266	3.17028	4.64e-88	1.05e-86	agamous-like MADS-box protein AGL61
	MIKC	up	Unigene0058152	3.60456	2.75e-13	1.29e-12	3.61503	4.66e-10	2.18e-09	MADS box protein 5, partial
	MYB	down	Unigene0041283	-1.48048	1.74541e-15	8.94068e-15	-1.83898	1.64727e-66	2.90421e-65	transcription factor MYB39-like
			Unigene0039074	-1.05992	3.57561e-30	2.84081e-29	-1.05528	7.78353e-98	1.96112e-96	myb family transcription factor APL-like isoform X2
		up	Unigene0004283	3.6919	1.11e-17	6.13e-17	5.4343	3.94e-173	1.79e-171	protein ODORANT1-like [Phoenix dactylifera]
			Unigene0022602	7.41688	0	0	5.8344	0	0	transcription factor MYB104-like
			Unigene0025728	2.60791	9.46e-241	5.4e-239	2.91255	0	0	transcription factor GAMYB-like isoform X3
			Unigene0042618	2.44756	3.15e-211	1.6e-209	1.34838	1.81e-25	1.47e-24	transcription factor DIVARICATA-like
			Unigene0055665	11.5578	3.38e-56	4.46e-55	12.5124	1.62e-81	3.43e-80	transcriptional activator Myb-like
			Unigene0058409	2.71661	4.05e-10	1.64e-09	8.1964	0	0	transcription factor MYB44-like
			Unigene0062510	8.0983	0.00573078	0.0123656	11.7938	4.81e-22	3.56e-21	transcription factor MYB44-like
	MYB_related	down	Unigene0022021	-1.00092	1.88e-09	7.34e-09	-1.1617	0.000111929	0.000351978	transcription factor MYB75-like
			Unigene0034611	-1.05778	1.86e-106	4.57e-105	-1.29579	5.06e-287	4.32e-285	transcription factor DIVARICATA isoform X2
			Unigene0071703	-1.82889	0.00205679	0.0047742	-1.19158	2.28e-06	8.37e-06	transcription factor MYB1R1-like
		up	Unigene0007852	1.50193	8.98e-52	1.1e-50	1.20053	5.87e-25	4.71e-24	transcription factor MYB1R1-like
			Unigene0053639	10.0704	0.0001165	0.000315907	11.3214	3.03e-08	1.27e-07	myb-related protein 3R-1-like isoform X2
			Unigene0061958	2.25145	3.68e-11	1.56e-10	1.98141	7.3e-14	4.07e-13	SWI/SNF complex subunit SWI3A-like isoform X2
			Unigene0066449	1.40512	1.01e-06	3.29e-06	2.69651	2.68e-20	1.88e-19	protein ALWAYS EARLY 2-like isoform X2
			Unigene0056893	1.74901	1.30932e-07	4.5619e-07	1.99484	8.05024e-18	5.18563e-17	SWI/SNF complex subunit SWI3A-like isoform X3
	MYC	up	Unigene0002607	1.37422	2.16262e-12	9.75801e-12	1.19193	2.3435e-26	1.95511e-25	transcription factor MYC4-like
	NAC	up	Unigene0002687	2.10932	0.000204183	0.00053902	1.19193	2.3435e-26	1.95511e-25	protein BEARSKIN1-like
			Unigene0004854	2.11617	8.52e-111	2.18e-109	1.44056	5.63e-59	8.91e-58	NAC domain-containing protein 78-like isoform X1
			Unigene0018436	1.22566	1.34e-08	4.97e-08	7.83099	0.000122627	0.000381383	NAC domain-containing protein 21/22
			Unigene0021889	8.75104	0.00573078	0.0123656	4.10828	2.25e-23	1.73e-22	NAC domain-containing protein 2
			Unigene0031182	1.04742	7.14e-69	1.15e-67	3.43002	0	0	NAC transcription factor 25
	SAP	up	Unigene0006208	1.76443	6.13e-37	5.69e-36	2.29574	1.39e-122	4.43e-121	transcriptional regulator STERILE APETALA
	SBP	down	Unigene0038866	-1.24198	3.71e-144	1.25e-142	-1.39504	0	0	squamosa promoter-binding-like protein 3 isoform X2
			Unigene0061624	-3.58667	3.64e-26	2.61e-25	-1.29537	8.18e-21	5.83e-20	PREDICTED: squamosa promoter-binding-like protein 8 [Elaeis guineensis]
	SRS	down	Unigene0055614	-2.57923	6.33e-64	9.45e-63	-1.01328	1.54e-16	9.48e-16	PREDICTED: protein SHI RELATED SEQUENCE 1-like [Musa acuminata subsp. malaccensis]
	TALE	down	Unigene0005657	-1.61009	6.16e-96	1.36e-94	-2.08519	2.43e-154	9.79e-153	class I knotted1-like homeobox protein [Asparagus officinalis]
			Unigene0020407	-2.33774	2.07e-45	2.28e-44	-1.30285	8.54e-123	2.73e-121	class I KNOX homeobox transcription factor STM-like 2 [Prunus persica]
			Unigene0039550	-2.0765	1.02e-86	2.05e-85	-1.47949	7.42e-114	2.18e-112	PREDICTED: BEL1-like homeodomain protein 3 isoform X1 [Elaeis guineensis]
			Unigene0049076	-1.20027	9.73e-88	1.98e-86	-2.3782	0	0	PREDICTED: homeobox protein ATH1-like isoform X1 [Phoenix dactylifera]
	TCP	down	Unigene0027981	-2.10694	5.53e-84	1.07e-82	-1.25552	1.85e-27	1.59e-26	transcription factor TCP15-like
			Unigene0029080	-1.36245	7.07e-10	2.83e-09	-4.83802	1.64e-44	2.04e-43	transcription factor TCP4-like
	Trihelix	down	Unigene0025019	-3.42251	1.43e-18	8.19e-18	-1.63824	1.16e-24	9.2e-24	actin cytoskeleton-regulatory complex protein PAN1-like
			Unigene0026835	-1.06174	5.49e-21	3.39e-20	-1.74737	3.86e-134	1.35e-132	trihelix transcription factor ASIL1-like
	WRKY	down	Unigene0024543	-1.34202	2e-77	3.57e-76	-1.40539	2.37e-96	5.86e-95	probable WRKY transcription factor 13
			Unigene0061575	-3.40055	0.00163134	0.00383446	-1.05086	0.000321724	0.000955349	probable WRKY transcription factor 70
		up	Unigene0013270	2.54683	5.65e-101	1.31e-99	2.12268	0.00722652	0.0174561	probable WRKY transcription factor 33
			Unigene0017580	3.34658	0.000103816	0.000283473	1.08767	2.01e-25	1.63e-24	WRKY transcription factor 44-like
			Unigene0020223	1.89002	6.5e-56	8.53e-55	1.06918	0.00237118	0.00621974	transcription factor WRKY40
			Unigene0033235	6.04523	1.97e-267	1.27e-265	2.29225	0.00261354	0.00679804	probable WRKY transcription factor 31
			Unigene0064517	4.93397	1.77e-56	2.35e-55	3.44485	7.81e-07	2.98e-06	probable WRKY transcription factor 47-like isoform X1
	YABBY	down	Unigene0043925	-7.43883	2.6e-112	6.79e-111	-3.72026	5.99e-40	6.84e-39	protein YABBY 7
	ZF-HD	up	Unigene0053951	8.5988	0.00942532	0.0195827	12.0035	5.98e-17	3.73e-16	ZF-HD homeobox protein At4g24660-like
