# Supplementary material for: Comparative transcriptome analysis reveals differentially expressed genes associated with sex expression in garden asparagus (Asparagus officinalis)
Source: BMC Plant Biol. 2017 Aug 22;17:143. doi: 10.1186/s12870-017-1091-6 (PMC5567890; doi:10.1186/s12870-017-1091-6)
Supplement: Supplementary file 10 — Identified known and novel miRNAs in asparagus flower buds. Table S11. miRNA-mRNA correlation analysis in asparagus flower buds. (XLSX 24 kb) [file 12870_2017_1091_MOESM10_ESM.xlsx]

## Sheet: Table S10
Table S10 Identified known and novel miRNAs in asparagus flower buds
miRNA	length	sequence	family
miR1448-3p	21	TTTCCAAAGCCTCCCATTCCG	miR1448
miR156-3p	23	TGCTCACTTCTCTCTCTGTCAGT	miR156
miR156-5p	20	TGACAGAAGAGAGTGAGCAC	miR156
miR157-5p	19	TTGACAGAAGATAGAGAGC	miR157
miR159a	21	TTTGGATTGAAGGGAGCTCTG	miR159
miR159b-3p	21	TTTGGATTGAAGGGAGCTCTT	miR159
miR159c	21	ATTGGATTGAAGGGAGCTCCA	miR159
miR159d	21	ATTGGATTGAAGGGAGCTCCG	miR159
miR159e	21	ATTGGATTGAAGGGAGCTCCT	miR159
miR159f	21	CTTGGATTGAAGGGAGCTCTA	miR159
miR160-3p	21	GCGTGCATGGAACCAAGCATA	miR160
miR160-5p	21	TGCCTGGTTCCCTGTATGCCA	miR160
miR164-3p	21	CATGTGCCCATCTTTTCCATC	miR164
miR164-5p	21	TGGAGAAGCAGGGCACGTGCA	miR164
miR165-3p	21	TCGGACCAGGCTTCATCCCCC	miR165
miR166	21	TCGGACCAGGCTTCATTCCCT	miR166
miR166-3p	21	TCGGACCAGGCTTCATTCCTC	miR166
miR166-5p	21	GGGATGTTGGCTGGCTCGATG	miR166
miR167-3p	21	AGATCATGTTGCAGTTTCATT	miR167
miR167-5p	22	TGAAGCTGCCAGCATGATCTGA	miR167
miR168-3p	22	TCCCGCCTTGCATCAACTGAAT	miR168
miR168-5p	21	TCGCTTGGTGCAGGTCGGGTC	miR168
miR169	24	TAAGCCAAGGATGACTTGCCTATT	miR169
miR169-5p	23	TAAGCCAAGAATGACTTGCCGAT	miR169
miR171a-3p	21	TGATTGAGCCGCGCCAATATC	miR171
miR171b-3p	21	TTGAGCCGTGCCAATATCACG	miR171
miR172-3p	21	AGAATCTTGATGATGCTGCAT	miR172
miR172-5p	21	TAGTGTAGCACCATCAAGATT	miR172
miR1863-3p	24	ATGGCTCTGATACCATGTTAGATA	miR1863
miR1871-3p	19	ATGGCTCTGATACCATGTT	miR1871
miR2118-3p	22	TTTCCAATGCCTCCCATTCCGA	miR2118
miR2916-5p	18	CTCGAAGACGATCAGACA	miR2916
miR319-3p	21	TTGGACTGAAGGGAGCTCCCT	miR319
miR319-5p	21	AGAGCTTCCTTCAGCCCACTC	miR319
miR3712-5p	18	TGATCAAATTCAGACTAC	miR3712
miR384-5p	20	TTGGCATTCTGTCCACCTCT	miR384
miR390-3p	18	CGCTATCTATCCTGAGCA	miR390
miR390-5p	21	AAGCTCAGGAGGGATAGCGCT	miR390
miR393-5p	22	TCCAAAGGGATCGCATTGATCT	miR393
miR394-5p	20	TTGGCATTCTGTCCACCTCT	miR394
miR395-3p	21	TGAAGTGTTTGGGGGAACTCT	miR395
miR396-3p	20	TTCAATAAAGCTGTGGGAGA	miR396
miR396-5p	21	TTCCACGGCTTTCTTGAACTG	miR396
miR398-3p	21	TGTGTTCTCAGGTCGCCCCTG	miR398
miR399-3p	21	TGCCAAAGGAGAGTTGCCCTG	miR399
miR403-5p	18	AATGTTTTGTTCGTGACT	miR403
miR408-3p	20	TGCACTGCCTCTTCCCTGGC	miR408
miR472-3p	22	TTTTGCCTACTCCGCCCATTCC	miR472
miR477-5p	21	ACTCTCCCTCAAGGGCTTCTG	miR477
miR479-5p	22	TGTGATGTTGGTTCGGCTCATT	miR479
miR482-3p	20	TTTCCAAAACCTCCCAATCC	miR482
miR5083-3p	19	TTACAATTATCTGATCAAC	miR5083
miR5168-3p	20	TCGGACCAGGCTTCACTCCA	miR5168
miR5179-5p	21	TTTTGCTCAAGACCGCGCAAC	miR5179
miR528-5p	21	TGGAAGGGGCATGCAGAGGAG	miR528
miR535-5p	21	TGACAACGAGAGAGAGCACGT	miR535
miR5374-5p	18	TCATAGTCCGACATCTGG	miR5374
miR5672-3p	19	ATGGAAATGGAAGAAATGG	miR5672
miR6024-3p	22	TTTTTAGCCAGAGTAGTCTTCC	miR6024
miR6300-3p	19	GTCGTTGTAGTATAGTGGC	miR6300
miR6478-5p	20	CCGACCTTAGCTCAGTTGGC	miR6478
miR7767-5p	18	CAAGATGAGTGCTCTCCC	miR7767
miR8022-5p	18	TTCAAATGAGAACTTTGG	miR8022
miR8043-3p	18	ATAAAATAGGACTTTGGC	miR8043
miR8175-3p	18	TCCCCGGCAACGGCGCCA	miR8175
miR827-3p	21	TTAGATGACCATCAACAAACT	miR827
miR845	21	CAAGCTCTGATACCAATTGTT	miR845
miR845-5p	21	TGCTCTGATACCACTTGTTGT	miR845
miR8659	18	TTTTTTGAGTTTGTTTGT	miR8659
miR894-5p	18	TTCACGTCGGGTTCACCA	miR894
miR9726-3p	20	TTTAGGCATTATTTTTTCCT	miR9726
miR9773-3p	21	TCTGTTTTTATGTTATTTTGT	miR9773
novel-m0045-5p	21	CGTCTCTAGAGCATTCTTTGG
novel-m0024-3p	22	TTTCCAAAACCTCCCAATCTAG
novel-m0040-3p	22	AGAGACGCTTCAAAAATTCTGA
novel-m0017-5p	21	ATTGGATATTTGATTGAACTT
novel-m0042-3p	21	TATTGGACCTTTTGAGTAACA
novel-m0038-3p	21	TGTGCGGTCCTGCGCAAGATA
novel-m0039-3p	21	TGGGTATTGGAGGGGTGGATC
novel-m0074-3p	21	GTTCAGGACAGCTGTGGGAAT
novel-m0026-3p	22	TTGCCTACTCCGCCCATTCCCC
novel-m0073-3p	21	AGATTGTACCTTTGTAGATGC
novel-m0047-5p	22	GAGGATACGTAGGCAGTCTTTA
novel-m0018-3p	22	GATCGATGATGTGAGACATACT
novel-m0036-5p	23	ACTTTGTCTTAGGTAGATTTGCC
novel-m0022-3p	21	CTGACGTGTCGACTGATATGC
novel-m0040-5p	22	CGGAATTTTTAGGTGCATCTCC
novel-m0004-5p	20	ACCACATCGTCGACCTCTCT
novel-m0020-3p	22	TCGCAACATTGTACACATGAGC
novel-m0061-3p	21	CCACTCTGCCACTTACAATGC
novel-m0057-3p	22	TATGTGGGATTCTCTATCTTCT
novel-m0028-5p	23	AGCTAGTGTGTCGCTGATGTAGC
novel-m0010-3p	21	TGCAGATACACAGCAGCGTGT
novel-m0071-5p	21	ATGGTGGAGAATATATGGACC
novel-m0013-3p	21	TTTTGGGTCTAATTGCACATT
novel-m0053-5p	21	TAAATAGTCGGGGTTGCCAAC
novel-m0063-5p	21	TTCCGAAGACTCTGTCCGAGC
novel-m0029-5p	21	TCACTTGATCAGCTGGAGTTG
novel-m0010-5p	21	ACGTTGCTGTGTCTCTGCAGC
novel-m0027-3p	22	TTCCCGAAACTCCGCATGCCCA
novel-m0026-5p	21	GGAGTGGGCGGATAGGCTAAA
novel-m0009-3p	21	TAACCCTAGGGCTTTGAGCTT
novel-m0065-3p	21	TTGTTATCGTTGGGTATGATG
novel-m0048-5p	21	CGACCCGTTGGTTCTATGAGG
novel-m0052-5p	21	TTTCGACTTTTTGATTCAAGA
novel-m0003-5p	21	CGGGTCGGTTAGTTTAGGACG
novel-m0064-3p	22	CTGCAGGCGGATTTGGGACTGC
novel-m0012-3p	20	AATCCTTTATCCCCAGTTCA
novel-m0032-5p	21	TGTGTCTGACTCATGGATGTC
novel-m0069-3p	22	CCGATTGTATACGAGAGAGTGC
novel-m0037-5p	21	TCGACCATTTTTTGCACGGGA
novel-m0056-5p	21	GTGCCCGAGATGTTGCACTCT
novel-m0066-3p	21	ATAGCATAGTTTGTTCGTCCC
novel-m0019-3p	22	AGAGATCGAGAAGAGAATTCTC
novel-m0058-3p	21	TTGTAACTTTTGGACATCATT
novel-m0051-5p	20	CGACACGTGTCGGACACGGT
novel-m0072-5p	22	AGAGATCGAGAAGAGAATTCTC
novel-m0007-5p	21	AAACATACGGGACTAGTAGTC
novel-m0011-5p	20	CGACACGTGTCGGACACGGT
novel-m0025-3p	22	AGAGATCGAGAAGAGAATTCTC
novel-m0070-5p	20	CGACACGTGTCGGACACGGT
novel-m0002-3p	21	GATCTGGATTCGTGAGTTCCC
novel-m0049-3p	21	AGTTGAACTCCCGTGAAGTTT
novel-m0043-3p	23	CTACTCTACCATAATTTCTAAGT
novel-m0021-3p	21	CAGTGCATTGTAGCAAGAGAG
novel-m0008-5p	22	TTTGTTGTTTCTTCTGGTCATC
novel-m0016-3p	21	TGTCTCATGTAGGGTTTCATG
novel-m0014-3p	21	TAGTGGCACTGTAGGTACTGT
novel-m0034-5p	21	TCGGTTAGTGGTATAACAGTA
novel-m0041-3p	22	CGTGTGTTCGATGTTGCCTGCA
novel-m0001-3p	21	CTTGGAAAATTTTGAAAGTGT
novel-m0006-3p	21	TTCCCAAGAGTTGTCTATTGA
novel-m0068-3p	21	TAAGGCATCCTAGGATCATGA
novel-m0036-3p	23	CAGATCTACCTAAAGCAAAGTGG
novel-m0050-5p	21	AATTATGAAACTTTGACCAAT
novel-m0060-5p	21	TGGGGATTGTGCCACATAGGC
novel-m0067-3p	21	CAATAGGAGGGGGACATCTCA
novel-m0033-3p	21	TGTATCTTGGACTAGGTTTCA
novel-m0015-3p	22	TTTGGCAATTCTTTAAAACTGG
novel-m0023-3p	21	GTGCTCCCCCTCGTTGTCACC
novel-m0054-5p	23	TGGCAGTTGAAGCTGGGAACCCT
novel-m0059-3p	22	ACCGACCTGGTTTCAGCGCTGA
novel-m0030-5p	22	TGACTGGGATTCCGTACATAGT
novel-m0031-5p	22	ACCGACCTGGTTTCAGCGCTGA
novel-m0005-5p	21	TCGAGTCGGGACTTTGACACG
novel-m0062-5p	23	CACGATCTGAGGAAATCACGCCC
novel-m0046-5p	21	TTAAATGTGCACCGAATGAAT
novel-m0055-5p	22	TTCCAAGACGTGAAGGATATGT
novel-m0035-5p	21	AGGCAGCGAGATTGAGGCAAC
novel-m0044-5p	21	TTAAATTGCTTATGGATGTGT
novel-m0020-5p	22	TAATGTGTACAATGTTGCGATG
novel-m0068-5p	22	ATGATTTTGTGGATGTCTTGTT
novel-m0024-5p	23	AGATTGGGTTTGGATTGGAAAAA

## Sheet: Table S11
	Table S11 miRNA-mRNA correlation analysis in asparagus flower buds
	miRNA name	log2 Ratio(AoM/AoF)	Target Gene	log2 Ratio(AoM/AoF)	type	target annotation
	miR156-5p	1.69609	Unigene0002102	-1.18582	up-down	squamosa promoter-binding-like protein
	miR156-5p	1.69609	Unigene0046877	-1.2489	up-down	unknown
	miR156-5p	1.69609	Unigene0061334	-2.18919	up-down	Hyoscyamine 6-dioxygenase
	miR165-3p	1.94642	Unigene0024760	-1.17983	up-down	unknown
	miR165-3p	1.94642	Unigene0049026	-1.47013	up-down	class III homeobox-leucine zipper protein
	miR171a-3p	6.4848	Unigene0031841	-1.46759	up-down	scarecrow-like protein
	miR171b-3p	1.0367	Unigene0031841	-1.46759	up-down	scarecrow-like protein
	miR408-3p	8.8067	Unigene0071217	-1.12386	up-down	basic blue protein-like
	miR2916-5p	15.1362	Unigene0002407	-2.13116	up-down	LRR receptor-like serine/threonine-protein kinase At5g45780 isoform X1
	miR2916-5p	15.1362	Unigene0002411	-3.06666	up-down	unknown
	miR2916-5p	15.1362	Unigene0005126	-1.43561	up-down	WD repeat-containing protein 5-like
	miR2916-5p	15.1362	Unigene0016619	-1.76458	up-down	unknown
	miR2916-5p	15.1362	Unigene0025620	-1.45101	up-down	protein ACMD2_10242
	miR2916-5p	15.1362	Unigene0028683	-1.03196	up-down	polyadenylate-binding protein 3
	miR2916-5p	15.1362	Unigene0029668	-1.18404	up-down	uncharacterized protein LOC103983497
	miR2916-5p	15.1362	Unigene0031906	-1.18217	up-down	FACT complex subunit SPT16-like
	miR2916-5p	15.1362	Unigene0061815	-1.87145	up-down	unknown
	miR395-3p	2.61809	Unigene0049225	-4.54196	up-down	unknown
	miR8022-5p	2.20305	Unigene0002779	-1.75173	up-down	transmembrane protein DDB_G0289901-like
	miR8022-5p	2.20305	Unigene0006306	-1.30756	up-down	Mitochondrial transcription termination factor family protein isoform 1
	miR8022-5p	2.20305	Unigene0008349	-1.181	up-down	acyl-coenzyme A:6-aminopenicillanic-acid-acyltransferase 40 kDa form-like
	miR8022-5p	2.20305	Unigene0020071	-1.38955	up-down	unknown
	miR8022-5p	2.20305	Unigene0021252	-1.50921	up-down	origin recognition complex subunit 2 isoform X1
	miR8022-5p	2.20305	Unigene0023979	-1.26787	up-down	unknown
	miR8022-5p	2.20305	Unigene0025587	-2.61252	up-down	unknown
	miR8022-5p	2.20305	Unigene0032397	-1.02485	up-down	dentin sialophosphoprotein-like
	miR8022-5p	2.20305	Unigene0033066	-1.14663	up-down	carboxyl-terminal peptidase
	miR8022-5p	2.20305	Unigene0043056	-1.1743	up-down	chloroplastic group IIA intron splicing facilitator CRS1, chloroplastic
	miR8022-5p	2.20305	Unigene0043360	-1.89092	up-down	unknown
	miR8022-5p	2.20305	Unigene0043552	-1.48792	up-down	unknown
	miR8175-3p	14.1362	Unigene0006269	-1.06362	up-down	anaphase-promoting complex subunit 1 isoform X1
	miR8175-3p	14.1362	Unigene0020503	-1.19633	up-down	protein SHORT-ROOT 1-like
	miR8175-3p	14.1362	Unigene0024358	-1.60291	up-down	histone-like protein
	miR8175-3p	14.1362	Unigene0024375	-1.40306	up-down	pentatricopeptide repeat-containing protein At4g14850
	miR8175-3p	14.1362	Unigene0024765	-1.04454	up-down	cysteine-rich receptor-like protein kinase 2
	miR8175-3p	14.1362	Unigene0025486	-2.52235	up-down	premnaspirodiene oxygenase-like
	miR8175-3p	14.1362	Unigene0028424	-2.39196	up-down	DNA-binding protein ESCAROLA
	miR8175-3p	14.1362	Unigene0030080	-1.5344	up-down	fructokinase-like 1, chloroplastic
	miR8175-3p	14.1362	Unigene0031829	-1.14407	up-down	fringe-related family protein
	miR8175-3p	14.1362	Unigene0032543	-1.16231	up-down	60S ribosomal protein L8-like
	miR8175-3p	14.1362	Unigene0033154	-3.00853	up-down	short-chain dehydrogenase reductase 3b-like
	miR8175-3p	14.1362	Unigene0035460	-1.65786	up-down	S-norcoclaurine synthase 1-like
	miR8175-3p	14.1362	Unigene0037858	-1.3241	up-down	protein root UVB sensitive 1, chloroplastic
	miR8175-3p	14.1362	Unigene0044649	-1.27382	up-down	beta-hexosaminidase 2
	miR8175-3p	14.1362	Unigene0046192	-1.28081	up-down	unknown
	miR8175-3p	14.1362	Unigene0046193	-2.33178	up-down	unknown
	miR8175-3p	14.1362	Unigene0047847	-2.25019	up-down	unknown
	miR8175-3p	14.1362	Unigene0059474	-1.62924	up-down	unknown
	miR8175-3p	14.1362	Unigene0059663	-1.79207	up-down	unknown
	miR8175-3p	14.1362	Unigene0060806	-2.6624	up-down	cation/calcium exchanger 1-like
	novel-m0008-5p	14.8142	Unigene0025426	-2.69876	up-down	unknown
	novel-m0008-5p	14.8142	Unigene0029297	-1.5212	up-down	mitochondrial transcription termination factor-like
	novel-m0009-3p	2.03313	Unigene0003415	-2.3529	up-down	unknown
	novel-m0009-3p	2.03313	Unigene0034891	-1.21517	up-down	unknown
	novel-m0009-3p	2.03313	Unigene0049440	-1.44399	up-down	unknown
	novel-m0009-3p	2.03313	Unigene0051395	-1.79774	up-down	hypothetical protein 17.t00014
	novel-m0069-3p	2.49256	Unigene0007904	-1.58541	up-down	zinc ion binding / nucleic acid binding protein
	novel-m0069-3p	2.49256	Unigene0049574	-1.28254	up-down	unknown
	miR159c	-8.0331	Unigene0001585	1.52651	down-up	transcription factor GAMYB-like
	miR159c	-8.0331	Unigene0025728	2.60791	down-up	transcription factor GAMYB-like
	miR159c	-8.0331	Unigene0040871	4.34782	down-up	3-hydroxy-3-methylglutaryl-coenzyme A reductase 3-like
	miR159d	-7.4481	Unigene0001585	1.52651	down-up	transcription factor GAMYB-like
	miR159d	-7.4481	Unigene0025728	2.60791	down-up	transcription factor GAMYB-like
	miR159e	-8.0331	Unigene0001585	1.52651	down-up	transcription factor GAMYB-like
	miR159e	-8.0331	Unigene0025728	2.60791	down-up	transcription factor GAMYB-like
	miR2118-3p	-1.11888	Unigene0006919	1.80371	down-up	L-type lectin-domain containing receptor kinase IV.2-like
	miR390-3p	-1.66731	Unigene0011547	2.11249	down-up	unknown
	miR390-3p	-1.66731	Unigene0022300	1.22972	down-up	11S globulin seed storage protein 2-like
	miR390-3p	-1.66731	Unigene0022687	1.65122	down-up	transaldolase
	miR390-3p	-1.66731	Unigene0025268	10.0986	down-up	calcium-transporting ATPase 5, plasma membrane-type isoform X1
	miR393-5p	-1.031	Unigene0057811	1.1602	down-up	unknown
	miR5083-3p	-1.4523	Unigene0003017	13.7792	down-up	glycine/proline-rich protein
	miR5083-3p	-1.4523	Unigene0039935	1.66425	down-up	retrovirus-related Pol polyprotein from transposon TNT 1-94
	miR5083-3p	-1.4523	Unigene0044464	1.86492	down-up	UPF0261 protein
	miR5083-3p	-1.4523	Unigene0049966	1.1657	down-up	unknown
	miR5083-3p	-1.4523	Unigene0062987	1.91435	down-up	xyloglucan endotransglucosylase/hydrolase protein 30
	miR5083-3p	-1.4523	Unigene0072083	1.23345	down-up	protein IAA-LEUCINE RESISTANT 2
	miR5179-5p	-1.33216	Unigene0034398	1.02255	down-up	MADS-box transcription factor AP3
	miR9726-3p	-16.2405	Unigene0024279	1.63823	down-up	thioredoxin H4-1
	miR9726-3p	-16.2405	Unigene0026901	1.56718	down-up	unknown
	miR9726-3p	-16.2405	Unigene0063091	12.0062	down-up	unknown
	novel-m0002-3p	-14.951	Unigene0035683	2.63527	down-up	serine carboxypeptidase-like 18 isoform X2
	novel-m0004-5p	-4.1368	Unigene0000914	1.11674	down-up	flavonol synthase/flavanone 3-hydroxylase-like
	novel-m0004-5p	-4.1368	Unigene0017652	1.0132	down-up	unknown
	novel-m0004-5p	-4.1368	Unigene0040759	5.18071	down-up	protein ACMD2_03768
	novel-m0012-3p	-2.55183	Unigene0016029	6.80627	down-up	ubiquitin carboxyl-terminal hydrolase 21-like
	novel-m0012-3p	-2.55183	Unigene0038904	1.77876	down-up	cysteine-rich receptor-like protein kinase 10
	novel-m0012-3p	-2.55183	Unigene0065294	1.09375	down-up	phosphatidylinositol:ceramide inositolphosphotransferase-like
	novel-m0013-3p	-1.46937	Unigene0024961	7.03837	down-up	receptor-like protein kinase-like
	novel-m0013-3p	-1.46937	Unigene0026726	4.628	down-up	4-coumarate--CoA ligase-like 9
	novel-m0034-5p	-14.7811	Unigene0028918	2.31854	down-up	fatty acyl-CoA reductase 4
	novel-m0046-5p	-14.103	Unigene0054289	14.4237	down-up	unknown
	novel-m0047-5p	-1.38191	Unigene0045032	1.07709	down-up	CCHC-type integrase
	novel-m0056-5p	-2.2888	Unigene0071557	10.5469	down-up	pectinesterase-like
	novel-m0071-5p	-3.49043	Unigene0039657	2.53212	down-up	triosephosphate isomerase, cytosolic-like
