# Supplementary material for: Comparative transcriptome analysis reveals differentially expressed genes associated with sex expression in garden asparagus (Asparagus officinalis)
Source: BMC Plant Biol. 2017 Aug 22;17:143. doi: 10.1186/s12870-017-1091-6 (PMC5567890; doi:10.1186/s12870-017-1091-6)
Supplement: Supplementary file 11 — Primers for q-PCR. (XLSX 16 kb) [file 12870_2017_1091_MOESM11_ESM.xlsx]

## Sheet: Sheet2
Table S12 Primers for q-PCR
Primers	Sequence (5'-3')	Gene
0061206F	AACTTTGCACACGCTTCCCAT	MOB2	Unigene0061206
0061206R	GGAGAAAGCTGCAGGCCTCGT
0044594F	CCTCCAAACCCTCATCCCGA	PKSB	Unigene0044594
0044594R	TGAACCGCCCAAAACAGCTC
0044395F	GACTCCCTGTATCGCTTCCCT	HRT2	Unigene0044395
0044395R	ACGGCTTCAGTATCGACAACT
0018732F	AGTGGCAATGGAAGTCGTGGA	PLY59	Unigene0018732
0018732R	AGTTTCTGGTGAGGTCGATGG
0021162F	CAGATGACCCGAGCTTACCAG	OPT5	Unigene0021162
0021162R	CGGGATGTGAATTTGAGTAGA
0009034F	GATTGCTTGGGCGAAGAAGAA	XTH23	Unigene0009034
0009034R	TCAGCAACCTATTTCAGCCCT
0049631F	TTCGCCGCCTCCTGATAAG	CRF4	Unigene0049631
0049631R	AAGTGGGCAGCGGAGATC
0062510F	GGAAGAACGGATAACGCGGT	MYB44	Unigene0062510
0062510R	CTCCTACAAACCCTCTTCGCCT
0022602F	GGAAGAACGGATAACGCGGT	GAM1	Unigene0022602
0022602R	CTCCTACAAACCCTCTTCGCCT
0002687F	GGCGGTGCTGGAGGAGAG	NAC55	Unigene0002687
0002687R	ATGAGTGTGGCGTGCAGG
0005704F	TCGATCACTTTGGCACACTGAG	FRS5	Unigene0005704
0005704R	AAGCAATGCACAACCGAAGAG
0006208F	CGCTGTCTCCTGGCATCAT	SAP	Unigene0006208
0006208R	GAGATGGAAGAGACGGACGG
0000794F	TGGTGGAAGATTCGACAACA	FACR2	Unigene0000794
0000794R	GGGGAAACTGTTGAGGTTGA
0009978F	CCAAGACCTATGCCGTGTTT	STC	Unigene0009978
0009978R	CCGGCGAAGAAGTAGAACAG
0010345F	AGGCGGTCACAAAACAAAAC	EFR92	Unigene0010345
0010345R	TGTTGAGAGCTTCGGAGGTT
0006375F	CCAGCCCCTCTCTTCTTTCT	ANT	Unigene0006375
0006375R	GCCATTGCATGAGTTGTACG
0039345F	CTGGAGCAGATTCCTTTTGC	AMS	Unigene0039345
0039345R	GCGGGTAATTTCCTTGATGA
0031182F	ACTGGTGTTAGGCCTGTTGG	NAC25	Unigene0031182
0031182R	CCTAACAGAGCGGCAACTTC
0052390F	GAGGTGTGGCCCATGGAG	MAD26	Unigene0052390
0052390R	ATCCTCTGCATGGCGAATCC
0063983F	TGGCGAGATGAGTGAGGACAG	unknown	Unigene0063983
0063983R	TCAGCCTCTTCCAGTTCAGC
0024309F	CCACATAGAAGCCGTAGCAGT	unknown	Unigene0024309
0024309R	AGCCCGAGCACAGGTACAAT
0029080F	TGTTCAGTCCGCAAGAAGTG	TCP4	Unigene0029080
0029080R	GCTAGATGCGAAACCCATGT
0041406F	GGCGGTGCTGGAGGAGAG	HAT3	Unigene0041406
0041406R	CTCGCCCTTCGGTTCTGG
0070737F	GGCCACATGAATGTGCATAG	SUPERMAN	Unigene0070737
0070737R	ATTGGCCTGATCTTGTTTGC

## Sheet: Sheet1
				1	unigene0061206		31577F: 5’ -AACTTTGCACACGCTTCCCAT
				1.00698	148.06		31577R: 5’-GGAGAAAGCTGCAGGCCTCGT
				0.00680118
				3	Unigene0044594		32958-2F: 5’-CCTCCAAACCCTCATCCCGA
				0.972655	10.5317		32958-2R: 5’-TGAACCGCCCAAAACAGCTC
				0.092355
				5	Unigene0044395		49136-2F: 5’-GACTCCCTGTATCGCTTCCCT
				0.920188	26.2334		49136-2R: 5’-ACGGCTTCAGTATCGACAACT
				0.0350769
				8	Unigene0018732		45737F: 5’-AGTGGCAATGGAAGTCGTGGA
				1.15975	51.8816		45737R: 5’-AGTTTCTGGTGAGGTCGATGG
				0.0223538
				13	Unigene0021162		22680F: 5’-CAGATGACCCGAGCTTACCAG
				0.961483	10.7282		22680R: 5’-CGGGATGTGAATTTGAGTAGA
				0.0896222
				28	Unigene0009034		156115F: 5’-GATTGCTTGGGCGAAGAAGAA
				0.948246	413.001		156115R: 5’-TCAGCAACCTATTTCAGCCCT
				0.00229599
				3'	Unigene0024309		16344F: 5’-CCACATAGAAGCCGTAGCAGT
				0.01	0.00163663		16344R: 5’-AGCCCGAGCACAGGTACAAT
				6.11012
				5'	Unigene0063983		105015F: 5’-TGGCGAGATGAGTGAGGACAG
				0.01	0.00019777		105015R: 5’-TCAGCCTCTTCCAGTTCAGC
				50.5639
		正确		雪瑾原来弄错了
		MAD26	9	MADS6	Unigene0052390		Unigene0052390F:5'-GAGGTGTGGCCCATGGAG
				1.14917	0.335908		Unigene0052390F:3'-ATCCTCTGCATGGCGAATCC
				3.42107
		HAT3	12	HAT4	Unigene0041406		Unigene0041406F:5'-GGCGGTGCTGGAGGAGAG
				0.835224	0.590995		Unigene0041406R:3-'CTCGCCCTTCGGTTCTGG
				1.41325
		MYB44	16	MYB44	Unigene0062510		Unigene0062510F:5'-GGAAGAACGGATAACGCGGT
				1.35857	4.23418		Unigene0062510R:5'-CTCCTACAAACCCTCTTCGCCT-3'
				0.320856
		GAM1	27	CRF4	Unigene0022602		Unigene0022602F:5'-GGAAGAACGGATAACGCGGT
				1	4.01325		Unigene0022602R:3'-CTCCTACAAACCCTCTTCGCCT
				0.249175
		NAC55	19	MSP2	Unigene0002687		Unigene0002687F:5'-GGCGGTGCTGGAGGAGAG
				1.03589	168.909		Unigene0002687R:3'-ATGAGTGTGGCGTGCAGG
				0.00613282
		FRS5	21	NAC78	Unigene0005704		Unigene0005704F:5'-TCGATCACTTTGGCACACTGAG
				1.00827	14.2939		Unigene0005704R:3'-AAGCAATGCACAACCGAAGAG
				0.0705386
		SAP	22	FRS5	Unigene0006208		Unigene0006208F:5'-CGCTGTCTCCTGGCATCAT
				1	3.03686		Unigene0006208R:3'-GAGATGGAAGAGACGGACGG
				0.329287
		CRF4	26	NAC22	Unigene0049631		Unigene0049631F:5'-TTCGCCGCCTCCTGATAAG
				1.05838	2.42373		Unigene0049631R:3'-AAGTGGGCAGCGGAGATC
				0.436676
